# Supplementary material for: Heterologous overexpression of Apocynum venetum flavonoids synthetase genes improves Arabidopsis thaliana salt tolerance by activating the IAA and JA biosynthesis pathways
Source: Front Plant Sci. 2023 Mar 27;14:1123856. doi: 10.3389/fpls.2023.1123856 (PMC10083295; doi:10.3389/fpls.2023.1123856)
Supplement: Supplementary File 7 — Summary of transcriptome sequencing. [file Table_1.xlsx]

## Sheet: Sheet1
Gene Name	Primer sequence 5’–3’	Amplicon length (bp)
AvF3'H	F: TGTGAGATCAATGGCTACTTCA	101
	R: AACTCTAGTGGCTCAACCCAA
AvF3H	F: CACAGATCCTGGAACCATTAC	100
	R: AACAGGCTGAACAGTAATCCAA
AvFLS	F: GAGTTTAAAGAAGCTGTTGGTG	99
	R: AGTCACTCCTAGAACAAGATCA
AvEF1α	F:TGAGAGGTCTACCAACCTTGA	75
	R:TTGGGCTCAGAAATCAGGTCAA
AvPAL1	F:GAAGAACCATGGAACATATGAC	94
	R:AATTTTCACAAGATCGATCAAACG
AvPAL2	F:GATCAGATGATTGAAGATGGTAAAT	114
	R:AACCTTGACTAGATCAATTAGTCT
Av4CL1	F:ATCTTGAATCAAAGCCAATATGGT	96
	R:CTTGAGGTCAGCTCTTGATTACT
Av4CL2	F:TCTTCAATTGGAGCCACTCACAA	114
	R:TCTCGAGTGCCAATCCGACCT
Av4CL3	F:TAGGGAGGCCTTTAATGGTTTG	108
	R:GAGAGTGTGTACACAAATGAAAA
Av4CL4	F:TTTTGGGAACGCGGTTATGTTG	147
	R:CTGCTAGTCATTAGATATGAGCT
Av4CL5	F:TATTTTGGGAATGGGGTTTTACAT	149
	R:CTACTACATGCAAGAAATGCTTC
AvC4H1	F:CGGCATCATGGAAAAACCCATT	127
	R:TGAGCACCAGGGCAGATCCGT
AvC4H2	F:ATCAAGAATCCAAGAGTGCAACA	105
	R:CAAGTAAGGTAAGCGGGAGAAA
AvC4H3	F:AACGGTGTGGAAGAACCCTAC	105
	R:CTACCAGCACCAAAGGGAAGT
AvCHS	F:TTATTGTGGGCTCAGACCCAAT	145
	R:TCCTTGAGTAAATGGAATGTAAG
AvCHI	F:TAAATGGAAAGGCAAGACCGC	112
	R:TACCATCGTCAGCCTAGTAATT
AvF3'5'H	F:AATACTCCATTTATTTGGTCACTTAA	133
	R:CTGATTCATGTGTTAATATTTGCAC
AvRT	F:TTTTGGTCGTTTGCTCAGAGAT	96
	R:CAGAAAAGTGAGTTCCAATCAG
AtNIT2	F:CCAGTTCTGCCTTCGTAAAGAT	131
	R:GAACCTGTCCCAAAGGTGAAAT
AtTAR4	F:ACAAGTTATAGAGGTGGTGACA	118
	R:GAAATGAGGCCAGTAATAAGCAT
AtOPR3	F:CAACTGATTCTGACCCACTATC	108
	R:GAGGTTGTGTAACGTGAAGGT
AtAOC3	F:TCACTTGTCTGTACAAGGACA	117
	R:TACACAAGCTGACGAAGCTTAA
AtLOX3	F:GACCTTGGAAATCCCGACAAA	116
	R:TCTTTATCAGAAACTGTTGATTGG
AtLOX4	F:AAGATCTCGTCTCCGTCATCA	87
	R:CACCGTAAGGATATTGTCCGAA
AtIAA27	F:CAAAGTGAGTATGGAAGGTGCT	125
	R:AACCAAACTGACCAATGGTGAA
AtSAUR22	F:CTCCAATGATCATGATCCAACA	158
	R:TGTATTGACATGTCGTGTCGGTT
AtSAUR36	F:GAAGACAATTATGGAAATAGTTCTT	140
	R:CTGTATAATTGAGACTATCACAAG
AtJAZ10	F:AGGTCTAGTACCGAACTCGTTT	133
	R:TCTTAGATGCTGCTTCATTAGC
AtJAZ13	F:ATCCAGATGAGAGCAATAATAGAG	126
	R:CAAGAACCTTTTCACAGATCTCT
AtMYC2	F:CAATCGCTTACATCAACGAGCT	122
	R:ACTAGCACTCGCTTTTCTTCCG
AtTUBULIN	F: ATCCGTGAAGAGTACCCAGAT	144
	R: AAGAACCATGCACTCATCAGC
