# Supplementary material for: Heterologous overexpression of Apocynum venetum flavonoids synthetase genes improves Arabidopsis thaliana salt tolerance by activating the IAA and JA biosynthesis pathways
Source: Front Plant Sci. 2023 Mar 27;14:1123856. doi: 10.3389/fpls.2023.1123856 (PMC10083295; doi:10.3389/fpls.2023.1123856)
Supplement: Supplementary File 8 — The top 10 enrichment GO (A) and KEGG (B) terms of 3 comparison groups, respectively, and heatmap analysis of enrichment DEGs (C). [file Table_2.xlsx]

## Sheet: AvF3‘H
Factor or Site Name	Loc.(St	r.)	Signal Sequence	SITE #	Annotation	Description
ROOTMOTIFTAPOX1	12	(+)	ATATT	S000098	hormon	Motif found both in promoters of rolD
ROOTMOTIFTAPOX1	113	(-)	ATATT	S000098	hormon	Motif found both in promoters of rolD
ROOTMOTIFTAPOX1	114	(+)	ATATT	S000098	hormon	Motif found both in promoters of rolD
ROOTMOTIFTAPOX1	127	(-)	ATATT	S000098	hormon	Motif found both in promoters of rolD
ROOTMOTIFTAPOX1	183	(-)	ATATT	S000098	hormon	Motif found both in promoters of rolD
ROOTMOTIFTAPOX1	184	(+)	ATATT	S000098	hormon	Motif found both in promoters of rolD
ROOTMOTIFTAPOX1	229	(-)	ATATT	S000098	hormon	Motif found both in promoters of rolD
ROOTMOTIFTAPOX1	310	(-)	ATATT	S000098	hormon	Motif found both in promoters of rolD
ROOTMOTIFTAPOX1	375	(-)	ATATT	S000098	hormon	Motif found both in promoters of rolD
ROOTMOTIFTAPOX1	482	(-)	ATATT	S000098	hormon	Motif found both in promoters of rolD
ROOTMOTIFTAPOX1	664	(+)	ATATT	S000098	hormon	Motif found both in promoters of rolD
ROOTMOTIFTAPOX1	744	(-)	ATATT	S000098	hormon	Motif found both in promoters of rolD
ROOTMOTIFTAPOX1	817	(-)	ATATT	S000098	hormon	Motif found both in promoters of rolD
ROOTMOTIFTAPOX1	846	(+)	ATATT	S000098	hormon	Motif found both in promoters of rolD
ROOTMOTIFTAPOX1	896	(-)	ATATT	S000098	hormon	Motif found both in promoters of rolD
ROOTMOTIFTAPOX1	939	(-)	ATATT	S000098	hormon	Motif found both in promoters of rolD
ROOTMOTIFTAPOX1	996	(+)	ATATT	S000098	hormon	Motif found both in promoters of rolD
ROOTMOTIFTAPOX1	1059	(-)	ATATT	S000098	hormon	Motif found both in promoters of rolD
ROOTMOTIFTAPOX1	1099	(+)	ATATT	S000098	hormon	Motif found both in promoters of rolD
ROOTMOTIFTAPOX1	1121	(-)	ATATT	S000098	hormon	Motif found both in promoters of rolD
ROOTMOTIFTAPOX1	1161	(-)	ATATT	S000098	hormon	Motif found both in promoters of rolD
ROOTMOTIFTAPOX1	1162	(+)	ATATT	S000098	hormon	Motif found both in promoters of rolD
ROOTMOTIFTAPOX1	1262	(+)	ATATT	S000098	hormon	Motif found both in promoters of rolD
ROOTMOTIFTAPOX1	1312	(+)	ATATT	S000098	hormon	Motif found both in promoters of rolD
ROOTMOTIFTAPOX1	1385	(-)	ATATT	S000098	hormon	Motif found both in promoters of rolD
ROOTMOTIFTAPOX1	1449	(+)	ATATT	S000098	hormon	Motif found both in promoters of rolD
ROOTMOTIFTAPOX1	1464	(+)	ATATT	S000098	hormon	Motif found both in promoters of rolD
ROOTMOTIFTAPOX1	1532	(-)	ATATT	S000098	hormon	Motif found both in promoters of rolD
ROOTMOTIFTAPOX1	1548	(-)	ATATT	S000098	hormon	Motif found both in promoters of rolD
ROOTMOTIFTAPOX1	1549	(+)	ATATT	S000098	hormon	Motif found both in promoters of rolD
ROOTMOTIFTAPOX1	1737	(+)	ATATT	S000098	hormon	Motif found both in promoters of rolD
ROOTMOTIFTAPOX1	1767	(-)	ATATT	S000098	hormon	Motif found both in promoters of rolD
ROOTMOTIFTAPOX1	1768	(+)	ATATT	S000098	hormon	Motif found both in promoters of rolD
ROOTMOTIFTAPOX1	1958	(-)	ATATT	S000098	hormon	Motif found both in promoters of rolD
GT1CONSENSUS	66	(+)	GRWAAW	S000198	abiotic stress (light); hormon (SA)	Consensus GT-1 binding site in many light-regulated genes; GT-1 can stabilize the TFIIA-TBP-DNA (TATA box) complex; The activation mechanism of GT-1 may be achieved through direct interaction between TFIIA and GT-1; Binding of GT-1-like factors to the PR-1a promoter influences the level of SA-inducible gene expression;
GT1CONSENSUS	67	(+)	GRWAAW	S000198	abiotic stress (light); hormon (SA)	Consensus GT-1 binding site in many light-regulated genes; GT-1 can stabilize the TFIIA-TBP-DNA (TATA box) complex; The activation mechanism of GT-1 may be achieved through direct interaction between TFIIA and GT-1; Binding of GT-1-like factors to the PR-1a promoter influences the level of SA-inducible gene expression;
GT1CONSENSUS	76	(+)	GRWAAW	S000198	abiotic stress (light); hormon (SA)	Consensus GT-1 binding site in many light-regulated genes; GT-1 can stabilize the TFIIA-TBP-DNA (TATA box) complex; The activation mechanism of GT-1 may be achieved through direct interaction between TFIIA and GT-1; Binding of GT-1-like factors to the PR-1a promoter influences the level of SA-inducible gene expression;
GT1CONSENSUS	338	(+)	GRWAAW	S000198	abiotic stress (light); hormon (SA)	Consensus GT-1 binding site in many light-regulated genes; GT-1 can stabilize the TFIIA-TBP-DNA (TATA box) complex; The activation mechanism of GT-1 may be achieved through direct interaction between TFIIA and GT-1; Binding of GT-1-like factors to the PR-1a promoter influences the level of SA-inducible gene expression;
GT1CONSENSUS	356	(+)	GRWAAW	S000198	abiotic stress (light); hormon (SA)	Consensus GT-1 binding site in many light-regulated genes; GT-1 can stabilize the TFIIA-TBP-DNA (TATA box) complex; The activation mechanism of GT-1 may be achieved through direct interaction between TFIIA and GT-1; Binding of GT-1-like factors to the PR-1a promoter influences the level of SA-inducible gene expression;
GT1CONSENSUS	362	(+)	GRWAAW	S000198	abiotic stress (light); hormon (SA)	Consensus GT-1 binding site in many light-regulated genes; GT-1 can stabilize the TFIIA-TBP-DNA (TATA box) complex; The activation mechanism of GT-1 may be achieved through direct interaction between TFIIA and GT-1; Binding of GT-1-like factors to the PR-1a promoter influences the level of SA-inducible gene expression;
GT1CONSENSUS	386	(+)	GRWAAW	S000198	abiotic stress (light); hormon (SA)	Consensus GT-1 binding site in many light-regulated genes; GT-1 can stabilize the TFIIA-TBP-DNA (TATA box) complex; The activation mechanism of GT-1 may be achieved through direct interaction between TFIIA and GT-1; Binding of GT-1-like factors to the PR-1a promoter influences the level of SA-inducible gene expression;
GT1CONSENSUS	492	(+)	GRWAAW	S000198	abiotic stress (light); hormon (SA)	Consensus GT-1 binding site in many light-regulated genes; GT-1 can stabilize the TFIIA-TBP-DNA (TATA box) complex; The activation mechanism of GT-1 may be achieved through direct interaction between TFIIA and GT-1; Binding of GT-1-like factors to the PR-1a promoter influences the level of SA-inducible gene expression;
GT1CONSENSUS	501	(+)	GRWAAW	S000198	abiotic stress (light); hormon (SA)	Consensus GT-1 binding site in many light-regulated genes; GT-1 can stabilize the TFIIA-TBP-DNA (TATA box) complex; The activation mechanism of GT-1 may be achieved through direct interaction between TFIIA and GT-1; Binding of GT-1-like factors to the PR-1a promoter influences the level of SA-inducible gene expression;
GT1CONSENSUS	532	(-)	GRWAAW	S000198	abiotic stress (light); hormon (SA)	Consensus GT-1 binding site in many light-regulated genes; GT-1 can stabilize the TFIIA-TBP-DNA (TATA box) complex; The activation mechanism of GT-1 may be achieved through direct interaction between TFIIA and GT-1; Binding of GT-1-like factors to the PR-1a promoter influences the level of SA-inducible gene expression;
GT1CONSENSUS	980	(-)	GRWAAW	S000198	abiotic stress (light); hormon (SA)	Consensus GT-1 binding site in many light-regulated genes; GT-1 can stabilize the TFIIA-TBP-DNA (TATA box) complex; The activation mechanism of GT-1 may be achieved through direct interaction between TFIIA and GT-1; Binding of GT-1-like factors to the PR-1a promoter influences the level of SA-inducible gene expression;
GT1CONSENSUS	981	(-)	GRWAAW	S000198	abiotic stress (light); hormon (SA)	Consensus GT-1 binding site in many light-regulated genes; GT-1 can stabilize the TFIIA-TBP-DNA (TATA box) complex; The activation mechanism of GT-1 may be achieved through direct interaction between TFIIA and GT-1; Binding of GT-1-like factors to the PR-1a promoter influences the level of SA-inducible gene expression;
GT1CONSENSUS	1360	(+)	GRWAAW	S000198	abiotic stress (light); hormon (SA)	Consensus GT-1 binding site in many light-regulated genes; GT-1 can stabilize the TFIIA-TBP-DNA (TATA box) complex; The activation mechanism of GT-1 may be achieved through direct interaction between TFIIA and GT-1; Binding of GT-1-like factors to the PR-1a promoter influences the level of SA-inducible gene expression;
GT1CONSENSUS	1361	(+)	GRWAAW	S000198	abiotic stress (light); hormon (SA)	Consensus GT-1 binding site in many light-regulated genes; GT-1 can stabilize the TFIIA-TBP-DNA (TATA box) complex; The activation mechanism of GT-1 may be achieved through direct interaction between TFIIA and GT-1; Binding of GT-1-like factors to the PR-1a promoter influences the level of SA-inducible gene expression;
GT1CONSENSUS	1419	(-)	GRWAAW	S000198	abiotic stress (light); hormon (SA)	Consensus GT-1 binding site in many light-regulated genes; GT-1 can stabilize the TFIIA-TBP-DNA (TATA box) complex; The activation mechanism of GT-1 may be achieved through direct interaction between TFIIA and GT-1; Binding of GT-1-like factors to the PR-1a promoter influences the level of SA-inducible gene expression;
GT1CONSENSUS	1425	(-)	GRWAAW	S000198	abiotic stress (light); hormon (SA)	Consensus GT-1 binding site in many light-regulated genes; GT-1 can stabilize the TFIIA-TBP-DNA (TATA box) complex; The activation mechanism of GT-1 may be achieved through direct interaction between TFIIA and GT-1; Binding of GT-1-like factors to the PR-1a promoter influences the level of SA-inducible gene expression;
GT1CONSENSUS	1451	(-)	GRWAAW	S000198	abiotic stress (light); hormon (SA)	Consensus GT-1 binding site in many light-regulated genes; GT-1 can stabilize the TFIIA-TBP-DNA (TATA box) complex; The activation mechanism of GT-1 may be achieved through direct interaction between TFIIA and GT-1; Binding of GT-1-like factors to the PR-1a promoter influences the level of SA-inducible gene expression;
GT1CONSENSUS	1473	(-)	GRWAAW	S000198	abiotic stress (light); hormon (SA)	Consensus GT-1 binding site in many light-regulated genes; GT-1 can stabilize the TFIIA-TBP-DNA (TATA box) complex; The activation mechanism of GT-1 may be achieved through direct interaction between TFIIA and GT-1; Binding of GT-1-like factors to the PR-1a promoter influences the level of SA-inducible gene expression;
GT1CONSENSUS	1552	(-)	GRWAAW	S000198	abiotic stress (light); hormon (SA)	Consensus GT-1 binding site in many light-regulated genes; GT-1 can stabilize the TFIIA-TBP-DNA (TATA box) complex; The activation mechanism of GT-1 may be achieved through direct interaction between TFIIA and GT-1; Binding of GT-1-like factors to the PR-1a promoter influences the level of SA-inducible gene expression;
GT1CONSENSUS	1570	(+)	GRWAAW	S000198	abiotic stress (light); hormon (SA)	Consensus GT-1 binding site in many light-regulated genes; GT-1 can stabilize the TFIIA-TBP-DNA (TATA box) complex; The activation mechanism of GT-1 may be achieved through direct interaction between TFIIA and GT-1; Binding of GT-1-like factors to the PR-1a promoter influences the level of SA-inducible gene expression;
GT1CONSENSUS	1616	(+)	GRWAAW	S000198	abiotic stress (light); hormon (SA)	Consensus GT-1 binding site in many light-regulated genes; GT-1 can stabilize the TFIIA-TBP-DNA (TATA box) complex; The activation mechanism of GT-1 may be achieved through direct interaction between TFIIA and GT-1; Binding of GT-1-like factors to the PR-1a promoter influences the level of SA-inducible gene expression;
GT1CONSENSUS	1622	(+)	GRWAAW	S000198	abiotic stress (light); hormon (SA)	Consensus GT-1 binding site in many light-regulated genes; GT-1 can stabilize the TFIIA-TBP-DNA (TATA box) complex; The activation mechanism of GT-1 may be achieved through direct interaction between TFIIA and GT-1; Binding of GT-1-like factors to the PR-1a promoter influences the level of SA-inducible gene expression;
GT1CONSENSUS	1687	(-)	GRWAAW	S000198	abiotic stress (light); hormon (SA)	Consensus GT-1 binding site in many light-regulated genes; GT-1 can stabilize the TFIIA-TBP-DNA (TATA box) complex; The activation mechanism of GT-1 may be achieved through direct interaction between TFIIA and GT-1; Binding of GT-1-like factors to the PR-1a promoter influences the level of SA-inducible gene expression;
GT1CONSENSUS	1698	(-)	GRWAAW	S000198	abiotic stress (light); hormon (SA)	Consensus GT-1 binding site in many light-regulated genes; GT-1 can stabilize the TFIIA-TBP-DNA (TATA box) complex; The activation mechanism of GT-1 may be achieved through direct interaction between TFIIA and GT-1; Binding of GT-1-like factors to the PR-1a promoter influences the level of SA-inducible gene expression;
GT1CONSENSUS	1699	(-)	GRWAAW	S000198	abiotic stress (light); hormon (SA)	Consensus GT-1 binding site in many light-regulated genes; GT-1 can stabilize the TFIIA-TBP-DNA (TATA box) complex; The activation mechanism of GT-1 may be achieved through direct interaction between TFIIA and GT-1; Binding of GT-1-like factors to the PR-1a promoter influences the level of SA-inducible gene expression;
GT1CONSENSUS	1763	(+)	GRWAAW	S000198	abiotic stress (light); hormon (SA)	Consensus GT-1 binding site in many light-regulated genes; GT-1 can stabilize the TFIIA-TBP-DNA (TATA box) complex; The activation mechanism of GT-1 may be achieved through direct interaction between TFIIA and GT-1; Binding of GT-1-like factors to the PR-1a promoter influences the level of SA-inducible gene expression;
GT1CONSENSUS	1764	(+)	GRWAAW	S000198	abiotic stress (light); hormon (SA)	Consensus GT-1 binding site in many light-regulated genes; GT-1 can stabilize the TFIIA-TBP-DNA (TATA box) complex; The activation mechanism of GT-1 may be achieved through direct interaction between TFIIA and GT-1; Binding of GT-1-like factors to the PR-1a promoter influences the level of SA-inducible gene expression;
GT1CONSENSUS	1773	(+)	GRWAAW	S000198	abiotic stress (light); hormon (SA)	Consensus GT-1 binding site in many light-regulated genes; GT-1 can stabilize the TFIIA-TBP-DNA (TATA box) complex; The activation mechanism of GT-1 may be achieved through direct interaction between TFIIA and GT-1; Binding of GT-1-like factors to the PR-1a promoter influences the level of SA-inducible gene expression;
GT1CONSENSUS	1840	(-)	GRWAAW	S000198	abiotic stress (light); hormon (SA)	Consensus GT-1 binding site in many light-regulated genes; GT-1 can stabilize the TFIIA-TBP-DNA (TATA box) complex; The activation mechanism of GT-1 may be achieved through direct interaction between TFIIA and GT-1; Binding of GT-1-like factors to the PR-1a promoter influences the level of SA-inducible gene expression;
GT1CONSENSUS	1841	(-)	GRWAAW	S000198	abiotic stress (light); hormon (SA)	Consensus GT-1 binding site in many light-regulated genes; GT-1 can stabilize the TFIIA-TBP-DNA (TATA box) complex; The activation mechanism of GT-1 may be achieved through direct interaction between TFIIA and GT-1; Binding of GT-1-like factors to the PR-1a promoter influences the level of SA-inducible gene expression;
GT1CONSENSUS	1976	(+)	GRWAAW	S000198	abiotic stress (light); hormon (SA)	Consensus GT-1 binding site in many light-regulated genes; GT-1 can stabilize the TFIIA-TBP-DNA (TATA box) complex; The activation mechanism of GT-1 may be achieved through direct interaction between TFIIA and GT-1; Binding of GT-1-like factors to the PR-1a promoter influences the level of SA-inducible gene expression;
GT1CONSENSUS	1987	(+)	GRWAAW	S000198	abiotic stress (light); hormon (SA)	Consensus GT-1 binding site in many light-regulated genes; GT-1 can stabilize the TFIIA-TBP-DNA (TATA box) complex; The activation mechanism of GT-1 may be achieved through direct interaction between TFIIA and GT-1; Binding of GT-1-like factors to the PR-1a promoter influences the level of SA-inducible gene expression;
DOFCOREZM	63	(+)	AAAG	S000265	energy	Dof;in maze Dof transcrition factor regulates transcription of C4PEPC; CyPPDK; PEPC
DOFCOREZM	222	(+)	AAAG	S000265	energy	Dof;in maze Dof transcrition factor regulates transcription of C4PEPC; CyPPDK; PEPC
DOFCOREZM	298	(+)	AAAG	S000265	energy	Dof;in maze Dof transcrition factor regulates transcription of C4PEPC; CyPPDK; PEPC
DOFCOREZM	349	(+)	AAAG	S000265	energy	Dof;in maze Dof transcrition factor regulates transcription of C4PEPC; CyPPDK; PEPC
DOFCOREZM	359	(+)	AAAG	S000265	energy	Dof;in maze Dof transcrition factor regulates transcription of C4PEPC; CyPPDK; PEPC
DOFCOREZM	406	(+)	AAAG	S000265	energy	Dof;in maze Dof transcrition factor regulates transcription of C4PEPC; CyPPDK; PEPC
DOFCOREZM	512	(+)	AAAG	S000265	energy	Dof;in maze Dof transcrition factor regulates transcription of C4PEPC; CyPPDK; PEPC
DOFCOREZM	582	(+)	AAAG	S000265	energy	Dof;in maze Dof transcrition factor regulates transcription of C4PEPC; CyPPDK; PEPC
DOFCOREZM	702	(-)	AAAG	S000265	energy	Dof;in maze Dof transcrition factor regulates transcription of C4PEPC; CyPPDK; PEPC
DOFCOREZM	706	(-)	AAAG	S000265	energy	Dof;in maze Dof transcrition factor regulates transcription of C4PEPC; CyPPDK; PEPC
DOFCOREZM	869	(+)	AAAG	S000265	energy	Dof;in maze Dof transcrition factor regulates transcription of C4PEPC; CyPPDK; PEPC
DOFCOREZM	973	(+)	AAAG	S000265	energy	Dof;in maze Dof transcrition factor regulates transcription of C4PEPC; CyPPDK; PEPC
DOFCOREZM	1040	(-)	AAAG	S000265	energy	Dof;in maze Dof transcrition factor regulates transcription of C4PEPC; CyPPDK; PEPC
DOFCOREZM	1055	(+)	AAAG	S000265	energy	Dof;in maze Dof transcrition factor regulates transcription of C4PEPC; CyPPDK; PEPC
DOFCOREZM	1071	(-)	AAAG	S000265	energy	Dof;in maze Dof transcrition factor regulates transcription of C4PEPC; CyPPDK; PEPC
DOFCOREZM	1192	(-)	AAAG	S000265	energy	Dof;in maze Dof transcrition factor regulates transcription of C4PEPC; CyPPDK; PEPC
DOFCOREZM	1204	(+)	AAAG	S000265	energy	Dof;in maze Dof transcrition factor regulates transcription of C4PEPC; CyPPDK; PEPC
DOFCOREZM	1208	(-)	AAAG	S000265	energy	Dof;in maze Dof transcrition factor regulates transcription of C4PEPC; CyPPDK; PEPC
DOFCOREZM	1270	(+)	AAAG	S000265	energy	Dof;in maze Dof transcrition factor regulates transcription of C4PEPC; CyPPDK; PEPC
DOFCOREZM	1282	(+)	AAAG	S000265	energy	Dof;in maze Dof transcrition factor regulates transcription of C4PEPC; CyPPDK; PEPC
DOFCOREZM	1413	(+)	AAAG	S000265	energy	Dof;in maze Dof transcrition factor regulates transcription of C4PEPC; CyPPDK; PEPC
DOFCOREZM	1458	(-)	AAAG	S000265	energy	Dof;in maze Dof transcrition factor regulates transcription of C4PEPC; CyPPDK; PEPC
DOFCOREZM	1519	(-)	AAAG	S000265	energy	Dof;in maze Dof transcrition factor regulates transcription of C4PEPC; CyPPDK; PEPC
DOFCOREZM	1567	(+)	AAAG	S000265	energy	Dof;in maze Dof transcrition factor regulates transcription of C4PEPC; CyPPDK; PEPC
DOFCOREZM	1573	(+)	AAAG	S000265	energy	Dof;in maze Dof transcrition factor regulates transcription of C4PEPC; CyPPDK; PEPC
DOFCOREZM	1601	(+)	AAAG	S000265	energy	Dof;in maze Dof transcrition factor regulates transcription of C4PEPC; CyPPDK; PEPC
DOFCOREZM	1619	(+)	AAAG	S000265	energy	Dof;in maze Dof transcrition factor regulates transcription of C4PEPC; CyPPDK; PEPC
DOFCOREZM	1750	(+)	AAAG	S000265	energy	Dof;in maze Dof transcrition factor regulates transcription of C4PEPC; CyPPDK; PEPC
DOFCOREZM	1922	(-)	AAAG	S000265	energy	Dof;in maze Dof transcrition factor regulates transcription of C4PEPC; CyPPDK; PEPC
DOFCOREZM	1942	(-)	AAAG	S000265	energy	Dof;in maze Dof transcrition factor regulates transcription of C4PEPC; CyPPDK; PEPC
DOFCOREZM	1981	(+)	AAAG	S000265	energy	Dof;in maze Dof transcrition factor regulates transcription of C4PEPC; CyPPDK; PEPC
CACTFTPPCA1	7	(-)	YACT	S000449	energy	cis-Regulatory elements for mesophyll-specific gene expression
CACTFTPPCA1	159	(-)	YACT	S000449	energy	cis-Regulatory elements for mesophyll-specific gene expression
CACTFTPPCA1	169	(-)	YACT	S000449	energy	cis-Regulatory elements for mesophyll-specific gene expression
CACTFTPPCA1	173	(-)	YACT	S000449	energy	cis-Regulatory elements for mesophyll-specific gene expression
CACTFTPPCA1	235	(+)	YACT	S000449	energy	cis-Regulatory elements for mesophyll-specific gene expression
CACTFTPPCA1	260	(+)	YACT	S000449	energy	cis-Regulatory elements for mesophyll-specific gene expression
CACTFTPPCA1	329	(-)	YACT	S000449	energy	cis-Regulatory elements for mesophyll-specific gene expression
CACTFTPPCA1	470	(+)	YACT	S000449	energy	cis-Regulatory elements for mesophyll-specific gene expression
CACTFTPPCA1	589	(+)	YACT	S000449	energy	cis-Regulatory elements for mesophyll-specific gene expression
CACTFTPPCA1	648	(-)	YACT	S000449	energy	cis-Regulatory elements for mesophyll-specific gene expression
CACTFTPPCA1	670	(+)	YACT	S000449	energy	cis-Regulatory elements for mesophyll-specific gene expression
CACTFTPPCA1	757	(-)	YACT	S000449	energy	cis-Regulatory elements for mesophyll-specific gene expression
CACTFTPPCA1	760	(-)	YACT	S000449	energy	cis-Regulatory elements for mesophyll-specific gene expression
CACTFTPPCA1	789	(-)	YACT	S000449	energy	cis-Regulatory elements for mesophyll-specific gene expression
CACTFTPPCA1	825	(-)	YACT	S000449	energy	cis-Regulatory elements for mesophyll-specific gene expression
CACTFTPPCA1	953	(+)	YACT	S000449	energy	cis-Regulatory elements for mesophyll-specific gene expression
CACTFTPPCA1	1004	(+)	YACT	S000449	energy	cis-Regulatory elements for mesophyll-specific gene expression
CACTFTPPCA1	1008	(+)	YACT	S000449	energy	cis-Regulatory elements for mesophyll-specific gene expression
CACTFTPPCA1	1185	(-)	YACT	S000449	energy	cis-Regulatory elements for mesophyll-specific gene expression
CACTFTPPCA1	1215	(+)	YACT	S000449	energy	cis-Regulatory elements for mesophyll-specific gene expression
CACTFTPPCA1	1330	(-)	YACT	S000449	energy	cis-Regulatory elements for mesophyll-specific gene expression
CACTFTPPCA1	1370	(+)	YACT	S000449	energy	cis-Regulatory elements for mesophyll-specific gene expression
CACTFTPPCA1	1415	(-)	YACT	S000449	energy	cis-Regulatory elements for mesophyll-specific gene expression
CACTFTPPCA1	1436	(+)	YACT	S000449	energy	cis-Regulatory elements for mesophyll-specific gene expression
CACTFTPPCA1	1527	(-)	YACT	S000449	energy	cis-Regulatory elements for mesophyll-specific gene expression
CACTFTPPCA1	1710	(-)	YACT	S000449	energy	cis-Regulatory elements for mesophyll-specific gene expression
ARR1AT	140	(-)	NGATT	S000454	hormon	ARR1-binding element ; Response regulator
ARR1AT	248	(+)	NGATT	S000454	hormon	ARR1-binding element ; Response regulator
ARR1AT	496	(-)	NGATT	S000454	hormon	ARR1-binding element ; Response regulator
ARR1AT	544	(+)	NGATT	S000454	hormon	ARR1-binding element ; Response regulator
ARR1AT	552	(-)	NGATT	S000454	hormon	ARR1-binding element ; Response regulator
ARR1AT	571	(+)	NGATT	S000454	hormon	ARR1-binding element ; Response regulator
ARR1AT	606	(-)	NGATT	S000454	hormon	ARR1-binding element ; Response regulator
ARR1AT	611	(-)	NGATT	S000454	hormon	ARR1-binding element ; Response regulator
ARR1AT	622	(+)	NGATT	S000454	hormon	ARR1-binding element ; Response regulator
ARR1AT	752	(+)	NGATT	S000454	hormon	ARR1-binding element ; Response regulator
ARR1AT	765	(-)	NGATT	S000454	hormon	ARR1-binding element ; Response regulator
ARR1AT	800	(-)	NGATT	S000454	hormon	ARR1-binding element ; Response regulator
ARR1AT	925	(+)	NGATT	S000454	hormon	ARR1-binding element ; Response regulator
ARR1AT	948	(+)	NGATT	S000454	hormon	ARR1-binding element ; Response regulator
ARR1AT	1112	(+)	NGATT	S000454	hormon	ARR1-binding element ; Response regulator
ARR1AT	1144	(-)	NGATT	S000454	hormon	ARR1-binding element ; Response regulator
ARR1AT	1240	(-)	NGATT	S000454	hormon	ARR1-binding element ; Response regulator
ARR1AT	1336	(+)	NGATT	S000454	hormon	ARR1-binding element ; Response regulator
ARR1AT	1391	(+)	NGATT	S000454	hormon	ARR1-binding element ; Response regulator
ARR1AT	1584	(+)	NGATT	S000454	hormon	ARR1-binding element ; Response regulator
ARR1AT	1648	(+)	NGATT	S000454	hormon	ARR1-binding element ; Response regulator
ARR1AT	1897	(+)	NGATT	S000454	hormon	ARR1-binding element ; Response regulator
ARR1AT	1915	(-)	NGATT	S000454	hormon	ARR1-binding element ; Response regulator
ARR1AT	1939	(-)	NGATT	S000454	hormon	ARR1-binding element ; Response regulator
GATABOX	153	(-)	GATA	S000039	abiotic stress (light)	Required for high level, light regulated; tissue specific expression
GATABOX	194	(-)	GATA	S000039	abiotic stress (light)	Required for high level, light regulated; tissue specific expression
GATABOX	487	(+)	GATA	S000039	abiotic stress (light)	Required for high level, light regulated; tissue specific expression
GATABOX	501	(+)	GATA	S000039	abiotic stress (light)	Required for high level, light regulated; tissue specific expression
GATABOX	663	(+)	GATA	S000039	abiotic stress (light)	Required for high level, light regulated; tissue specific expression
GATABOX	746	(-)	GATA	S000039	abiotic stress (light)	Required for high level, light regulated; tissue specific expression
GATABOX	794	(+)	GATA	S000039	abiotic stress (light)	Required for high level, light regulated; tissue specific expression
GATABOX	1013	(-)	GATA	S000039	abiotic stress (light)	Required for high level, light regulated; tissue specific expression
GATABOX	1061	(-)	GATA	S000039	abiotic stress (light)	Required for high level, light regulated; tissue specific expression
GATABOX	1091	(-)	GATA	S000039	abiotic stress (light)	Required for high level, light regulated; tissue specific expression
GATABOX	1098	(+)	GATA	S000039	abiotic stress (light)	Required for high level, light regulated; tissue specific expression
GATABOX	1138	(+)	GATA	S000039	abiotic stress (light)	Required for high level, light regulated; tissue specific expression
GATABOX	1247	(-)	GATA	S000039	abiotic stress (light)	Required for high level, light regulated; tissue specific expression
GATABOX	1261	(+)	GATA	S000039	abiotic stress (light)	Required for high level, light regulated; tissue specific expression
GATABOX	1421	(-)	GATA	S000039	abiotic stress (light)	Required for high level, light regulated; tissue specific expression
GATABOX	1475	(-)	GATA	S000039	abiotic stress (light)	Required for high level, light regulated; tissue specific expression
GATABOX	1524	(+)	GATA	S000039	abiotic stress (light)	Required for high level, light regulated; tissue specific expression
GATABOX	1604	(+)	GATA	S000039	abiotic stress (light)	Required for high level, light regulated; tissue specific expression
GATABOX	1606	(-)	GATA	S000039	abiotic stress (light)	Required for high level, light regulated; tissue specific expression
GATABOX	1736	(+)	GATA	S000039	abiotic stress (light)	Required for high level, light regulated; tissue specific expression
GATABOX	1791	(-)	GATA	S000039	abiotic stress (light)	Required for high level, light regulated; tissue specific expression
GATABOX	1935	(-)	GATA	S000039	abiotic stress (light)	Required for high level, light regulated; tissue specific expression
CAATBOX1	23	(+)	CAAT	S000028	abiotic stress	Common sequence found in the 5'-non-coding regions of eukaryotic genes; "CCAAT box" found in the promoter of heat shock protein genes
POLLEN1LELAT52	75	(+)	AGAAA	S000245	pollen	One of two co-dependent regulatory elements responsible for pollen specific activation; also found in the promoter of tomato endo-beta-mannanase gene (LeMAN5) gene of tomatoendo-beta-mannnanase;
CAATBOX1	105	(+)	CAAT	S000028	abiotic stress	Common sequence found in the 5'-non-coding regions of eukaryotic genes; "CCAAT box" found in the promoter of heat shock protein genes
CAATBOX1	243	(-)	CAAT	S000028	abiotic stress	Common sequence found in the 5'-non-coding regions of eukaryotic genes; "CCAAT box" found in the promoter of heat shock protein genes
POLLEN1LELAT52	284	(+)	AGAAA	S000245	pollen	One of two co-dependent regulatory elements responsible for pollen specific activation; also found in the promoter of tomato endo-beta-mannanase gene (LeMAN5) gene of tomatoendo-beta-mannnanase;
POLLEN1LELAT52	296	(+)	AGAAA	S000245	pollen	One of two co-dependent regulatory elements responsible for pollen specific activation; also found in the promoter of tomato endo-beta-mannanase gene (LeMAN5) gene of tomatoendo-beta-mannnanase;
POLLEN1LELAT52	361	(+)	AGAAA	S000245	pollen	One of two co-dependent regulatory elements responsible for pollen specific activation; also found in the promoter of tomato endo-beta-mannanase gene (LeMAN5) gene of tomatoendo-beta-mannnanase;
CAATBOX1	374	(+)	CAAT	S000028	abiotic stress	Common sequence found in the 5'-non-coding regions of eukaryotic genes; "CCAAT box" found in the promoter of heat shock protein genes
POLLEN1LELAT52	491	(+)	AGAAA	S000245	pollen	One of two co-dependent regulatory elements responsible for pollen specific activation; also found in the promoter of tomato endo-beta-mannanase gene (LeMAN5) gene of tomatoendo-beta-mannnanase;
CAATBOX1	523	(+)	CAAT	S000028	abiotic stress	Common sequence found in the 5'-non-coding regions of eukaryotic genes; "CCAAT box" found in the promoter of heat shock protein genes
POLLEN1LELAT52	534	(-)	AGAAA	S000245	pollen	One of two co-dependent regulatory elements responsible for pollen specific activation; also found in the promoter of tomato endo-beta-mannanase gene (LeMAN5) gene of tomatoendo-beta-mannnanase;
CAATBOX1	546	(-)	CAAT	S000028	abiotic stress	Common sequence found in the 5'-non-coding regions of eukaryotic genes; "CCAAT box" found in the promoter of heat shock protein genes
POLLEN1LELAT52	703	(-)	AGAAA	S000245	pollen	One of two co-dependent regulatory elements responsible for pollen specific activation; also found in the promoter of tomato endo-beta-mannanase gene (LeMAN5) gene of tomatoendo-beta-mannnanase;
CAATBOX1	743	(+)	CAAT	S000028	abiotic stress	Common sequence found in the 5'-non-coding regions of eukaryotic genes; "CCAAT box" found in the promoter of heat shock protein genes
CAATBOX1	914	(+)	CAAT	S000028	abiotic stress	Common sequence found in the 5'-non-coding regions of eukaryotic genes; "CCAAT box" found in the promoter of heat shock protein genes
CAATBOX1	946	(-)	CAAT	S000028	abiotic stress	Common sequence found in the 5'-non-coding regions of eukaryotic genes; "CCAAT box" found in the promoter of heat shock protein genes
POLLEN1LELAT52	975	(+)	AGAAA	S000245	pollen	One of two co-dependent regulatory elements responsible for pollen specific activation; also found in the promoter of tomato endo-beta-mannanase gene (LeMAN5) gene of tomatoendo-beta-mannnanase;
CAATBOX1	1031	(+)	CAAT	S000028	abiotic stress	Common sequence found in the 5'-non-coding regions of eukaryotic genes; "CCAAT box" found in the promoter of heat shock protein genes
CAATBOX1	1095	(-)	CAAT	S000028	abiotic stress	Common sequence found in the 5'-non-coding regions of eukaryotic genes; "CCAAT box" found in the promoter of heat shock protein genes
CAATBOX1	1114	(-)	CAAT	S000028	abiotic stress	Common sequence found in the 5'-non-coding regions of eukaryotic genes; "CCAAT box" found in the promoter of heat shock protein genes
POLLEN1LELAT52	1189	(-)	AGAAA	S000245	pollen	One of two co-dependent regulatory elements responsible for pollen specific activation; also found in the promoter of tomato endo-beta-mannanase gene (LeMAN5) gene of tomatoendo-beta-mannnanase;
POLLEN1LELAT52	1209	(-)	AGAAA	S000245	pollen	One of two co-dependent regulatory elements responsible for pollen specific activation; also found in the promoter of tomato endo-beta-mannanase gene (LeMAN5) gene of tomatoendo-beta-mannnanase;
CAATBOX1	1232	(+)	CAAT	S000028	abiotic stress	Common sequence found in the 5'-non-coding regions of eukaryotic genes; "CCAAT box" found in the promoter of heat shock protein genes
POLLEN1LELAT52	1268	(+)	AGAAA	S000245	pollen	One of two co-dependent regulatory elements responsible for pollen specific activation; also found in the promoter of tomato endo-beta-mannanase gene (LeMAN5) gene of tomatoendo-beta-mannnanase;
POLLEN1LELAT52	1272	(+)	AGAAA	S000245	pollen	One of two co-dependent regulatory elements responsible for pollen specific activation; also found in the promoter of tomato endo-beta-mannanase gene (LeMAN5) gene of tomatoendo-beta-mannnanase;
POLLEN1LELAT52	1453	(-)	AGAAA	S000245	pollen	One of two co-dependent regulatory elements responsible for pollen specific activation; also found in the promoter of tomato endo-beta-mannanase gene (LeMAN5) gene of tomatoendo-beta-mannnanase;
CAATBOX1	1531	(+)	CAAT	S000028	abiotic stress	Common sequence found in the 5'-non-coding regions of eukaryotic genes; "CCAAT box" found in the promoter of heat shock protein genes
CAATBOX1	1547	(+)	CAAT	S000028	abiotic stress	Common sequence found in the 5'-non-coding regions of eukaryotic genes; "CCAAT box" found in the promoter of heat shock protein genes
POLLEN1LELAT52	1554	(-)	AGAAA	S000245	pollen	One of two co-dependent regulatory elements responsible for pollen specific activation; also found in the promoter of tomato endo-beta-mannanase gene (LeMAN5) gene of tomatoendo-beta-mannnanase;
POLLEN1LELAT52	1569	(+)	AGAAA	S000245	pollen	One of two co-dependent regulatory elements responsible for pollen specific activation; also found in the promoter of tomato endo-beta-mannanase gene (LeMAN5) gene of tomatoendo-beta-mannnanase;
POLLEN1LELAT52	1615	(+)	AGAAA	S000245	pollen	One of two co-dependent regulatory elements responsible for pollen specific activation; also found in the promoter of tomato endo-beta-mannanase gene (LeMAN5) gene of tomatoendo-beta-mannnanase;
POLLEN1LELAT52	1621	(+)	AGAAA	S000245	pollen	One of two co-dependent regulatory elements responsible for pollen specific activation; also found in the promoter of tomato endo-beta-mannanase gene (LeMAN5) gene of tomatoendo-beta-mannnanase;
CAATBOX1	1633	(+)	CAAT	S000028	abiotic stress	Common sequence found in the 5'-non-coding regions of eukaryotic genes; "CCAAT box" found in the promoter of heat shock protein genes
CAATBOX1	1638	(-)	CAAT	S000028	abiotic stress	Common sequence found in the 5'-non-coding regions of eukaryotic genes; "CCAAT box" found in the promoter of heat shock protein genes
CAATBOX1	1770	(-)	CAAT	S000028	abiotic stress	Common sequence found in the 5'-non-coding regions of eukaryotic genes; "CCAAT box" found in the promoter of heat shock protein genes
CAATBOX1	1827	(+)	CAAT	S000028	abiotic stress	Common sequence found in the 5'-non-coding regions of eukaryotic genes; "CCAAT box" found in the promoter of heat shock protein genes
POLLEN1LELAT52	1890	(+)	AGAAA	S000245	pollen	One of two co-dependent regulatory elements responsible for pollen specific activation; also found in the promoter of tomato endo-beta-mannanase gene (LeMAN5) gene of tomatoendo-beta-mannnanase;
POLLEN1LELAT52	1923	(-)	AGAAA	S000245	pollen	One of two co-dependent regulatory elements responsible for pollen specific activation; also found in the promoter of tomato endo-beta-mannanase gene (LeMAN5) gene of tomatoendo-beta-mannnanase;
CAATBOX1	1938	(+)	CAAT	S000028	abiotic stress	Common sequence found in the 5'-non-coding regions of eukaryotic genes; "CCAAT box" found in the promoter of heat shock protein genes
CAATBOX1	1957	(+)	CAAT	S000028	abiotic stress	Common sequence found in the 5'-non-coding regions of eukaryotic genes; "CCAAT box" found in the promoter of heat shock protein genes
POLLEN1LELAT52	1975	(+)	AGAAA	S000245	pollen	One of two co-dependent regulatory elements responsible for pollen specific activation; also found in the promoter of tomato endo-beta-mannanase gene (LeMAN5) gene of tomatoendo-beta-mannnanase;
POLLEN1LELAT52	1986	(+)	AGAAA	S000245	pollen	One of two co-dependent regulatory elements responsible for pollen specific activation; also found in the promoter of tomato endo-beta-mannanase gene (LeMAN5) gene of tomatoendo-beta-mannnanase;
MARTBOX	117	(+)	TTWTWTTWTT	S000067	biotic stress	T-Box; Motif found in SAR (scaffold attachment region) orMAR (matrix attachment region)
MARTBOX	307	(-)	TTWTWTTWTT	S000067	biotic stress	T-Box; Motif found in SAR (scaffold attachment region) orMAR (matrix attachment region)
MARTBOX	625	(+)	TTWTWTTWTT	S000067	biotic stress	T-Box; Motif found in SAR (scaffold attachment region) orMAR (matrix attachment region)
MARTBOX	626	(+)	TTWTWTTWTT	S000067	biotic stress	T-Box; Motif found in SAR (scaffold attachment region) orMAR (matrix attachment region)
MARTBOX	627	(+)	TTWTWTTWTT	S000067	biotic stress	T-Box; Motif found in SAR (scaffold attachment region) orMAR (matrix attachment region)
MARTBOX	628	(+)	TTWTWTTWTT	S000067	biotic stress	T-Box; Motif found in SAR (scaffold attachment region) orMAR (matrix attachment region)
MARTBOX	629	(+)	TTWTWTTWTT	S000067	biotic stress	T-Box; Motif found in SAR (scaffold attachment region) orMAR (matrix attachment region)
MARTBOX	630	(+)	TTWTWTTWTT	S000067	biotic stress	T-Box; Motif found in SAR (scaffold attachment region) orMAR (matrix attachment region)
MARTBOX	859	(-)	TTWTWTTWTT	S000067	biotic stress	T-Box; Motif found in SAR (scaffold attachment region) orMAR (matrix attachment region)
MARTBOX	860	(-)	TTWTWTTWTT	S000067	biotic stress	T-Box; Motif found in SAR (scaffold attachment region) orMAR (matrix attachment region)
MARTBOX	861	(-)	TTWTWTTWTT	S000067	biotic stress	T-Box; Motif found in SAR (scaffold attachment region) orMAR (matrix attachment region)
MARTBOX	862	(-)	TTWTWTTWTT	S000067	biotic stress	T-Box; Motif found in SAR (scaffold attachment region) orMAR (matrix attachment region)
MARTBOX	1275	(-)	TTWTWTTWTT	S000067	biotic stress	T-Box; Motif found in SAR (scaffold attachment region) orMAR (matrix attachment region)
MARTBOX	1310	(+)	TTWTWTTWTT	S000067	biotic stress	T-Box; Motif found in SAR (scaffold attachment region) orMAR (matrix attachment region)
MARTBOX	1403	(-)	TTWTWTTWTT	S000067	biotic stress	T-Box; Motif found in SAR (scaffold attachment region) orMAR (matrix attachment region)
MARTBOX	1405	(-)	TTWTWTTWTT	S000067	biotic stress	T-Box; Motif found in SAR (scaffold attachment region) orMAR (matrix attachment region)
MARTBOX	1988	(-)	TTWTWTTWTT	S000067	biotic stress	T-Box; Motif found in SAR (scaffold attachment region) orMAR (matrix attachment region)
GT1GMSCAM4	67	(+)	GAAAAA	S000453	abiotic and biotic stresses	GT-1 box;Plays a role in pathogen- and salt-induced SCaM-4 gene expression
GT1GMSCAM4	76	(+)	GAAAAA	S000453	abiotic and biotic stresses	GT-1 box;Plays a role in pathogen- and salt-induced SCaM-4 gene expression
EBOXBNNAPA	213	(-)	CANNTG	S000144	hormon (ABA)	storage protein; ABRE (abscisic acid response element); E-box;
MYCCONSENSUSAT	213	(-)	CANNTG	S000407	abiotic stress (drought and cold),hormon (ABA)	MYC recognition site found in the promoters of the dehydration-responsive gene rd22 and many other genes in Arabidopsis; MYC recognition sequence in CBF3 promoter; Binding site of ICE1 (inducer of CBF expression 1) that regukates the transcription of CBF/DREB1 genes in the cold in Arabidopsis;
EBOXBNNAPA	213	(+)	CANNTG	S000144	hormon (ABA)	storage protein; ABRE (abscisic acid response element); E-box;
MYCCONSENSUSAT	213	(+)	CANNTG	S000407	abiotic stress (drought and cold),hormon (ABA)	MYC recognition site found in the promoters of the dehydration-responsive gene rd22 and many other genes in Arabidopsis; MYC recognition sequence in CBF3 promoter; Binding site of ICE1 (inducer of CBF expression 1) that regukates the transcription of CBF/DREB1 genes in the cold in Arabidopsis;
EBOXBNNAPA	273	(-)	CANNTG	S000144	hormon (ABA)	storage protein; ABRE (abscisic acid response element); E-box;
MYCCONSENSUSAT	273	(-)	CANNTG	S000407	abiotic stress (drought and cold),hormon (ABA)	MYC recognition site found in the promoters of the dehydration-responsive gene rd22 and many other genes in Arabidopsis; MYC recognition sequence in CBF3 promoter; Binding site of ICE1 (inducer of CBF expression 1) that regukates the transcription of CBF/DREB1 genes in the cold in Arabidopsis;
EBOXBNNAPA	273	(+)	CANNTG	S000144	hormon (ABA)	storage protein; ABRE (abscisic acid response element); E-box;
MYCCONSENSUSAT	273	(+)	CANNTG	S000407	abiotic stress (drought and cold),hormon (ABA)	MYC recognition site found in the promoters of the dehydration-responsive gene rd22 and many other genes in Arabidopsis; MYC recognition sequence in CBF3 promoter; Binding site of ICE1 (inducer of CBF expression 1) that regukates the transcription of CBF/DREB1 genes in the cold in Arabidopsis;
GT1GMSCAM4	338	(+)	GAAAAA	S000453	abiotic and biotic stresses	GT-1 box;Plays a role in pathogen- and salt-induced SCaM-4 gene expression
GT1GMSCAM4	492	(+)	GAAAAA	S000453	abiotic and biotic stresses	GT-1 box;Plays a role in pathogen- and salt-induced SCaM-4 gene expression
GT1GMSCAM4	532	(-)	GAAAAA	S000453	abiotic and biotic stresses	GT-1 box;Plays a role in pathogen- and salt-induced SCaM-4 gene expression
EBOXBNNAPA	776	(-)	CANNTG	S000144	hormon (ABA)	storage protein; ABRE (abscisic acid response element); E-box;
MYCCONSENSUSAT	776	(-)	CANNTG	S000407	abiotic stress (drought and cold),hormon (ABA)	MYC recognition site found in the promoters of the dehydration-responsive gene rd22 and many other genes in Arabidopsis; MYC recognition sequence in CBF3 promoter; Binding site of ICE1 (inducer of CBF expression 1) that regukates the transcription of CBF/DREB1 genes in the cold in Arabidopsis;
EBOXBNNAPA	776	(+)	CANNTG	S000144	hormon (ABA)	storage protein; ABRE (abscisic acid response element); E-box;
MYCCONSENSUSAT	776	(+)	CANNTG	S000407	abiotic stress (drought and cold),hormon (ABA)	MYC recognition site found in the promoters of the dehydration-responsive gene rd22 and many other genes in Arabidopsis; MYC recognition sequence in CBF3 promoter; Binding site of ICE1 (inducer of CBF expression 1) that regukates the transcription of CBF/DREB1 genes in the cold in Arabidopsis;
GT1GMSCAM4	980	(-)	GAAAAA	S000453	abiotic and biotic stresses	GT-1 box;Plays a role in pathogen- and salt-induced SCaM-4 gene expression
EBOXBNNAPA	1064	(-)	CANNTG	S000144	hormon (ABA)	storage protein; ABRE (abscisic acid response element); E-box;
MYCCONSENSUSAT	1064	(-)	CANNTG	S000407	abiotic stress (drought and cold),hormon (ABA)	MYC recognition site found in the promoters of the dehydration-responsive gene rd22 and many other genes in Arabidopsis; MYC recognition sequence in CBF3 promoter; Binding site of ICE1 (inducer of CBF expression 1) that regukates the transcription of CBF/DREB1 genes in the cold in Arabidopsis;
EBOXBNNAPA	1064	(+)	CANNTG	S000144	hormon (ABA)	storage protein; ABRE (abscisic acid response element); E-box;
MYCCONSENSUSAT	1064	(+)	CANNTG	S000407	abiotic stress (drought and cold),hormon (ABA)	MYC recognition site found in the promoters of the dehydration-responsive gene rd22 and many other genes in Arabidopsis; MYC recognition sequence in CBF3 promoter; Binding site of ICE1 (inducer of CBF expression 1) that regukates the transcription of CBF/DREB1 genes in the cold in Arabidopsis;
EBOXBNNAPA	1174	(-)	CANNTG	S000144	hormon (ABA)	storage protein; ABRE (abscisic acid response element); E-box;
MYCCONSENSUSAT	1174	(-)	CANNTG	S000407	abiotic stress (drought and cold),hormon (ABA)	MYC recognition site found in the promoters of the dehydration-responsive gene rd22 and many other genes in Arabidopsis; MYC recognition sequence in CBF3 promoter; Binding site of ICE1 (inducer of CBF expression 1) that regukates the transcription of CBF/DREB1 genes in the cold in Arabidopsis;
EBOXBNNAPA	1174	(+)	CANNTG	S000144	hormon (ABA)	storage protein; ABRE (abscisic acid response element); E-box;
MYCCONSENSUSAT	1174	(+)	CANNTG	S000407	abiotic stress (drought and cold),hormon (ABA)	MYC recognition site found in the promoters of the dehydration-responsive gene rd22 and many other genes in Arabidopsis; MYC recognition sequence in CBF3 promoter; Binding site of ICE1 (inducer of CBF expression 1) that regukates the transcription of CBF/DREB1 genes in the cold in Arabidopsis;
GT1GMSCAM4	1361	(+)	GAAAAA	S000453	abiotic and biotic stresses	GT-1 box;Plays a role in pathogen- and salt-induced SCaM-4 gene expression
EBOXBNNAPA	1479	(-)	CANNTG	S000144	hormon (ABA)	storage protein; ABRE (abscisic acid response element); E-box;
MYCCONSENSUSAT	1479	(-)	CANNTG	S000407	abiotic stress (drought and cold),hormon (ABA)	MYC recognition site found in the promoters of the dehydration-responsive gene rd22 and many other genes in Arabidopsis; MYC recognition sequence in CBF3 promoter; Binding site of ICE1 (inducer of CBF expression 1) that regukates the transcription of CBF/DREB1 genes in the cold in Arabidopsis;
EBOXBNNAPA	1479	(+)	CANNTG	S000144	hormon (ABA)	storage protein; ABRE (abscisic acid response element); E-box;
MYCCONSENSUSAT	1479	(+)	CANNTG	S000407	abiotic stress (drought and cold),hormon (ABA)	MYC recognition site found in the promoters of the dehydration-responsive gene rd22 and many other genes in Arabidopsis; MYC recognition sequence in CBF3 promoter; Binding site of ICE1 (inducer of CBF expression 1) that regukates the transcription of CBF/DREB1 genes in the cold in Arabidopsis;
GT1GMSCAM4	1552	(-)	GAAAAA	S000453	abiotic and biotic stresses	GT-1 box;Plays a role in pathogen- and salt-induced SCaM-4 gene expression
GT1GMSCAM4	1570	(+)	GAAAAA	S000453	abiotic and biotic stresses	GT-1 box;Plays a role in pathogen- and salt-induced SCaM-4 gene expression
GT1GMSCAM4	1616	(+)	GAAAAA	S000453	abiotic and biotic stresses	GT-1 box;Plays a role in pathogen- and salt-induced SCaM-4 gene expression
GT1GMSCAM4	1622	(+)	GAAAAA	S000453	abiotic and biotic stresses	GT-1 box;Plays a role in pathogen- and salt-induced SCaM-4 gene expression
EBOXBNNAPA	1677	(-)	CANNTG	S000144	hormon (ABA)	storage protein; ABRE (abscisic acid response element); E-box;
MYCCONSENSUSAT	1677	(-)	CANNTG	S000407	abiotic stress (drought and cold),hormon (ABA)	MYC recognition site found in the promoters of the dehydration-responsive gene rd22 and many other genes in Arabidopsis; MYC recognition sequence in CBF3 promoter; Binding site of ICE1 (inducer of CBF expression 1) that regukates the transcription of CBF/DREB1 genes in the cold in Arabidopsis;
EBOXBNNAPA	1677	(+)	CANNTG	S000144	hormon (ABA)	storage protein; ABRE (abscisic acid response element); E-box;
MYCCONSENSUSAT	1677	(+)	CANNTG	S000407	abiotic stress (drought and cold),hormon (ABA)	MYC recognition site found in the promoters of the dehydration-responsive gene rd22 and many other genes in Arabidopsis; MYC recognition sequence in CBF3 promoter; Binding site of ICE1 (inducer of CBF expression 1) that regukates the transcription of CBF/DREB1 genes in the cold in Arabidopsis;
GT1GMSCAM4	1698	(-)	GAAAAA	S000453	abiotic and biotic stresses	GT-1 box;Plays a role in pathogen- and salt-induced SCaM-4 gene expression
GT1GMSCAM4	1976	(+)	GAAAAA	S000453	abiotic and biotic stresses	GT-1 box;Plays a role in pathogen- and salt-induced SCaM-4 gene expression
GT1GMSCAM4	1987	(+)	GAAAAA	S000453	abiotic and biotic stresses	GT-1 box;Plays a role in pathogen- and salt-induced SCaM-4 gene expression
ACGTATERD1	451	(-)	ACGT	S000415	abiotic stress (drought)	Motif required for etiolation-induced expression of erd1 (early responsive to dehydration)
ACGTATERD1	451	(+)	ACGT	S000415	abiotic stress (drought)	Motif required for etiolation-induced expression of erd1 (early responsive to dehydration)
ACGTATERD1	456	(-)	ACGT	S000415	abiotic stress (drought)	Motif required for etiolation-induced expression of erd1 (early responsive to dehydration)
ACGTATERD1	456	(+)	ACGT	S000415	abiotic stress (drought)	Motif required for etiolation-induced expression of erd1 (early responsive to dehydration)
ACGTATERD1	1480	(-)	ACGT	S000415	abiotic stress (drought)	Motif required for etiolation-induced expression of erd1 (early responsive to dehydration)
ACGTATERD1	1480	(+)	ACGT	S000415	abiotic stress (drought)	Motif required for etiolation-induced expression of erd1 (early responsive to dehydration)
ACGTATERD1	1506	(-)	ACGT	S000415	abiotic stress (drought)	Motif required for etiolation-induced expression of erd1 (early responsive to dehydration)
ACGTATERD1	1506	(+)	ACGT	S000415	abiotic stress (drought)	Motif required for etiolation-induced expression of erd1 (early responsive to dehydration)
ACGTATERD1	1815	(-)	ACGT	S000415	abiotic stress (drought)	Motif required for etiolation-induced expression of erd1 (early responsive to dehydration)
ACGTATERD1	1815	(+)	ACGT	S000415	abiotic stress (drought)	Motif required for etiolation-induced expression of erd1 (early responsive to dehydration)
CURECORECR	8	(-)	GTAC	S000493	abiotic stress	GTAC is the core of a CuRE (copper-response element) found in Cyc6 and Cpx1 genes in Chlamydomonas; Also involved in copper, oxygen, hypoxic-response of these genes
CURECORECR	8	(+)	GTAC	S000493	abiotic stress	GTAC is the core of a CuRE (copper-response element) found in Cyc6 and Cpx1 genes in Chlamydomonas; Also involved in copper, oxygen, hypoxic-response of these genes
POLASIG2	24	(+)	AATTAAA	S000081	hormon (GA)	poly A signal found in rice alpha-amylase
WRKY71OS	39	(+)	TGAC	S000447	biotic stress; hormon (GA)	A core of TGAC-containing W-box of, e.g., Amy32b promoter; binding site of rice WRKY71, a transcriptional repressor of the gibberellin signaling pathway
GTGANTG10	60	(+)	GTGA	S000378	organ specyfity (pollen)	GTGA motif found in the promoter of the tobacco (N.t.) late pollen gene g10 and tomato pectate lyase
POLASIG3	87	(+)	AATAAT	S000088	misc	Consensus sequence for plant poly A signal;
POLASIG3	176	(+)	AATAAT	S000088	misc	Consensus sequence for plant poly A signal;
CURECORECR	259	(-)	GTAC	S000493	abiotic stress	GTAC is the core of a CuRE (copper-response element) found in Cyc6 and Cpx1 genes in Chlamydomonas; Also involved in copper, oxygen, hypoxic-response of these genes
CURECORECR	259	(+)	GTAC	S000493	abiotic stress	GTAC is the core of a CuRE (copper-response element) found in Cyc6 and Cpx1 genes in Chlamydomonas; Also involved in copper, oxygen, hypoxic-response of these genes
POLASIG1	315	(+)	AATAAA	S000080	nitrogen	poly A signal; NUE(near upstream elements ); FUE
TATABOX5	322	(-)	TTATTT	S000203	nitrogen	TATAbox found in the 5'upstream region of pea (Pisum sativum) glutamine synthetase gene
TAAAGSTKST1	358	(+)	TAAAG	S000387	misc	Mmotif found in promoter of StKST1 gene encoding K+ influx channel of guard cells ; target site for trans-acting StDof1 protein controlling guard cell-specific gene expression;
WRKY71OS	368	(-)	TGAC	S000447	biotic stress; hormon (GA)	A core of TGAC-containing W-box of, e.g., Amy32b promoter; binding site of rice WRKY71, a transcriptional repressor of the gibberellin signaling pathway
WRKY71OS	453	(-)	TGAC	S000447	biotic stress; hormon (GA)	A core of TGAC-containing W-box of, e.g., Amy32b promoter; binding site of rice WRKY71, a transcriptional repressor of the gibberellin signaling pathway
GTGANTG10	454	(-)	GTGA	S000378	organ specyfity (pollen)	GTGA motif found in the promoter of the tobacco (N.t.) late pollen gene g10 and tomato pectate lyase
WRKY71OS	517	(-)	TGAC	S000447	biotic stress; hormon (GA)	A core of TGAC-containing W-box of, e.g., Amy32b promoter; binding site of rice WRKY71, a transcriptional repressor of the gibberellin signaling pathway
GTGANTG10	518	(-)	GTGA	S000378	organ specyfity (pollen)	GTGA motif found in the promoter of the tobacco (N.t.) late pollen gene g10 and tomato pectate lyase
POLASIG1	579	(+)	AATAAA	S000080	nitrogen	poly A signal; NUE(near upstream elements ); FUE
TAAAGSTKST1	581	(+)	TAAAG	S000387	misc	Mmotif found in promoter of StKST1 gene encoding K+ influx channel of guard cells ; target site for trans-acting StDof1 protein controlling guard cell-specific gene expression;
WRKY71OS	655	(+)	TGAC	S000447	biotic stress; hormon (GA)	A core of TGAC-containing W-box of, e.g., Amy32b promoter; binding site of rice WRKY71, a transcriptional repressor of the gibberellin signaling pathway
TATABOX5	681	(+)	TTATTT	S000203	nitrogen	TATAbox found in the 5'upstream region of pea (Pisum sativum) glutamine synthetase gene
TAAAGSTKST1	706	(-)	TAAAG	S000387	misc	Mmotif found in promoter of StKST1 gene encoding K+ influx channel of guard cells ; target site for trans-acting StDof1 protein controlling guard cell-specific gene expression;
POLASIG2	716	(-)	AATTAAA	S000081	hormon (GA)	poly A signal found in rice alpha-amylase
POLASIG2	721	(-)	AATTAAA	S000081	hormon (GA)	poly A signal found in rice alpha-amylase
POLASIG1	730	(+)	AATAAA	S000080	nitrogen	poly A signal; NUE(near upstream elements ); FUE
GTGANTG10	790	(+)	GTGA	S000378	organ specyfity (pollen)	GTGA motif found in the promoter of the tobacco (N.t.) late pollen gene g10 and tomato pectate lyase
POLASIG1	849	(-)	AATAAA	S000080	nitrogen	poly A signal; NUE(near upstream elements ); FUE
TATABOX5	850	(+)	TTATTT	S000203	nitrogen	TATAbox found in the 5'upstream region of pea (Pisum sativum) glutamine synthetase gene
GTGANTG10	952	(-)	GTGA	S000378	organ specyfity (pollen)	GTGA motif found in the promoter of the tobacco (N.t.) late pollen gene g10 and tomato pectate lyase
POLASIG1	999	(-)	AATAAA	S000080	nitrogen	poly A signal; NUE(near upstream elements ); FUE
GTGANTG10	1007	(-)	GTGA	S000378	organ specyfity (pollen)	GTGA motif found in the promoter of the tobacco (N.t.) late pollen gene g10 and tomato pectate lyase
POLASIG2	1020	(+)	AATTAAA	S000081	hormon (GA)	poly A signal found in rice alpha-amylase
POLASIG2	1051	(+)	AATTAAA	S000081	hormon (GA)	poly A signal found in rice alpha-amylase
TAAAGSTKST1	1054	(+)	TAAAG	S000387	misc	Mmotif found in promoter of StKST1 gene encoding K+ influx channel of guard cells ; target site for trans-acting StDof1 protein controlling guard cell-specific gene expression;
WRKY71OS	1068	(+)	TGAC	S000447	biotic stress; hormon (GA)	A core of TGAC-containing W-box of, e.g., Amy32b promoter; binding site of rice WRKY71, a transcriptional repressor of the gibberellin signaling pathway
TAAAGSTKST1	1071	(-)	TAAAG	S000387	misc	Mmotif found in promoter of StKST1 gene encoding K+ influx channel of guard cells ; target site for trans-acting StDof1 protein controlling guard cell-specific gene expression;
POLASIG2	1072	(-)	AATTAAA	S000081	hormon (GA)	poly A signal found in rice alpha-amylase
POLASIG2	1153	(+)	AATTAAA	S000081	hormon (GA)	poly A signal found in rice alpha-amylase
TAAAGSTKST1	1192	(-)	TAAAG	S000387	misc	Mmotif found in promoter of StKST1 gene encoding K+ influx channel of guard cells ; target site for trans-acting StDof1 protein controlling guard cell-specific gene expression;
POLASIG1	1193	(-)	AATAAA	S000080	nitrogen	poly A signal; NUE(near upstream elements ); FUE
TATABOX5	1194	(+)	TTATTT	S000203	nitrogen	TATAbox found in the 5'upstream region of pea (Pisum sativum) glutamine synthetase gene
GTGANTG10	1214	(-)	GTGA	S000378	organ specyfity (pollen)	GTGA motif found in the promoter of the tobacco (N.t.) late pollen gene g10 and tomato pectate lyase
POLASIG3	1234	(-)	AATAAT	S000088	misc	Consensus sequence for plant poly A signal;
GTGANTG10	1259	(+)	GTGA	S000378	organ specyfity (pollen)	GTGA motif found in the promoter of the tobacco (N.t.) late pollen gene g10 and tomato pectate lyase
TATABOX5	1274	(-)	TTATTT	S000203	nitrogen	TATAbox found in the 5'upstream region of pea (Pisum sativum) glutamine synthetase gene
POLASIG3	1275	(+)	AATAAT	S000088	misc	Consensus sequence for plant poly A signal;
POLASIG1	1278	(+)	AATAAA	S000080	nitrogen	poly A signal; NUE(near upstream elements ); FUE
TATABOX5	1303	(-)	TTATTT	S000203	nitrogen	TATAbox found in the 5'upstream region of pea (Pisum sativum) glutamine synthetase gene
POLASIG3	1304	(+)	AATAAT	S000088	misc	Consensus sequence for plant poly A signal;
WRKY71OS	1320	(+)	TGAC	S000447	biotic stress; hormon (GA)	A core of TGAC-containing W-box of, e.g., Amy32b promoter; binding site of rice WRKY71, a transcriptional repressor of the gibberellin signaling pathway
WRKY71OS	1375	(+)	TGAC	S000447	biotic stress; hormon (GA)	A core of TGAC-containing W-box of, e.g., Amy32b promoter; binding site of rice WRKY71, a transcriptional repressor of the gibberellin signaling pathway
TATABOX5	1407	(-)	TTATTT	S000203	nitrogen	TATAbox found in the 5'upstream region of pea (Pisum sativum) glutamine synthetase gene
POLASIG1	1408	(+)	AATAAA	S000080	nitrogen	poly A signal; NUE(near upstream elements ); FUE
CURECORECR	1504	(-)	GTAC	S000493	abiotic stress	GTAC is the core of a CuRE (copper-response element) found in Cyc6 and Cpx1 genes in Chlamydomonas; Also involved in copper, oxygen, hypoxic-response of these genes
CURECORECR	1504	(+)	GTAC	S000493	abiotic stress	GTAC is the core of a CuRE (copper-response element) found in Cyc6 and Cpx1 genes in Chlamydomonas; Also involved in copper, oxygen, hypoxic-response of these genes
TAAAGSTKST1	1519	(-)	TAAAG	S000387	misc	Mmotif found in promoter of StKST1 gene encoding K+ influx channel of guard cells ; target site for trans-acting StDof1 protein controlling guard cell-specific gene expression;
CURECORECR	1528	(-)	GTAC	S000493	abiotic stress	GTAC is the core of a CuRE (copper-response element) found in Cyc6 and Cpx1 genes in Chlamydomonas; Also involved in copper, oxygen, hypoxic-response of these genes
CURECORECR	1528	(+)	GTAC	S000493	abiotic stress	GTAC is the core of a CuRE (copper-response element) found in Cyc6 and Cpx1 genes in Chlamydomonas; Also involved in copper, oxygen, hypoxic-response of these genes
POLASIG3	1634	(+)	AATAAT	S000088	misc	Consensus sequence for plant poly A signal;
TATABOX5	1877	(-)	TTATTT	S000203	nitrogen	TATAbox found in the 5'upstream region of pea (Pisum sativum) glutamine synthetase gene
POLASIG3	1878	(+)	AATAAT	S000088	misc	Consensus sequence for plant poly A signal;
POLASIG3	1882	(-)	AATAAT	S000088	misc	Consensus sequence for plant poly A signal;
TAAAGSTKST1	1942	(-)	TAAAG	S000387	misc	Mmotif found in promoter of StKST1 gene encoding K+ influx channel of guard cells ; target site for trans-acting StDof1 protein controlling guard cell-specific gene expression;
POLASIG2	1963	(+)	AATTAAA	S000081	hormon (GA)	poly A signal found in rice alpha-amylase
NODCON2GM	201	(+)	CTCTT	S000462	nitrogen	One of two putative nodulin consensus sequences
OSE2ROOTNODULE	201	(+)	CTCTT	S000468	nitrogen	Motif characteristic for the promoters region of genes activated in nodules and infected root cells
NODCON2GM	326	(-)	CTCTT	S000462	nitrogen	One of two putative nodulin consensus sequences
OSE2ROOTNODULE	326	(-)	CTCTT	S000468	nitrogen	Motif characteristic for the promoters region of genes activated in nodules and infected root cells
NODCON2GM	513	(-)	CTCTT	S000462	nitrogen	One of two putative nodulin consensus sequences
OSE2ROOTNODULE	513	(-)	CTCTT	S000468	nitrogen	Motif characteristic for the promoters region of genes activated in nodules and infected root cells
NODCON2GM	1227	(+)	CTCTT	S000462	nitrogen	One of two putative nodulin consensus sequences
OSE2ROOTNODULE	1227	(+)	CTCTT	S000468	nitrogen	Motif characteristic for the promoters region of genes activated in nodules and infected root cells
NODCON2GM	1456	(+)	CTCTT	S000462	nitrogen	One of two putative nodulin consensus sequences
OSE2ROOTNODULE	1456	(+)	CTCTT	S000468	nitrogen	Motif characteristic for the promoters region of genes activated in nodules and infected root cells
NODCON2GM	1517	(+)	CTCTT	S000462	nitrogen	One of two putative nodulin consensus sequences
OSE2ROOTNODULE	1517	(+)	CTCTT	S000468	nitrogen	Motif characteristic for the promoters region of genes activated in nodules and infected root cells
NODCON2GM	1707	(-)	CTCTT	S000462	nitrogen	One of two putative nodulin consensus sequences
OSE2ROOTNODULE	1707	(-)	CTCTT	S000468	nitrogen	Motif characteristic for the promoters region of genes activated in nodules and infected root cells
TATABOX2	91	(-)	TATAAAT	S000109	misc	TATAbox found in the 5'upstream region of pea legA gene; sporamin A of sweet potato;
MYBST1	194	(-)	GGATA	S000180	misc	Binding side of MybSt1 (a potato MYB homolog) transcription factor
MYBST1	662	(+)	GGATA	S000180	misc	Binding side of MybSt1 (a potato MYB homolog) transcription factor
MYBST1	746	(-)	GGATA	S000180	misc	Binding side of MybSt1 (a potato MYB homolog) transcription factor
TATABOX2	796	(+)	TATAAAT	S000109	misc	TATAbox found in the 5'upstream region of pea legA gene; sporamin A of sweet potato;
TATABOX2	898	(+)	TATAAAT	S000109	misc	TATAbox found in the 5'upstream region of pea legA gene; sporamin A of sweet potato;
TATABOX2	941	(+)	TATAAAT	S000109	misc	TATAbox found in the 5'upstream region of pea legA gene; sporamin A of sweet potato;
MYBST1	1013	(-)	GGATA	S000180	misc	Binding side of MybSt1 (a potato MYB homolog) transcription factor
TATABOX2	1140	(+)	TATAAAT	S000109	misc	TATAbox found in the 5'upstream region of pea legA gene; sporamin A of sweet potato;
TATABOX2	1308	(-)	TATAAAT	S000109	misc	TATAbox found in the 5'upstream region of pea legA gene; sporamin A of sweet potato;
MYBST1	1475	(-)	GGATA	S000180	misc	Binding side of MybSt1 (a potato MYB homolog) transcription factor
MYBST1	1606	(-)	GGATA	S000180	misc	Binding side of MybSt1 (a potato MYB homolog) transcription factor
WBOXNTERF3	39	(+)	TGACY	S000457	abiotic stress (wounding)	W box found in the promoter region of a transcriptional repressor ERF3 gene ; W box may be involved in activation of ERF3 gene by wounding;
RAV1AAT	102	(+)	CAACA	S000314	hormon	Binding consensus sequence of Arabidopsis (A.t.) transcription factor
TATCCAOSAMY	194	(+)	TATCCA	S000403	hormon (GA)	alpha-amylase; MYB proteins; gibberellin; GA; sugar starvation
IBOXCORE	487	(+)	GATAA	S000199	abiotic stress (light)	I box; conserved sequence upstream of light-regulated genes
IBOXCORE	501	(+)	GATAA	S000199	abiotic stress (light)	I box; conserved sequence upstream of light-regulated genes
WBOXNTERF3	516	(-)	TGACY	S000457	abiotic stress (wounding)	W box found in the promoter region of a transcriptional repressor ERF3 gene ; W box may be involved in activation of ERF3 gene by wounding;
WBOXNTERF3	655	(+)	TGACY	S000457	abiotic stress (wounding)	W box found in the promoter region of a transcriptional repressor ERF3 gene ; W box may be involved in activation of ERF3 gene by wounding;
TATCCAOSAMY	661	(-)	TATCCA	S000403	hormon (GA)	alpha-amylase; MYB proteins; gibberellin; GA; sugar starvation
TATCCAOSAMY	746	(+)	TATCCA	S000403	hormon (GA)	alpha-amylase; MYB proteins; gibberellin; GA; sugar starvation
RAV1AAT	780	(-)	CAACA	S000314	hormon	Binding consensus sequence of Arabidopsis (A.t.) transcription factor
INRNTPSADB	876	(+)	YTCANTYY	S000395	abiotic stress (light)	initiater; light-responsive transcription; TATA-less promoter;psaDb; Inr element
INRNTPSADB	1006	(+)	YTCANTYY	S000395	abiotic stress (light)	initiater; light-responsive transcription; TATA-less promoter;psaDb; Inr element
INRNTPSADB	1029	(+)	YTCANTYY	S000395	abiotic stress (light)	initiater; light-responsive transcription; TATA-less promoter;psaDb; Inr element
WBOXNTERF3	1068	(+)	TGACY	S000457	abiotic stress (wounding)	W box found in the promoter region of a transcriptional repressor ERF3 gene ; W box may be involved in activation of ERF3 gene by wounding;
WBOXNTERF3	1375	(+)	TGACY	S000457	abiotic stress (wounding)	W box found in the promoter region of a transcriptional repressor ERF3 gene ; W box may be involved in activation of ERF3 gene by wounding;
IBOXCORE	1420	(-)	GATAA	S000199	abiotic stress (light)	I box; conserved sequence upstream of light-regulated genes
RAV1AAT	1430	(+)	CAACA	S000314	hormon	Binding consensus sequence of Arabidopsis (A.t.) transcription factor
IBOXCORE	1474	(-)	GATAA	S000199	abiotic stress (light)	I box; conserved sequence upstream of light-regulated genes
TATCCAOSAMY	1475	(+)	TATCCA	S000403	hormon (GA)	alpha-amylase; MYB proteins; gibberellin; GA; sugar starvation
INRNTPSADB	1537	(-)	YTCANTYY	S000395	abiotic stress (light)	initiater; light-responsive transcription; TATA-less promoter;psaDb; Inr element
TATCCAOSAMY	1606	(+)	TATCCA	S000403	hormon (GA)	alpha-amylase; MYB proteins; gibberellin; GA; sugar starvation
RAV1AAT	1660	(-)	CAACA	S000314	hormon	Binding consensus sequence of Arabidopsis (A.t.) transcription factor
INRNTPSADB	1684	(+)	YTCANTYY	S000395	abiotic stress (light)	initiater; light-responsive transcription; TATA-less promoter;psaDb; Inr element
IBOXCORE	1790	(-)	GATAA	S000199	abiotic stress (light)	I box; conserved sequence upstream of light-regulated genes
RAV1AAT	1809	(+)	CAACA	S000314	hormon	Binding consensus sequence of Arabidopsis (A.t.) transcription factor
BOXIINTPATPB	73	(+)	ATAGAA	S000296	defence	Box II found in the plastid N atpB gene promoter; essential sequence element in the NCII (nonconsensus type II) promoters of plastid genes; Important for the activity of this NCII promoter; NEP; atpB; PatpB;
TATABOX3	84	(-)	TATTAAT	S000110	misc	TATA box found in the 5'upstream region of sweet potato sporamin A gene
TATABOXOSPAL	110	(-)	TATTTAA	S000400	PAL	OsTBP2 binding side present in the promoter of OsPAL gene (Phenylalanine Ammonia-Lyase);
TATABOX3	180	(-)	TATTAAT	S000110	misc	TATA box found in the 5'upstream region of sweet potato sporamin A gene
-10PEHVPSBD	185	(+)	TATTCT	S000392	abiotic stress (light)	Involved in the expression of the plastid gene psbD
BOXIINTPATPB	187	(-)	ATAGAA	S000296	defence	Box II found in the plastid N atpB gene promoter; essential sequence element in the NCII (nonconsensus type II) promoters of plastid genes; Important for the activity of this NCII promoter; NEP; atpB; PatpB;
TATABOXOSPAL	226	(-)	TATTTAA	S000400	PAL	OsTBP2 binding side present in the promoter of OsPAL gene (Phenylalanine Ammonia-Lyase);
BOXIINTPATPB	294	(+)	ATAGAA	S000296	defence	Box II found in the plastid N atpB gene promoter; essential sequence element in the NCII (nonconsensus type II) promoters of plastid genes; Important for the activity of this NCII promoter; NEP; atpB; PatpB;
ANAERO1CONSENSUS	318	(+)	AAACAAA	S000477	misc	Motif found in silico in promoters of anaerobic genes involved in the fermentative pathway
ANAERO1CONSENSUS	343	(+)	AAACAAA	S000477	misc	Motif found in silico in promoters of anaerobic genes involved in the fermentative pathway
WBOXHVISO1	516	(-)	TGACT	S000442	sugar	SUSIBA2 bind to W-box element in barley iso1 (encoding isoamylase1) promoter; sugar; SURE; patatin; WRKY; isoamylase;
WBOXHVISO1	655	(+)	TGACT	S000442	sugar	SUSIBA2 bind to W-box element in barley iso1 (encoding isoamylase1) promoter; sugar; SURE; patatin; WRKY; isoamylase;
TATABOXOSPAL	682	(+)	TATTTAA	S000400	PAL	OsTBP2 binding side present in the promoter of OsPAL gene (Phenylalanine Ammonia-Lyase);
-10PEHVPSBD	1057	(-)	TATTCT	S000392	abiotic stress (light)	Involved in the expression of the plastid gene psbD
WBOXHVISO1	1068	(+)	TGACT	S000442	sugar	SUSIBA2 bind to W-box element in barley iso1 (encoding isoamylase1) promoter; sugar; SURE; patatin; WRKY; isoamylase;
TATABOX3	1100	(+)	TATTAAT	S000110	misc	TATA box found in the 5'upstream region of sweet potato sporamin A gene
TATABOXOSPAL	1163	(+)	TATTTAA	S000400	PAL	OsTBP2 binding side present in the promoter of OsPAL gene (Phenylalanine Ammonia-Lyase);
TATABOX3	1236	(+)	TATTAAT	S000110	misc	TATA box found in the 5'upstream region of sweet potato sporamin A gene
WBOXHVISO1	1375	(+)	TGACT	S000442	sugar	SUSIBA2 bind to W-box element in barley iso1 (encoding isoamylase1) promoter; sugar; SURE; patatin; WRKY; isoamylase;
-10PEHVPSBD	1486	(+)	TATTCT	S000392	abiotic stress (light)	Involved in the expression of the plastid gene psbD
ANAERO1CONSENSUS	1597	(+)	AAACAAA	S000477	misc	Motif found in silico in promoters of anaerobic genes involved in the fermentative pathway
BOXIINTPATPB	1613	(+)	ATAGAA	S000296	defence	Box II found in the plastid N atpB gene promoter; essential sequence element in the NCII (nonconsensus type II) promoters of plastid genes; Important for the activity of this NCII promoter; NEP; atpB; PatpB;
ANAERO1CONSENSUS	1873	(+)	AAACAAA	S000477	misc	Motif found in silico in promoters of anaerobic genes involved in the fermentative pathway
-10PEHVPSBD	1884	(+)	TATTCT	S000392	abiotic stress (light)	Involved in the expression of the plastid gene psbD
SEF4MOTIFGM7S	14	(+)	RTTTTTR	S000103	seed development	SEF4 binding site found in 5'upstream region of beta-conglycinin (7S globulin) gene
WBOXATNPR1	38	(+)	TTGAC	S000390	biotic stress (SA)	W-box found in promoter of AtNPR1 gen; specifically recognized specifically by salicylic acid (SA)-induced WRKY DNA binding proteins
PYRIMIDINEBOXHVEPB1	66	(-)	TTTTTTCC	S000298	hormon (GA)	Pyrimidine box in the HvEPB-1 (cysteine proteinase) gene promoter required for GA induction
ABRELATERD1	455	(-)	ACGTG	S000414	hormon (ABA)	ABRE-related motif of promorore region
TATCCAYMOTIFOSRAMY3D	660	(-)	TATCCAY	S000256	seeds development	TATCCAY motif responsible for sugar repression of amylase;
TATCCAYMOTIFOSRAMY3D	746	(+)	TATCCAY	S000256	seeds development	TATCCAY motif responsible for sugar repression of amylase;
SEF1MOTIF	846	(+)	ATATTTAWW	S000006	misc	SEF1 (soybean embryo factor 1) binding motif found in 5'-upstream region of soybean beta-conglicinin (7S globulin) gene;
SEF4MOTIFGM7S	886	(-)	RTTTTTR	S000103	seed development	SEF4 binding site found in 5'upstream region of beta-conglycinin (7S globulin) gene
MARARS	894	(-)	WTTTATRTTTW	S000064	misc	"ARS element" found in SAR;
MARARS	937	(-)	WTTTATRTTTW	S000064	misc	"ARS element" found in SAR;
SEF4MOTIFGM7S	956	(-)	RTTTTTR	S000103	seed development	SEF4 binding site found in 5'upstream region of beta-conglycinin (7S globulin) gene
SEF1MOTIF	996	(+)	ATATTTAWW	S000006	misc	SEF1 (soybean embryo factor 1) binding motif found in 5'-upstream region of soybean beta-conglicinin (7S globulin) gene;
WBOXATNPR1	1067	(+)	TTGAC	S000390	biotic stress (SA)	W-box found in promoter of AtNPR1 gen; specifically recognized specifically by salicylic acid (SA)-induced WRKY DNA binding proteins
SEF1MOTIF	1162	(+)	ATATTTAWW	S000006	misc	SEF1 (soybean embryo factor 1) binding motif found in 5'-upstream region of soybean beta-conglicinin (7S globulin) gene;
MARARS	1308	(+)	WTTTATRTTTW	S000064	misc	"ARS element" found in SAR;
WBOXATNPR1	1319	(+)	TTGAC	S000390	biotic stress (SA)	W-box found in promoter of AtNPR1 gen; specifically recognized specifically by salicylic acid (SA)-induced WRKY DNA binding proteins
PYRIMIDINEBOXHVEPB1	1360	(-)	TTTTTTCC	S000298	hormon (GA)	Pyrimidine box in the HvEPB-1 (cysteine proteinase) gene promoter required for GA induction
TATCCAYMOTIFOSRAMY3D	1475	(+)	TATCCAY	S000256	seeds development	TATCCAY motif responsible for sugar repression of amylase;
ABRELATERD1	1479	(-)	ACGTG	S000414	hormon (ABA)	ABRE-related motif of promorore region
ABRELATERD1	1480	(+)	ACGTG	S000414	hormon (ABA)	ABRE-related motif of promorore region
PYRIMIDINEBOXHVEPB1	1697	(+)	TTTTTTCC	S000298	hormon (GA)	Pyrimidine box in the HvEPB-1 (cysteine proteinase) gene promoter required for GA induction
ERELEE4	31	(-)	AWTTCAAA	S000037	hormon (ethylen)	Part of the ethylen responsive element in promot region of E4 and GST1;
WBBOXPCWRKY1	37	(+)	TTTGACY	S000310	misc	W box; WRKY;
L1BOXATPDF1	50	(+)	TAAATGYA	S000386	hormon (GA)	Involved in L1 layer-specific expression
SURE1STPAT21	72	(+)	AATAGAAAA	S000186	sugar	SURE-Sucrose Responsive Element in promoter regons of sugar-regulated genes (i.e.patatin)
BIHD1OS	367	(+)	TGTCA	S000498	biotic stress	Binding site of OsBIHD1, a rice gene encoding BELL homeodomain transcriptional factor in disease resistance responses
ACGTCBOX	450	(-)	GACGTC	S000131	0	"C-box" according to the nomenclature of ACGT elements by Foster
ACGTCBOX	450	(+)	GACGTC	S000131	0	"C-box" according to the nomenclature of ACGT elements by Foster
SV40COREENHAN	465	(-)	GTGGWWHG	S000123	misc	SV40 core enhancer found in promorer region of Rbcs-1A gene
ERELEE4	476	(+)	AWTTCAAA	S000037	hormon (ethylen)	Part of the ethylen responsive element in promot region of E4 and GST1;
IBOX	487	(+)	GATAAG	S000124	abiotic stress (light)	I box motif in promotor regions of rbcS and LeMYB1 genes involved in the light-entrained cyrcadian clok regulation of transcription
IBOXCORENT	487	(+)	GATAAGR	S000424	abiotic stress (light)	I-box motif in light-responsive promoter regions of CAMs
EECCRCAH1	549	(-)	GANTTNC	S000494	misc	Consensus motif of the enhancer elements (EE-1 and EE-2) found in the promoter of the Chlamydomonas Cah1 (encoding a periplasmic carbonic anhydrase); binding site of Myb transcription factor LCR1; low-CO2
SV40COREENHAN	649	(+)	GTGGWWHG	S000123	misc	SV40 core enhancer found in promorer region of Rbcs-1A gene
TATCCACHVAL21	660	(-)	TATCCAC	S000416	hormon (gibberellin)	necessary for a full GA response
LECPLEACS2	664	(-)	TAAAATAT	S000465	organ specifity (roots); hormon (ethylen)	Sequence related to the GT-1 binding site in promoter elements of genes involved in tissue-specific expresssion
CATATGGMSAUR	776	(-)	CATATG	S000370	hormon (IAA)	Involved in auxin responsiveness
CATATGGMSAUR	776	(+)	CATATG	S000370	hormon (IAA)	Involved in auxin responsiveness
TATAPVTRNALEU	833	(+)	TTTATATA	S000340	energy	TATA-like sequence found in PvtRNALeu gene promoter andcorn GapC4 gene promoter; frequently observed upstream of plant tRNA genes; binding site of TATA binding protein (TBP);;
TATABOX4	834	(-)	TATATAA	S000111	misc	ATA box found in the 5'upstream region of sweet potato sporamin A g
TATAPVTRNALEU	835	(-)	TTTATATA	S000340	energy	TATA-like sequence found in PvtRNALeu gene promoter andcorn GapC4 gene promoter; frequently observed upstream of plant tRNA genes; binding site of TATA binding protein (TBP);;
TATABOX4	835	(+)	TATATAA	S000111	misc	ATA box found in the 5'upstream region of sweet potato sporamin A g
LECPLEACS2	893	(+)	TAAAATAT	S000465	organ specifity (roots); hormon (ethylen)	Sequence related to the GT-1 binding site in promoter elements of genes involved in tissue-specific expresssion
L1BOXATPDF1	900	(+)	TAAATGYA	S000386	hormon (GA)	Involved in L1 layer-specific expression
SEBFCONSSTPR10A	930	(+)	YTGTCWC	S000391	biotic stress	Cis-acting elemnt of PR genes binding SEBF (a silencing element binding factor) responsible for represion of gene expression
ARFAT	931	(+)	TGTCTC	S000270	hormon (IAA)	ARF (auxin response factor) binding site found in the promotersof primary/early auxin response genes
SURECOREATSULTR11	932	(-)	GAGAC	S000499	abiotic stress (sulfur deficiency); hormon (IAA)	Part of sulfur-responsive element (SURE) of the SULTR1 promoter involved in S-response; SURE contains also GAGACA sequence which is a binding side for auxin response factor (ARF)
WBBOXPCWRKY1	1066	(+)	TTTGACY	S000310	misc	W box; WRKY;
CIACADIANLELHC	1085	(+)	CAANNNNATC	S000252	abiotic stress (light)	Region necessary for circadian expression of LeLhc gene;
PREATPRODH	1126	(-)	ACTCAT	S000450	abiotic stress (drought)	PRE (Pro- or hypoosmolarity-responsive element) found in the promoter of proline dehydrogenase (ProDH) gene
BIHD1OS	1320	(-)	TGTCA	S000498	biotic stress	Binding site of OsBIHD1, a rice gene encoding BELL homeodomain transcriptional factor in disease resistance responses
PREATPRODH	1327	(-)	ACTCAT	S000450	abiotic stress (drought)	PRE (Pro- or hypoosmolarity-responsive element) found in the promoter of proline dehydrogenase (ProDH) gene
EECCRCAH1	1337	(+)	GANTTNC	S000494	misc	Consensus motif of the enhancer elements (EE-1 and EE-2) found in the promoter of the Chlamydomonas Cah1 (encoding a periplasmic carbonic anhydrase); binding site of Myb transcription factor LCR1; low-CO2
RYREPEATBNNAPA	1341	(-)	CATGCA	S000264	abiotic stress	RY repeat found in RY/G box of napA gene in Brassica napus ; reqired for seed specific expression
TATCCACHVAL21	1475	(+)	TATCCAC	S000416	hormon (gibberellin)	necessary for a full GA response
ABRERATCAL	1478	(-)	MACGYGB	S000507	abiotic stress (drought), hormon (ABA)	ABRE-related sequence in the upstream regions of 162 Ca(2+)-responsive upregulated genes;
CACGTGMOTIF	1479	(-)	CACGTG	S000042	seeds development	E-box of napA storage-protein gene
CACGTGMOTIF	1479	(+)	CACGTG	S000042	seeds development	E-box of napA storage-protein gene
ABRERATCAL	1479	(+)	MACGYGB	S000507	abiotic stress (drought), hormon (ABA)	ABRE-related sequence in the upstream regions of 162 Ca(2+)-responsive upregulated genes;
CARGCW8GAT	1557	(-)	CWWWWWWWWG	S000431	misc	A variant of CArG motif with a longer A/T-rich
CARGCW8GAT	1557	(+)	CWWWWWWWWG	S000431	misc	A variant of CArG motif with a longer A/T-rich
CIACADIANLELHC	1600	(+)	CAANNNNATC	S000252	abiotic stress (light)	Region necessary for circadian expression of LeLhc gene;
NODCON1GM	1601	(+)	AAAGAT	S000461	nitrogen	consensus sequence of nodulin
OSE1ROOTNODULE	1601	(+)	AAAGAT	S000467	organ specifity (nodules)	Consensus sequence motifs of organ-specific elements (OSE) characteristic of the promoters activated in infected cells of root nodules
SURE1STPAT21	1612	(+)	AATAGAAAA	S000186	sugar	SURE-Sucrose Responsive Element in promoter regons of sugar-regulated genes (i.e.patatin)
ATHB1ATCONSENSUS	1633	(-)	CAATWATTG	S000317	abiotic stress (drought and cold)	Recognition sequence of Arabidopsis Athb-1 protein; Athb-1 protein has a HD-Zip motif (homeodomain (HD) with a closely linked leucine zipper motif (Zip))
ATHB5ATCORE	1633	(-)	CAATNATTG	S000371	misc	Consensus binding sequence for Arabidopsis (A.T.) class I Hdzip (Homeodomein-leucine zipper) protein
ATHB1ATCONSENSUS	1633	(+)	CAATWATTG	S000317	abiotic stress (drought and cold)	Recognition sequence of Arabidopsis Athb-1 protein; Athb-1 protein has a HD-Zip motif (homeodomain (HD) with a closely linked leucine zipper motif (Zip))
ATHB5ATCORE	1633	(+)	CAATNATTG	S000371	misc	Consensus binding sequence for Arabidopsis (A.T.) class I Hdzip (Homeodomein-leucine zipper) protein
SEBFCONSSTPR10A	1680	(+)	YTGTCWC	S000391	biotic stress	Cis-acting elemnt of PR genes binding SEBF (a silencing element binding factor) responsible for represion of gene expression
ARFAT	1681	(+)	TGTCTC	S000270	hormon (IAA)	ARF (auxin response factor) binding site found in the promotersof primary/early auxin response genes
SURECOREATSULTR11	1682	(-)	GAGAC	S000499	abiotic stress (sulfur deficiency); hormon (IAA)	Part of sulfur-responsive element (SURE) of the SULTR1 promoter involved in S-response; SURE contains also GAGACA sequence which is a binding side for auxin response factor (ARF)
RYREPEATBNNAPA	1778	(-)	CATGCA	S000264	abiotic stress	RY repeat found in RY/G box of napA gene in Brassica napus ; reqired for seed specific expression
IBOXCORENT	1788	(-)	GATAAGR	S000424	abiotic stress (light)	I-box motif in light-responsive promoter regions of CAMs
IBOX	1789	(-)	GATAAG	S000124	abiotic stress (light)	I box motif in promotor regions of rbcS and LeMYB1 genes involved in the light-entrained cyrcadian clok regulation of transcription
ACGTTBOX	1814	(-)	AACGTT	S000132	seeds development	Element of T-box in genes promoters binding transcription activator-1 (RITA-1); RITA-1 plays a role in the regulation of rice genes expressed in developing rice seeds
ACGTTBOX	1814	(+)	AACGTT	S000132	seeds development	Element of T-box in genes promoters binding transcription activator-1 (RITA-1); RITA-1 plays a role in the regulation of rice genes expressed in developing rice seeds
MYBPZM	1845	(+)	CCWACC	S000179	misc	Core of consensus maize P MYB homolog) binding site; maize P gene specifies red pigmentation of kernel pericarp, cob, and other floral organs;
MYBPZM	1849	(+)	CCWACC	S000179	misc	Core of consensus maize P MYB homolog) binding site; maize P gene specifies red pigmentation of kernel pericarp, cob, and other floral organs;
NODCON1GM	1940	(-)	AAAGAT	S000461	nitrogen	consensus sequence of nodulin
OSE1ROOTNODULE	1940	(-)	AAAGAT	S000467	organ specifity (nodules)	Consensus sequence motifs of organ-specific elements (OSE) characteristic of the promoters activated in infected cells of root nodules
ELRECOREPCRP1	38	(+)	TTGACC	S000142	biotic stress (SA)	ElRE (Elicitor Responsive Element) core of PcPR1 genes; consensus sequence of elements W1 and W2 of PcPR1-1 and PR1-2 promoters; Box W1 and W2 are the binding site of WRKY1 and WRKY2, respectively; ERE; "WA box"; one of the W boxes found in the Parsley PcRKY1 gene promoter; conserved in WRKY3 gene promoter; required for elicitor responsiveness
HDZIP2ATATHB2	175	(+)	TAATMATTA	S000373	abiotic stress (light)	Binding site of the homeobox gene (AtHB-2) found in its own promoter;ATHB-2 is regulated by light signals
CAREOSREP1	198	(+)	CAACTC	S000421	biotic stress; organ specifity	CAREs (CAACTC regulatory elements) found in the promoter region of a cystein proteinase (REP-1) gene and promoters of several glutathione S-transferase (GST) genes; involved in tissue-specyfic (root tips) expression of GST and host -defence
MARABOX1	315	(+)	AATAAAYAAA	S000063	biotic stress	A-box found in SAR(scaffold attachment region; or matrix attachment region, MAR);
TGACGTVMAMY	451	(-)	TGACGT	S000377	misc	A TGACGT motif in the 5 '-upstream region of a-amylase gene from Vigna mungo responsible for high gene expression in cotyledons of germinated seeds
HEXMOTIFTAH3H4	451	(+)	ACGTCA	S000053	development	found in promoter of wheat (T.a.) histone genes H3 and H4
ASF1MOTIFCAMV	452	(-)	TGACG	S000024	abiotic and biotic stresses, IAA, SA	ASF-1 binding site in CaMV 35S promoter;core TGACG motif of this side is involved in transcriptional activation of several genes by auxin and/or salicylic acid; light regulation; disease resistance
RHERPATEXPA7	454	(+)	KCACGW	S000512	organ specifity	Right part of RHEs (Root Hair-specific cis-Elements)
MYBATRD22	465	(+)	CTAACCA	S000175	abiotic stress (drought), hormon (ABA)	MYB-binding site in the promoters of the dehydration-responsive genes
MYB1AT	466	(+)	WAACCA	S000408	abiotic stress (drought); hormon (ABA)	Binding side for MYB found in the promoters of the dehydration-responsive genes
CCAATBOX1	522	(+)	CCAAT	S000030	abiotic stress	Common sequence found in the 5'-non-coding regions of eukaryotic genes; "CCAAT box" found in the promoter of heat shock protein genes;
ANAERO2CONSENSUS	584	(+)	AGCAGC	S000478	abiotic stress (oxygen ststus)	Motif found in promoter regions of anaerobic genes involved in the fermentative pathway ;
MYBCORE	641	(-)	CNGTTR	S000176	abiotic stress (drought)	Binding site for MYB proteins involved in regulation of genes that are responsive to water stress in Arabidopsis; a petunia MYB protein is involved in regulation of flavonoid biosynthesisflavonoid biosynthesis;
AMYBOX2	746	(+)	TATCCAT	S000021	seeds development	"amylase element" - conserved sequence found in 5'upstream region of alpha-amylase gene of rice, wheat, barley;
CANBNNAPA	784	(-)	CNAACAC	S000148	seeds development	CAN element in promoter regins of storage protein (i.e napin)
E2FCONSENSUS	982	(+)	WTTSSCSS	S000476	cell cycle	Consensus sequence binding E2F transcription factor in promoter regions of genes required for cell cycle progression and DNA replication
SORLIP5AT	1006	(-)	GAGTGAG	S000486	abiotic stress (light)	Motif in promotor of Light-Induced Promoters (SORLIPs); phyA; phytochrome; light;
REBETALGLHCB21	1013	(-)	CGGATA	S000363	abiotic stress (light)	REbeta is one of two cis elements within 10-bp promoter regions of Lhcb2(*)1 gene necessary for its phytochrome regulation
LTRE1HVBLT49	1016	(+)	CCGAAA	S000250	abiotic stresses (cold); hormon (ABA)	Hexanucleotide (CCGAAA) within the 42 bp, low-temperature-responsive promoter region (LTRE1) of a low-temperature-responsive gene (blt4.9) in barley;implicated in responses to low temperature, abscisic acid and other environmental factors
NTBBF1ARROLB	1070	(+)	ACTTTA	S000273	hormon (IAA)	NtBBF1(Dof protein) binding site in Agrobacterium rhizogenes rolB gene; found in regulatory domain B (-341 to -306); required for tissue-specific expression and auxin induction
ATHB6COREAT	1232	(+)	CAATTATTA	S000399	hormon (ABA)	Binding side of the homeodomain-leucine zipper protein (ATHB6) which is a target of ABI1 and regulates ABA responses;
SREATMSD	1474	(+)	TTATCC	S000470	sugar	"sugar-repressive element (SRE)"
IRO2OS	1478	(-)	CACGTGG	S000505	abiotic stress (Fe-deficiency)	The core of OsIRO2-binding sequence found in the upstream regions of Fe deficiency-inducible genes
DPBFCOREDCDC3	1479	(-)	ACACNNG	S000292	hormon (ABA)	Cor of binding side of bZIP transcription factors (DPBF-1 and 2) in the Dc3 gene promoter; Dc3 expression is induced by ABA;
GARE2OSREP1	1505	(-)	TAACGTA	S000420	hormon (GA)	One of the tree consensus sequences of GA-responsive element (GARE) in the Rep1 promoter; necessary for GA-induction of gene expression and synthesis of cysteine proteinase (REP-1) in aleurone-layer cells; REP-1 is a key enzyme in the degradation of the major storage protein, glutelin
SEF3MOTIFGM	1745	(+)	AACCCA	S000115	nitrogen	Binding site for soybean embryo factor (SEF); consensus sequence found in the 5' upstream region of beta-conglycinin (7S globulin) gene;
RYREPEATLEGUMINBOX	1777	(-)	CATGCAY	S000100	legume	RY repeat or legumin box in promoters of storage seed proteins;
RYREPEATGMGY2	1777	(-)	CATGCAT	S000105	seeds development; nitrogen	RY repeat found in the promoter region of the glycinin gene (GmGy2);
AACACOREOSGLUB1	1810	(+)	AACAAAC	S000353	organ specifity (seed; endosperm)	involved in controlling the endosperm-specific expression
CDA1ATCAB2	1820	(+)	CAAAACGC	S000440	development (circadian clock; light)	The binding site in the chlorophyll a/b-binding protein 2 (CAB2) promoter that is required for DET1-mediated gene expression; DET1 is a pleiotropic regulator of Arabidopsis development and controls the expression of many light-regulated genes
PALBOXLPC	1844	(+)	YCYYACCWACC	S000138	0	These elements appear to be necessary but not sufficient for elicitor- or light-mediated PAL gene activation
BOXLCOREDCPAL	1848	(+)	ACCWWCC	S000492	abiotic and biotic stresses, PAL,	Part the putative core sequences of box-L-like sequences in DcPAL1 promoter which binds DCMYB1 acting as a transcriptional activator of DcPAL1 (phenylalanine ammonia-lyase) gene in response to elicitor, UV-B irradiation and the dilution effect.

## Sheet: AvF3H
Factor or Site Name	Loc.(Str	.)	Signal Sequence	SITE #	Annotation	Description
ROOTMOTIFTAPOX1	77	(+)	ATATT	S000098	hormon	Motif found both in promoters of rolD
ROOTMOTIFTAPOX1	93	(-)	ATATT	S000098	hormon	Motif found both in promoters of rolD
ROOTMOTIFTAPOX1	94	(+)	ATATT	S000098	hormon	Motif found both in promoters of rolD
ROOTMOTIFTAPOX1	160	(+)	ATATT	S000098	hormon	Motif found both in promoters of rolD
ROOTMOTIFTAPOX1	193	(-)	ATATT	S000098	hormon	Motif found both in promoters of rolD
ROOTMOTIFTAPOX1	194	(+)	ATATT	S000098	hormon	Motif found both in promoters of rolD
ROOTMOTIFTAPOX1	229	(+)	ATATT	S000098	hormon	Motif found both in promoters of rolD
ROOTMOTIFTAPOX1	234	(+)	ATATT	S000098	hormon	Motif found both in promoters of rolD
ROOTMOTIFTAPOX1	241	(-)	ATATT	S000098	hormon	Motif found both in promoters of rolD
ROOTMOTIFTAPOX1	309	(+)	ATATT	S000098	hormon	Motif found both in promoters of rolD
ROOTMOTIFTAPOX1	321	(+)	ATATT	S000098	hormon	Motif found both in promoters of rolD
ROOTMOTIFTAPOX1	336	(+)	ATATT	S000098	hormon	Motif found both in promoters of rolD
ROOTMOTIFTAPOX1	375	(-)	ATATT	S000098	hormon	Motif found both in promoters of rolD
ROOTMOTIFTAPOX1	376	(+)	ATATT	S000098	hormon	Motif found both in promoters of rolD
ROOTMOTIFTAPOX1	382	(+)	ATATT	S000098	hormon	Motif found both in promoters of rolD
ROOTMOTIFTAPOX1	454	(+)	ATATT	S000098	hormon	Motif found both in promoters of rolD
ROOTMOTIFTAPOX1	467	(-)	ATATT	S000098	hormon	Motif found both in promoters of rolD
ROOTMOTIFTAPOX1	468	(+)	ATATT	S000098	hormon	Motif found both in promoters of rolD
ROOTMOTIFTAPOX1	475	(-)	ATATT	S000098	hormon	Motif found both in promoters of rolD
ROOTMOTIFTAPOX1	509	(-)	ATATT	S000098	hormon	Motif found both in promoters of rolD
ROOTMOTIFTAPOX1	523	(-)	ATATT	S000098	hormon	Motif found both in promoters of rolD
ROOTMOTIFTAPOX1	524	(+)	ATATT	S000098	hormon	Motif found both in promoters of rolD
ROOTMOTIFTAPOX1	546	(-)	ATATT	S000098	hormon	Motif found both in promoters of rolD
ROOTMOTIFTAPOX1	799	(-)	ATATT	S000098	hormon	Motif found both in promoters of rolD
ROOTMOTIFTAPOX1	937	(-)	ATATT	S000098	hormon	Motif found both in promoters of rolD
ROOTMOTIFTAPOX1	938	(+)	ATATT	S000098	hormon	Motif found both in promoters of rolD
ROOTMOTIFTAPOX1	1027	(+)	ATATT	S000098	hormon	Motif found both in promoters of rolD
ROOTMOTIFTAPOX1	1035	(+)	ATATT	S000098	hormon	Motif found both in promoters of rolD
ROOTMOTIFTAPOX1	1042	(-)	ATATT	S000098	hormon	Motif found both in promoters of rolD
ROOTMOTIFTAPOX1	1089	(-)	ATATT	S000098	hormon	Motif found both in promoters of rolD
ROOTMOTIFTAPOX1	1242	(-)	ATATT	S000098	hormon	Motif found both in promoters of rolD
ROOTMOTIFTAPOX1	1402	(+)	ATATT	S000098	hormon	Motif found both in promoters of rolD
ROOTMOTIFTAPOX1	1431	(-)	ATATT	S000098	hormon	Motif found both in promoters of rolD
ROOTMOTIFTAPOX1	1498	(+)	ATATT	S000098	hormon	Motif found both in promoters of rolD
ROOTMOTIFTAPOX1	1846	(+)	ATATT	S000098	hormon	Motif found both in promoters of rolD
ROOTMOTIFTAPOX1	1889	(-)	ATATT	S000098	hormon	Motif found both in promoters of rolD
CACTFTPPCA1	272	(+)	YACT	S000449	energy	cis-Regulatory elements for mesophyll-specific gene expression
CACTFTPPCA1	306	(-)	YACT	S000449	energy	cis-Regulatory elements for mesophyll-specific gene expression
CACTFTPPCA1	352	(+)	YACT	S000449	energy	cis-Regulatory elements for mesophyll-specific gene expression
CACTFTPPCA1	462	(-)	YACT	S000449	energy	cis-Regulatory elements for mesophyll-specific gene expression
CACTFTPPCA1	795	(-)	YACT	S000449	energy	cis-Regulatory elements for mesophyll-specific gene expression
CACTFTPPCA1	906	(+)	YACT	S000449	energy	cis-Regulatory elements for mesophyll-specific gene expression
CACTFTPPCA1	974	(+)	YACT	S000449	energy	cis-Regulatory elements for mesophyll-specific gene expression
CACTFTPPCA1	984	(-)	YACT	S000449	energy	cis-Regulatory elements for mesophyll-specific gene expression
CACTFTPPCA1	1005	(+)	YACT	S000449	energy	cis-Regulatory elements for mesophyll-specific gene expression
CACTFTPPCA1	1024	(-)	YACT	S000449	energy	cis-Regulatory elements for mesophyll-specific gene expression
CACTFTPPCA1	1072	(+)	YACT	S000449	energy	cis-Regulatory elements for mesophyll-specific gene expression
CACTFTPPCA1	1095	(+)	YACT	S000449	energy	cis-Regulatory elements for mesophyll-specific gene expression
CACTFTPPCA1	1128	(+)	YACT	S000449	energy	cis-Regulatory elements for mesophyll-specific gene expression
CACTFTPPCA1	1149	(-)	YACT	S000449	energy	cis-Regulatory elements for mesophyll-specific gene expression
CACTFTPPCA1	1189	(-)	YACT	S000449	energy	cis-Regulatory elements for mesophyll-specific gene expression
CACTFTPPCA1	1208	(-)	YACT	S000449	energy	cis-Regulatory elements for mesophyll-specific gene expression
CACTFTPPCA1	1247	(-)	YACT	S000449	energy	cis-Regulatory elements for mesophyll-specific gene expression
CACTFTPPCA1	1359	(-)	YACT	S000449	energy	cis-Regulatory elements for mesophyll-specific gene expression
CACTFTPPCA1	1369	(+)	YACT	S000449	energy	cis-Regulatory elements for mesophyll-specific gene expression
CACTFTPPCA1	1387	(+)	YACT	S000449	energy	cis-Regulatory elements for mesophyll-specific gene expression
CACTFTPPCA1	1453	(+)	YACT	S000449	energy	cis-Regulatory elements for mesophyll-specific gene expression
CACTFTPPCA1	1457	(-)	YACT	S000449	energy	cis-Regulatory elements for mesophyll-specific gene expression
CACTFTPPCA1	1559	(-)	YACT	S000449	energy	cis-Regulatory elements for mesophyll-specific gene expression
CACTFTPPCA1	1595	(+)	YACT	S000449	energy	cis-Regulatory elements for mesophyll-specific gene expression
CACTFTPPCA1	1689	(-)	YACT	S000449	energy	cis-Regulatory elements for mesophyll-specific gene expression
CACTFTPPCA1	1784	(+)	YACT	S000449	energy	cis-Regulatory elements for mesophyll-specific gene expression
CACTFTPPCA1	1834	(-)	YACT	S000449	energy	cis-Regulatory elements for mesophyll-specific gene expression
CACTFTPPCA1	1841	(-)	YACT	S000449	energy	cis-Regulatory elements for mesophyll-specific gene expression
CACTFTPPCA1	1850	(+)	YACT	S000449	energy	cis-Regulatory elements for mesophyll-specific gene expression
DOFCOREZM	42	(-)	AAAG	S000265	energy	Dof;in maze Dof transcrition factor regulates transcription of C4PEPC; CyPPDK; PEPC
DOFCOREZM	644	(-)	AAAG	S000265	energy	Dof;in maze Dof transcrition factor regulates transcription of C4PEPC; CyPPDK; PEPC
DOFCOREZM	716	(+)	AAAG	S000265	energy	Dof;in maze Dof transcrition factor regulates transcription of C4PEPC; CyPPDK; PEPC
DOFCOREZM	783	(-)	AAAG	S000265	energy	Dof;in maze Dof transcrition factor regulates transcription of C4PEPC; CyPPDK; PEPC
DOFCOREZM	816	(+)	AAAG	S000265	energy	Dof;in maze Dof transcrition factor regulates transcription of C4PEPC; CyPPDK; PEPC
DOFCOREZM	890	(+)	AAAG	S000265	energy	Dof;in maze Dof transcrition factor regulates transcription of C4PEPC; CyPPDK; PEPC
DOFCOREZM	914	(+)	AAAG	S000265	energy	Dof;in maze Dof transcrition factor regulates transcription of C4PEPC; CyPPDK; PEPC
DOFCOREZM	930	(-)	AAAG	S000265	energy	Dof;in maze Dof transcrition factor regulates transcription of C4PEPC; CyPPDK; PEPC
DOFCOREZM	1102	(+)	AAAG	S000265	energy	Dof;in maze Dof transcrition factor regulates transcription of C4PEPC; CyPPDK; PEPC
DOFCOREZM	1206	(+)	AAAG	S000265	energy	Dof;in maze Dof transcrition factor regulates transcription of C4PEPC; CyPPDK; PEPC
DOFCOREZM	1439	(-)	AAAG	S000265	energy	Dof;in maze Dof transcrition factor regulates transcription of C4PEPC; CyPPDK; PEPC
DOFCOREZM	1480	(-)	AAAG	S000265	energy	Dof;in maze Dof transcrition factor regulates transcription of C4PEPC; CyPPDK; PEPC
DOFCOREZM	1504	(-)	AAAG	S000265	energy	Dof;in maze Dof transcrition factor regulates transcription of C4PEPC; CyPPDK; PEPC
DOFCOREZM	1526	(+)	AAAG	S000265	energy	Dof;in maze Dof transcrition factor regulates transcription of C4PEPC; CyPPDK; PEPC
DOFCOREZM	1555	(+)	AAAG	S000265	energy	Dof;in maze Dof transcrition factor regulates transcription of C4PEPC; CyPPDK; PEPC
DOFCOREZM	1585	(+)	AAAG	S000265	energy	Dof;in maze Dof transcrition factor regulates transcription of C4PEPC; CyPPDK; PEPC
DOFCOREZM	1606	(-)	AAAG	S000265	energy	Dof;in maze Dof transcrition factor regulates transcription of C4PEPC; CyPPDK; PEPC
DOFCOREZM	1613	(-)	AAAG	S000265	energy	Dof;in maze Dof transcrition factor regulates transcription of C4PEPC; CyPPDK; PEPC
DOFCOREZM	1620	(-)	AAAG	S000265	energy	Dof;in maze Dof transcrition factor regulates transcription of C4PEPC; CyPPDK; PEPC
DOFCOREZM	1828	(+)	AAAG	S000265	energy	Dof;in maze Dof transcrition factor regulates transcription of C4PEPC; CyPPDK; PEPC
DOFCOREZM	1861	(+)	AAAG	S000265	energy	Dof;in maze Dof transcrition factor regulates transcription of C4PEPC; CyPPDK; PEPC
DOFCOREZM	1937	(+)	AAAG	S000265	energy	Dof;in maze Dof transcrition factor regulates transcription of C4PEPC; CyPPDK; PEPC
DOFCOREZM	1949	(-)	AAAG	S000265	energy	Dof;in maze Dof transcrition factor regulates transcription of C4PEPC; CyPPDK; PEPC
DOFCOREZM	1958	(+)	AAAG	S000265	energy	Dof;in maze Dof transcrition factor regulates transcription of C4PEPC; CyPPDK; PEPC
DOFCOREZM	1972	(+)	AAAG	S000265	energy	Dof;in maze Dof transcrition factor regulates transcription of C4PEPC; CyPPDK; PEPC
GT1CONSENSUS	6	(-)	GRWAAW	S000198	abiotic stress (light); hormon (SA)	Consensus GT-1 binding site in many light-regulated genes; GT-1 can stabilize the TFIIA-TBP-DNA (TATA box) complex; The activation mechanism of GT-1 may be achieved through direct interaction between TFIIA and GT-1; Binding of GT-1-like factors to the PR-1a promoter influences the level of SA-inducible gene expression;
GT1CONSENSUS	7	(-)	GRWAAW	S000198	abiotic stress (light); hormon (SA)	Consensus GT-1 binding site in many light-regulated genes; GT-1 can stabilize the TFIIA-TBP-DNA (TATA box) complex; The activation mechanism of GT-1 may be achieved through direct interaction between TFIIA and GT-1; Binding of GT-1-like factors to the PR-1a promoter influences the level of SA-inducible gene expression;
POLASIG3	87	(-)	AATAAT	S000088	misc	Consensus sequence for plant poly A signal;
POLASIG3	102	(-)	AATAAT	S000088	misc	Consensus sequence for plant poly A signal;
POLASIG3	116	(+)	AATAAT	S000088	misc	Consensus sequence for plant poly A signal;
GT1CONSENSUS	142	(-)	GRWAAW	S000198	abiotic stress (light); hormon (SA)	Consensus GT-1 binding site in many light-regulated genes; GT-1 can stabilize the TFIIA-TBP-DNA (TATA box) complex; The activation mechanism of GT-1 may be achieved through direct interaction between TFIIA and GT-1; Binding of GT-1-like factors to the PR-1a promoter influences the level of SA-inducible gene expression;
POLASIG3	152	(+)	AATAAT	S000088	misc	Consensus sequence for plant poly A signal;
POLASIG3	202	(-)	AATAAT	S000088	misc	Consensus sequence for plant poly A signal;
POLASIG3	205	(-)	AATAAT	S000088	misc	Consensus sequence for plant poly A signal;
POLASIG3	259	(-)	AATAAT	S000088	misc	Consensus sequence for plant poly A signal;
POLASIG3	262	(-)	AATAAT	S000088	misc	Consensus sequence for plant poly A signal;
GT1CONSENSUS	283	(+)	GRWAAW	S000198	abiotic stress (light); hormon (SA)	Consensus GT-1 binding site in many light-regulated genes; GT-1 can stabilize the TFIIA-TBP-DNA (TATA box) complex; The activation mechanism of GT-1 may be achieved through direct interaction between TFIIA and GT-1; Binding of GT-1-like factors to the PR-1a promoter influences the level of SA-inducible gene expression;
GT1CONSENSUS	284	(+)	GRWAAW	S000198	abiotic stress (light); hormon (SA)	Consensus GT-1 binding site in many light-regulated genes; GT-1 can stabilize the TFIIA-TBP-DNA (TATA box) complex; The activation mechanism of GT-1 may be achieved through direct interaction between TFIIA and GT-1; Binding of GT-1-like factors to the PR-1a promoter influences the level of SA-inducible gene expression;
POLASIG3	311	(-)	AATAAT	S000088	misc	Consensus sequence for plant poly A signal;
POLASIG3	338	(-)	AATAAT	S000088	misc	Consensus sequence for plant poly A signal;
POLASIG3	357	(-)	AATAAT	S000088	misc	Consensus sequence for plant poly A signal;
POLASIG3	384	(-)	AATAAT	S000088	misc	Consensus sequence for plant poly A signal;
POLASIG3	387	(-)	AATAAT	S000088	misc	Consensus sequence for plant poly A signal;
GT1CONSENSUS	408	(+)	GRWAAW	S000198	abiotic stress (light); hormon (SA)	Consensus GT-1 binding site in many light-regulated genes; GT-1 can stabilize the TFIIA-TBP-DNA (TATA box) complex; The activation mechanism of GT-1 may be achieved through direct interaction between TFIIA and GT-1; Binding of GT-1-like factors to the PR-1a promoter influences the level of SA-inducible gene expression;
GT1CONSENSUS	409	(+)	GRWAAW	S000198	abiotic stress (light); hormon (SA)	Consensus GT-1 binding site in many light-regulated genes; GT-1 can stabilize the TFIIA-TBP-DNA (TATA box) complex; The activation mechanism of GT-1 may be achieved through direct interaction between TFIIA and GT-1; Binding of GT-1-like factors to the PR-1a promoter influences the level of SA-inducible gene expression;
POLASIG3	506	(+)	AATAAT	S000088	misc	Consensus sequence for plant poly A signal;
POLASIG3	515	(-)	AATAAT	S000088	misc	Consensus sequence for plant poly A signal;
GT1CONSENSUS	597	(+)	GRWAAW	S000198	abiotic stress (light); hormon (SA)	Consensus GT-1 binding site in many light-regulated genes; GT-1 can stabilize the TFIIA-TBP-DNA (TATA box) complex; The activation mechanism of GT-1 may be achieved through direct interaction between TFIIA and GT-1; Binding of GT-1-like factors to the PR-1a promoter influences the level of SA-inducible gene expression;
POLASIG3	600	(+)	AATAAT	S000088	misc	Consensus sequence for plant poly A signal;
GT1CONSENSUS	629	(+)	GRWAAW	S000198	abiotic stress (light); hormon (SA)	Consensus GT-1 binding site in many light-regulated genes; GT-1 can stabilize the TFIIA-TBP-DNA (TATA box) complex; The activation mechanism of GT-1 may be achieved through direct interaction between TFIIA and GT-1; Binding of GT-1-like factors to the PR-1a promoter influences the level of SA-inducible gene expression;
GT1CONSENSUS	700	(+)	GRWAAW	S000198	abiotic stress (light); hormon (SA)	Consensus GT-1 binding site in many light-regulated genes; GT-1 can stabilize the TFIIA-TBP-DNA (TATA box) complex; The activation mechanism of GT-1 may be achieved through direct interaction between TFIIA and GT-1; Binding of GT-1-like factors to the PR-1a promoter influences the level of SA-inducible gene expression;
GT1CONSENSUS	1203	(+)	GRWAAW	S000198	abiotic stress (light); hormon (SA)	Consensus GT-1 binding site in many light-regulated genes; GT-1 can stabilize the TFIIA-TBP-DNA (TATA box) complex; The activation mechanism of GT-1 may be achieved through direct interaction between TFIIA and GT-1; Binding of GT-1-like factors to the PR-1a promoter influences the level of SA-inducible gene expression;
GT1CONSENSUS	1213	(+)	GRWAAW	S000198	abiotic stress (light); hormon (SA)	Consensus GT-1 binding site in many light-regulated genes; GT-1 can stabilize the TFIIA-TBP-DNA (TATA box) complex; The activation mechanism of GT-1 may be achieved through direct interaction between TFIIA and GT-1; Binding of GT-1-like factors to the PR-1a promoter influences the level of SA-inducible gene expression;
GT1CONSENSUS	1227	(-)	GRWAAW	S000198	abiotic stress (light); hormon (SA)	Consensus GT-1 binding site in many light-regulated genes; GT-1 can stabilize the TFIIA-TBP-DNA (TATA box) complex; The activation mechanism of GT-1 may be achieved through direct interaction between TFIIA and GT-1; Binding of GT-1-like factors to the PR-1a promoter influences the level of SA-inducible gene expression;
GT1CONSENSUS	1254	(+)	GRWAAW	S000198	abiotic stress (light); hormon (SA)	Consensus GT-1 binding site in many light-regulated genes; GT-1 can stabilize the TFIIA-TBP-DNA (TATA box) complex; The activation mechanism of GT-1 may be achieved through direct interaction between TFIIA and GT-1; Binding of GT-1-like factors to the PR-1a promoter influences the level of SA-inducible gene expression;
GT1CONSENSUS	1315	(-)	GRWAAW	S000198	abiotic stress (light); hormon (SA)	Consensus GT-1 binding site in many light-regulated genes; GT-1 can stabilize the TFIIA-TBP-DNA (TATA box) complex; The activation mechanism of GT-1 may be achieved through direct interaction between TFIIA and GT-1; Binding of GT-1-like factors to the PR-1a promoter influences the level of SA-inducible gene expression;
POLASIG3	1322	(-)	AATAAT	S000088	misc	Consensus sequence for plant poly A signal;
POLASIG3	1352	(+)	AATAAT	S000088	misc	Consensus sequence for plant poly A signal;
GT1CONSENSUS	1445	(+)	GRWAAW	S000198	abiotic stress (light); hormon (SA)	Consensus GT-1 binding site in many light-regulated genes; GT-1 can stabilize the TFIIA-TBP-DNA (TATA box) complex; The activation mechanism of GT-1 may be achieved through direct interaction between TFIIA and GT-1; Binding of GT-1-like factors to the PR-1a promoter influences the level of SA-inducible gene expression;
GT1CONSENSUS	1529	(+)	GRWAAW	S000198	abiotic stress (light); hormon (SA)	Consensus GT-1 binding site in many light-regulated genes; GT-1 can stabilize the TFIIA-TBP-DNA (TATA box) complex; The activation mechanism of GT-1 may be achieved through direct interaction between TFIIA and GT-1; Binding of GT-1-like factors to the PR-1a promoter influences the level of SA-inducible gene expression;
POLASIG3	1534	(+)	AATAAT	S000088	misc	Consensus sequence for plant poly A signal;
GT1CONSENSUS	1546	(+)	GRWAAW	S000198	abiotic stress (light); hormon (SA)	Consensus GT-1 binding site in many light-regulated genes; GT-1 can stabilize the TFIIA-TBP-DNA (TATA box) complex; The activation mechanism of GT-1 may be achieved through direct interaction between TFIIA and GT-1; Binding of GT-1-like factors to the PR-1a promoter influences the level of SA-inducible gene expression;
GT1CONSENSUS	1985	(+)	GRWAAW	S000198	abiotic stress (light); hormon (SA)	Consensus GT-1 binding site in many light-regulated genes; GT-1 can stabilize the TFIIA-TBP-DNA (TATA box) complex; The activation mechanism of GT-1 may be achieved through direct interaction between TFIIA and GT-1; Binding of GT-1-like factors to the PR-1a promoter influences the level of SA-inducible gene expression;
ARR1AT	4	(+)	NGATT	S000454	hormon	ARR1-binding element ; Response regulator
ARR1AT	173	(-)	NGATT	S000454	hormon	ARR1-binding element ; Response regulator
ARR1AT	215	(+)	NGATT	S000454	hormon	ARR1-binding element ; Response regulator
ARR1AT	316	(+)	NGATT	S000454	hormon	ARR1-binding element ; Response regulator
ARR1AT	325	(+)	NGATT	S000454	hormon	ARR1-binding element ; Response regulator
ARR1AT	344	(-)	NGATT	S000454	hormon	ARR1-binding element ; Response regulator
ARR1AT	368	(+)	NGATT	S000454	hormon	ARR1-binding element ; Response regulator
ARR1AT	564	(-)	NGATT	S000454	hormon	ARR1-binding element ; Response regulator
ARR1AT	632	(-)	NGATT	S000454	hormon	ARR1-binding element ; Response regulator
ARR1AT	919	(+)	NGATT	S000454	hormon	ARR1-binding element ; Response regulator
ARR1AT	968	(+)	NGATT	S000454	hormon	ARR1-binding element ; Response regulator
ARR1AT	988	(-)	NGATT	S000454	hormon	ARR1-binding element ; Response regulator
ARR1AT	1283	(+)	NGATT	S000454	hormon	ARR1-binding element ; Response regulator
ARR1AT	1313	(+)	NGATT	S000454	hormon	ARR1-binding element ; Response regulator
ARR1AT	1416	(+)	NGATT	S000454	hormon	ARR1-binding element ; Response regulator
ARR1AT	1491	(+)	NGATT	S000454	hormon	ARR1-binding element ; Response regulator
ARR1AT	1519	(+)	NGATT	S000454	hormon	ARR1-binding element ; Response regulator
ARR1AT	1570	(+)	NGATT	S000454	hormon	ARR1-binding element ; Response regulator
TATABOX2	55	(-)	TATAAAT	S000109	misc	TATAbox found in the 5'upstream region of pea legA gene; sporamin A of sweet potato;
TATABOX2	79	(-)	TATAAAT	S000109	misc	TATAbox found in the 5'upstream region of pea legA gene; sporamin A of sweet potato;
TATABOX2	82	(+)	TATAAAT	S000109	misc	TATAbox found in the 5'upstream region of pea legA gene; sporamin A of sweet potato;
TATABOX2	112	(+)	TATAAAT	S000109	misc	TATAbox found in the 5'upstream region of pea legA gene; sporamin A of sweet potato;
TATABOX2	181	(+)	TATAAAT	S000109	misc	TATAbox found in the 5'upstream region of pea legA gene; sporamin A of sweet potato;
TATABOX2	332	(-)	TATAAAT	S000109	misc	TATAbox found in the 5'upstream region of pea legA gene; sporamin A of sweet potato;
TATABOX2	378	(-)	TATAAAT	S000109	misc	TATAbox found in the 5'upstream region of pea legA gene; sporamin A of sweet potato;
TATABOX2	390	(-)	TATAAAT	S000109	misc	TATAbox found in the 5'upstream region of pea legA gene; sporamin A of sweet potato;
TATABOX2	479	(+)	TATAAAT	S000109	misc	TATAbox found in the 5'upstream region of pea legA gene; sporamin A of sweet potato;
TATABOX2	526	(-)	TATAAAT	S000109	misc	TATAbox found in the 5'upstream region of pea legA gene; sporamin A of sweet potato;
TATABOX2	550	(+)	TATAAAT	S000109	misc	TATAbox found in the 5'upstream region of pea legA gene; sporamin A of sweet potato;
TATABOX2	1029	(-)	TATAAAT	S000109	misc	TATAbox found in the 5'upstream region of pea legA gene; sporamin A of sweet potato;
TATABOX2	1325	(-)	TATAAAT	S000109	misc	TATAbox found in the 5'upstream region of pea legA gene; sporamin A of sweet potato;
TATABOX2	1404	(-)	TATAAAT	S000109	misc	TATAbox found in the 5'upstream region of pea legA gene; sporamin A of sweet potato;
TATABOX2	1422	(-)	TATAAAT	S000109	misc	TATAbox found in the 5'upstream region of pea legA gene; sporamin A of sweet potato;
TATABOX2	1885	(+)	TATAAAT	S000109	misc	TATAbox found in the 5'upstream region of pea legA gene; sporamin A of sweet potato;
GATABOX	144	(-)	GATA	S000039	abiotic stress (light)	Required for high level, light regulated; tissue specific expression
CAATBOX1	224	(+)	CAAT	S000028	abiotic stress	Common sequence found in the 5'-non-coding regions of eukaryotic genes; "CCAAT box" found in the promoter of heat shock protein genes
GATABOX	298	(-)	GATA	S000039	abiotic stress (light)	Required for high level, light regulated; tissue specific expression
CAATBOX1	314	(-)	CAAT	S000028	abiotic stress	Common sequence found in the 5'-non-coding regions of eukaryotic genes; "CCAAT box" found in the promoter of heat shock protein genes
CAATBOX1	323	(-)	CAAT	S000028	abiotic stress	Common sequence found in the 5'-non-coding regions of eukaryotic genes; "CCAAT box" found in the promoter of heat shock protein genes
GATABOX	593	(+)	GATA	S000039	abiotic stress (light)	Required for high level, light regulated; tissue specific expression
GATABOX	597	(+)	GATA	S000039	abiotic stress (light)	Required for high level, light regulated; tissue specific expression
GATABOX	641	(-)	GATA	S000039	abiotic stress (light)	Required for high level, light regulated; tissue specific expression
CAATBOX1	748	(-)	CAAT	S000028	abiotic stress	Common sequence found in the 5'-non-coding regions of eukaryotic genes; "CCAAT box" found in the promoter of heat shock protein genes
CAATBOX1	921	(-)	CAAT	S000028	abiotic stress	Common sequence found in the 5'-non-coding regions of eukaryotic genes; "CCAAT box" found in the promoter of heat shock protein genes
CAATBOX1	940	(-)	CAAT	S000028	abiotic stress	Common sequence found in the 5'-non-coding regions of eukaryotic genes; "CCAAT box" found in the promoter of heat shock protein genes
GATABOX	1019	(-)	GATA	S000039	abiotic stress (light)	Required for high level, light regulated; tissue specific expression
CAATBOX1	1155	(-)	CAAT	S000028	abiotic stress	Common sequence found in the 5'-non-coding regions of eukaryotic genes; "CCAAT box" found in the promoter of heat shock protein genes
CAATBOX1	1234	(+)	CAAT	S000028	abiotic stress	Common sequence found in the 5'-non-coding regions of eukaryotic genes; "CCAAT box" found in the promoter of heat shock protein genes
CAATBOX1	1241	(+)	CAAT	S000028	abiotic stress	Common sequence found in the 5'-non-coding regions of eukaryotic genes; "CCAAT box" found in the promoter of heat shock protein genes
CAATBOX1	1258	(-)	CAAT	S000028	abiotic stress	Common sequence found in the 5'-non-coding regions of eukaryotic genes; "CCAAT box" found in the promoter of heat shock protein genes
GATABOX	1265	(-)	GATA	S000039	abiotic stress (light)	Required for high level, light regulated; tissue specific expression
GATABOX	1317	(-)	GATA	S000039	abiotic stress (light)	Required for high level, light regulated; tissue specific expression
GATABOX	1332	(-)	GATA	S000039	abiotic stress (light)	Required for high level, light regulated; tissue specific expression
GATABOX	1433	(-)	GATA	S000039	abiotic stress (light)	Required for high level, light regulated; tissue specific expression
GATABOX	1476	(-)	GATA	S000039	abiotic stress (light)	Required for high level, light regulated; tissue specific expression
CAATBOX1	1493	(-)	CAAT	S000028	abiotic stress	Common sequence found in the 5'-non-coding regions of eukaryotic genes; "CCAAT box" found in the promoter of heat shock protein genes
CAATBOX1	1521	(-)	CAAT	S000028	abiotic stress	Common sequence found in the 5'-non-coding regions of eukaryotic genes; "CCAAT box" found in the promoter of heat shock protein genes
GATABOX	1588	(+)	GATA	S000039	abiotic stress (light)	Required for high level, light regulated; tissue specific expression
GATABOX	1598	(-)	GATA	S000039	abiotic stress (light)	Required for high level, light regulated; tissue specific expression
GATABOX	1760	(+)	GATA	S000039	abiotic stress (light)	Required for high level, light regulated; tissue specific expression
GATABOX	1767	(-)	GATA	S000039	abiotic stress (light)	Required for high level, light regulated; tissue specific expression
CAATBOX1	1779	(+)	CAAT	S000028	abiotic stress	Common sequence found in the 5'-non-coding regions of eukaryotic genes; "CCAAT box" found in the promoter of heat shock protein genes
CAATBOX1	1926	(-)	CAAT	S000028	abiotic stress	Common sequence found in the 5'-non-coding regions of eukaryotic genes; "CCAAT box" found in the promoter of heat shock protein genes
CAATBOX1	1964	(+)	CAAT	S000028	abiotic stress	Common sequence found in the 5'-non-coding regions of eukaryotic genes; "CCAAT box" found in the promoter of heat shock protein genes
EBOXBNNAPA	944	(-)	CANNTG	S000144	hormon (ABA)	storage protein; ABRE (abscisic acid response element); E-box;
MYCCONSENSUSAT	944	(-)	CANNTG	S000407	abiotic stress (drought and cold),hormon (ABA)	MYC recognition site found in the promoters of the dehydration-responsive gene rd22 and many other genes in Arabidopsis; MYC recognition sequence in CBF3 promoter; Binding site of ICE1 (inducer of CBF expression 1) that regukates the transcription of CBF/DREB1 genes in the cold in Arabidopsis;
EBOXBNNAPA	944	(+)	CANNTG	S000144	hormon (ABA)	storage protein; ABRE (abscisic acid response element); E-box;
MYCCONSENSUSAT	944	(+)	CANNTG	S000407	abiotic stress (drought and cold),hormon (ABA)	MYC recognition site found in the promoters of the dehydration-responsive gene rd22 and many other genes in Arabidopsis; MYC recognition sequence in CBF3 promoter; Binding site of ICE1 (inducer of CBF expression 1) that regukates the transcription of CBF/DREB1 genes in the cold in Arabidopsis;
EBOXBNNAPA	1005	(-)	CANNTG	S000144	hormon (ABA)	storage protein; ABRE (abscisic acid response element); E-box;
MYCCONSENSUSAT	1005	(-)	CANNTG	S000407	abiotic stress (drought and cold),hormon (ABA)	MYC recognition site found in the promoters of the dehydration-responsive gene rd22 and many other genes in Arabidopsis; MYC recognition sequence in CBF3 promoter; Binding site of ICE1 (inducer of CBF expression 1) that regukates the transcription of CBF/DREB1 genes in the cold in Arabidopsis;
EBOXBNNAPA	1005	(+)	CANNTG	S000144	hormon (ABA)	storage protein; ABRE (abscisic acid response element); E-box;
MYCCONSENSUSAT	1005	(+)	CANNTG	S000407	abiotic stress (drought and cold),hormon (ABA)	MYC recognition site found in the promoters of the dehydration-responsive gene rd22 and many other genes in Arabidopsis; MYC recognition sequence in CBF3 promoter; Binding site of ICE1 (inducer of CBF expression 1) that regukates the transcription of CBF/DREB1 genes in the cold in Arabidopsis;
EBOXBNNAPA	1162	(-)	CANNTG	S000144	hormon (ABA)	storage protein; ABRE (abscisic acid response element); E-box;
MYCCONSENSUSAT	1162	(-)	CANNTG	S000407	abiotic stress (drought and cold),hormon (ABA)	MYC recognition site found in the promoters of the dehydration-responsive gene rd22 and many other genes in Arabidopsis; MYC recognition sequence in CBF3 promoter; Binding site of ICE1 (inducer of CBF expression 1) that regukates the transcription of CBF/DREB1 genes in the cold in Arabidopsis;
EBOXBNNAPA	1162	(+)	CANNTG	S000144	hormon (ABA)	storage protein; ABRE (abscisic acid response element); E-box;
MYCCONSENSUSAT	1162	(+)	CANNTG	S000407	abiotic stress (drought and cold),hormon (ABA)	MYC recognition site found in the promoters of the dehydration-responsive gene rd22 and many other genes in Arabidopsis; MYC recognition sequence in CBF3 promoter; Binding site of ICE1 (inducer of CBF expression 1) that regukates the transcription of CBF/DREB1 genes in the cold in Arabidopsis;
EBOXBNNAPA	1305	(-)	CANNTG	S000144	hormon (ABA)	storage protein; ABRE (abscisic acid response element); E-box;
MYCCONSENSUSAT	1305	(-)	CANNTG	S000407	abiotic stress (drought and cold),hormon (ABA)	MYC recognition site found in the promoters of the dehydration-responsive gene rd22 and many other genes in Arabidopsis; MYC recognition sequence in CBF3 promoter; Binding site of ICE1 (inducer of CBF expression 1) that regukates the transcription of CBF/DREB1 genes in the cold in Arabidopsis;
EBOXBNNAPA	1305	(+)	CANNTG	S000144	hormon (ABA)	storage protein; ABRE (abscisic acid response element); E-box;
MYCCONSENSUSAT	1305	(+)	CANNTG	S000407	abiotic stress (drought and cold),hormon (ABA)	MYC recognition site found in the promoters of the dehydration-responsive gene rd22 and many other genes in Arabidopsis; MYC recognition sequence in CBF3 promoter; Binding site of ICE1 (inducer of CBF expression 1) that regukates the transcription of CBF/DREB1 genes in the cold in Arabidopsis;
EBOXBNNAPA	1369	(-)	CANNTG	S000144	hormon (ABA)	storage protein; ABRE (abscisic acid response element); E-box;
MYCCONSENSUSAT	1369	(-)	CANNTG	S000407	abiotic stress (drought and cold),hormon (ABA)	MYC recognition site found in the promoters of the dehydration-responsive gene rd22 and many other genes in Arabidopsis; MYC recognition sequence in CBF3 promoter; Binding site of ICE1 (inducer of CBF expression 1) that regukates the transcription of CBF/DREB1 genes in the cold in Arabidopsis;
EBOXBNNAPA	1369	(+)	CANNTG	S000144	hormon (ABA)	storage protein; ABRE (abscisic acid response element); E-box;
MYCCONSENSUSAT	1369	(+)	CANNTG	S000407	abiotic stress (drought and cold),hormon (ABA)	MYC recognition site found in the promoters of the dehydration-responsive gene rd22 and many other genes in Arabidopsis; MYC recognition sequence in CBF3 promoter; Binding site of ICE1 (inducer of CBF expression 1) that regukates the transcription of CBF/DREB1 genes in the cold in Arabidopsis;
EBOXBNNAPA	1654	(-)	CANNTG	S000144	hormon (ABA)	storage protein; ABRE (abscisic acid response element); E-box;
MYCCONSENSUSAT	1654	(-)	CANNTG	S000407	abiotic stress (drought and cold),hormon (ABA)	MYC recognition site found in the promoters of the dehydration-responsive gene rd22 and many other genes in Arabidopsis; MYC recognition sequence in CBF3 promoter; Binding site of ICE1 (inducer of CBF expression 1) that regukates the transcription of CBF/DREB1 genes in the cold in Arabidopsis;
EBOXBNNAPA	1654	(+)	CANNTG	S000144	hormon (ABA)	storage protein; ABRE (abscisic acid response element); E-box;
MYCCONSENSUSAT	1654	(+)	CANNTG	S000407	abiotic stress (drought and cold),hormon (ABA)	MYC recognition site found in the promoters of the dehydration-responsive gene rd22 and many other genes in Arabidopsis; MYC recognition sequence in CBF3 promoter; Binding site of ICE1 (inducer of CBF expression 1) that regukates the transcription of CBF/DREB1 genes in the cold in Arabidopsis;
EBOXBNNAPA	1790	(-)	CANNTG	S000144	hormon (ABA)	storage protein; ABRE (abscisic acid response element); E-box;
MYCCONSENSUSAT	1790	(-)	CANNTG	S000407	abiotic stress (drought and cold),hormon (ABA)	MYC recognition site found in the promoters of the dehydration-responsive gene rd22 and many other genes in Arabidopsis; MYC recognition sequence in CBF3 promoter; Binding site of ICE1 (inducer of CBF expression 1) that regukates the transcription of CBF/DREB1 genes in the cold in Arabidopsis;
EBOXBNNAPA	1790	(+)	CANNTG	S000144	hormon (ABA)	storage protein; ABRE (abscisic acid response element); E-box;
MYCCONSENSUSAT	1790	(+)	CANNTG	S000407	abiotic stress (drought and cold),hormon (ABA)	MYC recognition site found in the promoters of the dehydration-responsive gene rd22 and many other genes in Arabidopsis; MYC recognition sequence in CBF3 promoter; Binding site of ICE1 (inducer of CBF expression 1) that regukates the transcription of CBF/DREB1 genes in the cold in Arabidopsis;
POLASIG1	99	(-)	AATAAA	S000080	nitrogen	poly A signal; NUE(near upstream elements ); FUE
POLASIG1	121	(-)	AATAAA	S000080	nitrogen	poly A signal; NUE(near upstream elements ); FUE
POLASIG1	136	(-)	AATAAA	S000080	nitrogen	poly A signal; NUE(near upstream elements ); FUE
POLASIG1	187	(-)	AATAAA	S000080	nitrogen	poly A signal; NUE(near upstream elements ); FUE
POLASIG1	256	(-)	AATAAA	S000080	nitrogen	poly A signal; NUE(near upstream elements ); FUE
POLASIG1	556	(-)	AATAAA	S000080	nitrogen	poly A signal; NUE(near upstream elements ); FUE
POLASIG1	603	(+)	AATAAA	S000080	nitrogen	poly A signal; NUE(near upstream elements ); FUE
POLASIG1	1274	(+)	AATAAA	S000080	nitrogen	poly A signal; NUE(near upstream elements ); FUE
POLASIG1	1396	(-)	AATAAA	S000080	nitrogen	poly A signal; NUE(near upstream elements ); FUE
POLASIG1	1607	(-)	AATAAA	S000080	nitrogen	poly A signal; NUE(near upstream elements ); FUE
POLASIG1	1614	(-)	AATAAA	S000080	nitrogen	poly A signal; NUE(near upstream elements ); FUE
POLASIG1	1621	(-)	AATAAA	S000080	nitrogen	poly A signal; NUE(near upstream elements ); FUE
POLASIG1	1950	(-)	AATAAA	S000080	nitrogen	poly A signal; NUE(near upstream elements ); FUE
TATABOX4	57	(-)	TATATAA	S000111	misc	ATA box found in the 5'upstream region of sweet potato sporamin A g
TATABOX5	115	(-)	TTATTT	S000203	nitrogen	TATAbox found in the 5'upstream region of pea (Pisum sativum) glutamine synthetase gene
TATABOX4	125	(-)	TATATAA	S000111	misc	ATA box found in the 5'upstream region of sweet potato sporamin A g
TATABOX4	126	(+)	TATATAA	S000111	misc	ATA box found in the 5'upstream region of sweet potato sporamin A g
TATABOX5	137	(+)	TTATTT	S000203	nitrogen	TATAbox found in the 5'upstream region of pea (Pisum sativum) glutamine synthetase gene
TATABOX4	163	(-)	TATATAA	S000111	misc	ATA box found in the 5'upstream region of sweet potato sporamin A g
TATABOX5	263	(+)	TTATTT	S000203	nitrogen	TATAbox found in the 5'upstream region of pea (Pisum sativum) glutamine synthetase gene
CURECORECR	271	(-)	GTAC	S000493	abiotic stress	GTAC is the core of a CuRE (copper-response element) found in Cyc6 and Cpx1 genes in Chlamydomonas; Also involved in copper, oxygen, hypoxic-response of these genes
CURECORECR	271	(+)	GTAC	S000493	abiotic stress	GTAC is the core of a CuRE (copper-response element) found in Cyc6 and Cpx1 genes in Chlamydomonas; Also involved in copper, oxygen, hypoxic-response of these genes
TATABOX4	275	(-)	TATATAA	S000111	misc	ATA box found in the 5'upstream region of sweet potato sporamin A g
TATABOX5	358	(+)	TTATTT	S000203	nitrogen	TATAbox found in the 5'upstream region of pea (Pisum sativum) glutamine synthetase gene
TATABOX5	388	(+)	TTATTT	S000203	nitrogen	TATAbox found in the 5'upstream region of pea (Pisum sativum) glutamine synthetase gene
TATABOX4	392	(-)	TATATAA	S000111	misc	ATA box found in the 5'upstream region of sweet potato sporamin A g
TATABOX4	393	(+)	TATATAA	S000111	misc	ATA box found in the 5'upstream region of sweet potato sporamin A g
TATABOX4	477	(+)	TATATAA	S000111	misc	ATA box found in the 5'upstream region of sweet potato sporamin A g
TATABOX4	488	(-)	TATATAA	S000111	misc	ATA box found in the 5'upstream region of sweet potato sporamin A g
TATABOX5	516	(+)	TTATTT	S000203	nitrogen	TATAbox found in the 5'upstream region of pea (Pisum sativum) glutamine synthetase gene
TATABOX4	548	(+)	TATATAA	S000111	misc	ATA box found in the 5'upstream region of sweet potato sporamin A g
TATABOX5	557	(+)	TTATTT	S000203	nitrogen	TATAbox found in the 5'upstream region of pea (Pisum sativum) glutamine synthetase gene
CURECORECR	578	(-)	GTAC	S000493	abiotic stress	GTAC is the core of a CuRE (copper-response element) found in Cyc6 and Cpx1 genes in Chlamydomonas; Also involved in copper, oxygen, hypoxic-response of these genes
CURECORECR	578	(+)	GTAC	S000493	abiotic stress	GTAC is the core of a CuRE (copper-response element) found in Cyc6 and Cpx1 genes in Chlamydomonas; Also involved in copper, oxygen, hypoxic-response of these genes
CURECORECR	862	(-)	GTAC	S000493	abiotic stress	GTAC is the core of a CuRE (copper-response element) found in Cyc6 and Cpx1 genes in Chlamydomonas; Also involved in copper, oxygen, hypoxic-response of these genes
CURECORECR	862	(+)	GTAC	S000493	abiotic stress	GTAC is the core of a CuRE (copper-response element) found in Cyc6 and Cpx1 genes in Chlamydomonas; Also involved in copper, oxygen, hypoxic-response of these genes
TATABOX4	1031	(-)	TATATAA	S000111	misc	ATA box found in the 5'upstream region of sweet potato sporamin A g
TATABOX5	1273	(-)	TTATTT	S000203	nitrogen	TATAbox found in the 5'upstream region of pea (Pisum sativum) glutamine synthetase gene
TATABOX5	1323	(+)	TTATTT	S000203	nitrogen	TATAbox found in the 5'upstream region of pea (Pisum sativum) glutamine synthetase gene
TATABOX4	1327	(-)	TATATAA	S000111	misc	ATA box found in the 5'upstream region of sweet potato sporamin A g
TATABOX5	1533	(-)	TTATTT	S000203	nitrogen	TATAbox found in the 5'upstream region of pea (Pisum sativum) glutamine synthetase gene
TATABOX5	1622	(+)	TTATTT	S000203	nitrogen	TATAbox found in the 5'upstream region of pea (Pisum sativum) glutamine synthetase gene
CURECORECR	1783	(-)	GTAC	S000493	abiotic stress	GTAC is the core of a CuRE (copper-response element) found in Cyc6 and Cpx1 genes in Chlamydomonas; Also involved in copper, oxygen, hypoxic-response of these genes
CURECORECR	1783	(+)	GTAC	S000493	abiotic stress	GTAC is the core of a CuRE (copper-response element) found in Cyc6 and Cpx1 genes in Chlamydomonas; Also involved in copper, oxygen, hypoxic-response of these genes
CURECORECR	1795	(-)	GTAC	S000493	abiotic stress	GTAC is the core of a CuRE (copper-response element) found in Cyc6 and Cpx1 genes in Chlamydomonas; Also involved in copper, oxygen, hypoxic-response of these genes
CURECORECR	1795	(+)	GTAC	S000493	abiotic stress	GTAC is the core of a CuRE (copper-response element) found in Cyc6 and Cpx1 genes in Chlamydomonas; Also involved in copper, oxygen, hypoxic-response of these genes
CURECORECR	1933	(-)	GTAC	S000493	abiotic stress	GTAC is the core of a CuRE (copper-response element) found in Cyc6 and Cpx1 genes in Chlamydomonas; Also involved in copper, oxygen, hypoxic-response of these genes
CURECORECR	1933	(+)	GTAC	S000493	abiotic stress	GTAC is the core of a CuRE (copper-response element) found in Cyc6 and Cpx1 genes in Chlamydomonas; Also involved in copper, oxygen, hypoxic-response of these genes
TATABOX5	1951	(+)	TTATTT	S000203	nitrogen	TATAbox found in the 5'upstream region of pea (Pisum sativum) glutamine synthetase gene
SEF1MOTIF	77	(+)	ATATTTAWW	S000006	misc	SEF1 (soybean embryo factor 1) binding motif found in 5'-upstream region of soybean beta-conglicinin (7S globulin) gene;
SEF1MOTIF	194	(+)	ATATTTAWW	S000006	misc	SEF1 (soybean embryo factor 1) binding motif found in 5'-upstream region of soybean beta-conglicinin (7S globulin) gene;
SEF1MOTIF	376	(+)	ATATTTAWW	S000006	misc	SEF1 (soybean embryo factor 1) binding motif found in 5'-upstream region of soybean beta-conglicinin (7S globulin) gene;
SEF1MOTIF	468	(+)	ATATTTAWW	S000006	misc	SEF1 (soybean embryo factor 1) binding motif found in 5'-upstream region of soybean beta-conglicinin (7S globulin) gene;
SEF1MOTIF	471	(-)	ATATTTAWW	S000006	misc	SEF1 (soybean embryo factor 1) binding motif found in 5'-upstream region of soybean beta-conglicinin (7S globulin) gene;
SEF1MOTIF	524	(+)	ATATTTAWW	S000006	misc	SEF1 (soybean embryo factor 1) binding motif found in 5'-upstream region of soybean beta-conglicinin (7S globulin) gene;
SEF1MOTIF	1027	(+)	ATATTTAWW	S000006	misc	SEF1 (soybean embryo factor 1) binding motif found in 5'-upstream region of soybean beta-conglicinin (7S globulin) gene;
SEF1MOTIF	1035	(+)	ATATTTAWW	S000006	misc	SEF1 (soybean embryo factor 1) binding motif found in 5'-upstream region of soybean beta-conglicinin (7S globulin) gene;
SEF1MOTIF	1038	(-)	ATATTTAWW	S000006	misc	SEF1 (soybean embryo factor 1) binding motif found in 5'-upstream region of soybean beta-conglicinin (7S globulin) gene;
SEF1MOTIF	1402	(+)	ATATTTAWW	S000006	misc	SEF1 (soybean embryo factor 1) binding motif found in 5'-upstream region of soybean beta-conglicinin (7S globulin) gene;
SEF1MOTIF	1885	(-)	ATATTTAWW	S000006	misc	SEF1 (soybean embryo factor 1) binding motif found in 5'-upstream region of soybean beta-conglicinin (7S globulin) gene;
POLLEN1LELAT52	713	(+)	AGAAA	S000245	pollen	One of two co-dependent regulatory elements responsible for pollen specific activation; also found in the promoter of tomato endo-beta-mannanase gene (LeMAN5) gene of tomatoendo-beta-mannnanase;
POLLEN1LELAT52	1229	(-)	AGAAA	S000245	pollen	One of two co-dependent regulatory elements responsible for pollen specific activation; also found in the promoter of tomato endo-beta-mannanase gene (LeMAN5) gene of tomatoendo-beta-mannnanase;
POLLEN1LELAT52	1428	(+)	AGAAA	S000245	pollen	One of two co-dependent regulatory elements responsible for pollen specific activation; also found in the promoter of tomato endo-beta-mannanase gene (LeMAN5) gene of tomatoendo-beta-mannnanase;
POLLEN1LELAT52	1487	(-)	AGAAA	S000245	pollen	One of two co-dependent regulatory elements responsible for pollen specific activation; also found in the promoter of tomato endo-beta-mannanase gene (LeMAN5) gene of tomatoendo-beta-mannnanase;
POLLEN1LELAT52	1501	(-)	AGAAA	S000245	pollen	One of two co-dependent regulatory elements responsible for pollen specific activation; also found in the promoter of tomato endo-beta-mannanase gene (LeMAN5) gene of tomatoendo-beta-mannnanase;
POLLEN1LELAT52	1528	(+)	AGAAA	S000245	pollen	One of two co-dependent regulatory elements responsible for pollen specific activation; also found in the promoter of tomato endo-beta-mannanase gene (LeMAN5) gene of tomatoendo-beta-mannnanase;
POLLEN1LELAT52	1712	(-)	AGAAA	S000245	pollen	One of two co-dependent regulatory elements responsible for pollen specific activation; also found in the promoter of tomato endo-beta-mannanase gene (LeMAN5) gene of tomatoendo-beta-mannnanase;
POLLEN1LELAT52	1912	(-)	AGAAA	S000245	pollen	One of two co-dependent regulatory elements responsible for pollen specific activation; also found in the promoter of tomato endo-beta-mannanase gene (LeMAN5) gene of tomatoendo-beta-mannnanase;
POLLEN1LELAT52	1939	(+)	AGAAA	S000245	pollen	One of two co-dependent regulatory elements responsible for pollen specific activation; also found in the promoter of tomato endo-beta-mannanase gene (LeMAN5) gene of tomatoendo-beta-mannnanase;
POLLEN1LELAT52	1984	(+)	AGAAA	S000245	pollen	One of two co-dependent regulatory elements responsible for pollen specific activation; also found in the promoter of tomato endo-beta-mannanase gene (LeMAN5) gene of tomatoendo-beta-mannnanase;
EECCRCAH1	5	(+)	GANTTNC	S000494	misc	Consensus motif of the enhancer elements (EE-1 and EE-2) found in the promoter of the Chlamydomonas Cah1 (encoding a periplasmic carbonic anhydrase); binding site of Myb transcription factor LCR1; low-CO2
EECCRCAH1	29	(-)	GANTTNC	S000494	misc	Consensus motif of the enhancer elements (EE-1 and EE-2) found in the promoter of the Chlamydomonas Cah1 (encoding a periplasmic carbonic anhydrase); binding site of Myb transcription factor LCR1; low-CO2
MARTBOX	98	(+)	TTWTWTTWTT	S000067	biotic stress	T-Box; Motif found in SAR (scaffold attachment region) orMAR (matrix attachment region)
MARTBOX	135	(+)	TTWTWTTWTT	S000067	biotic stress	T-Box; Motif found in SAR (scaffold attachment region) orMAR (matrix attachment region)
MARTBOX	255	(+)	TTWTWTTWTT	S000067	biotic stress	T-Box; Motif found in SAR (scaffold attachment region) orMAR (matrix attachment region)
MARTBOX	334	(+)	TTWTWTTWTT	S000067	biotic stress	T-Box; Motif found in SAR (scaffold attachment region) orMAR (matrix attachment region)
MARTBOX	380	(+)	TTWTWTTWTT	S000067	biotic stress	T-Box; Motif found in SAR (scaffold attachment region) orMAR (matrix attachment region)
MARTBOX	506	(-)	TTWTWTTWTT	S000067	biotic stress	T-Box; Motif found in SAR (scaffold attachment region) orMAR (matrix attachment region)
MARTBOX	600	(-)	TTWTWTTWTT	S000067	biotic stress	T-Box; Motif found in SAR (scaffold attachment region) orMAR (matrix attachment region)
EECCRCAH1	629	(-)	GANTTNC	S000494	misc	Consensus motif of the enhancer elements (EE-1 and EE-2) found in the promoter of the Chlamydomonas Cah1 (encoding a periplasmic carbonic anhydrase); binding site of Myb transcription factor LCR1; low-CO2
EECCRCAH1	855	(-)	GANTTNC	S000494	misc	Consensus motif of the enhancer elements (EE-1 and EE-2) found in the promoter of the Chlamydomonas Cah1 (encoding a periplasmic carbonic anhydrase); binding site of Myb transcription factor LCR1; low-CO2
EECCRCAH1	913	(-)	GANTTNC	S000494	misc	Consensus motif of the enhancer elements (EE-1 and EE-2) found in the promoter of the Chlamydomonas Cah1 (encoding a periplasmic carbonic anhydrase); binding site of Myb transcription factor LCR1; low-CO2
EECCRCAH1	985	(-)	GANTTNC	S000494	misc	Consensus motif of the enhancer elements (EE-1 and EE-2) found in the promoter of the Chlamydomonas Cah1 (encoding a periplasmic carbonic anhydrase); binding site of Myb transcription factor LCR1; low-CO2
MARTBOX	1271	(-)	TTWTWTTWTT	S000067	biotic stress	T-Box; Motif found in SAR (scaffold attachment region) orMAR (matrix attachment region)
EECCRCAH1	1461	(-)	GANTTNC	S000494	misc	Consensus motif of the enhancer elements (EE-1 and EE-2) found in the promoter of the Chlamydomonas Cah1 (encoding a periplasmic carbonic anhydrase); binding site of Myb transcription factor LCR1; low-CO2
EECCRCAH1	1637	(-)	GANTTNC	S000494	misc	Consensus motif of the enhancer elements (EE-1 and EE-2) found in the promoter of the Chlamydomonas Cah1 (encoding a periplasmic carbonic anhydrase); binding site of Myb transcription factor LCR1; low-CO2
TATAPVTRNALEU	56	(+)	TTTATATA	S000340	energy	TATA-like sequence found in PvtRNALeu gene promoter andcorn GapC4 gene promoter; frequently observed upstream of plant tRNA genes; binding site of TATA binding protein (TBP);;
TATAPVTRNALEU	391	(+)	TTTATATA	S000340	energy	TATA-like sequence found in PvtRNALeu gene promoter andcorn GapC4 gene promoter; frequently observed upstream of plant tRNA genes; binding site of TATA binding protein (TBP);;
TATAPVTRNALEU	477	(-)	TTTATATA	S000340	energy	TATA-like sequence found in PvtRNALeu gene promoter andcorn GapC4 gene promoter; frequently observed upstream of plant tRNA genes; binding site of TATA binding protein (TBP);;
TATAPVTRNALEU	487	(+)	TTTATATA	S000340	energy	TATA-like sequence found in PvtRNALeu gene promoter andcorn GapC4 gene promoter; frequently observed upstream of plant tRNA genes; binding site of TATA binding protein (TBP);;
TATAPVTRNALEU	548	(-)	TTTATATA	S000340	energy	TATA-like sequence found in PvtRNALeu gene promoter andcorn GapC4 gene promoter; frequently observed upstream of plant tRNA genes; binding site of TATA binding protein (TBP);;
NODCON2GM	635	(+)	CTCTT	S000462	nitrogen	One of two putative nodulin consensus sequences
OSE2ROOTNODULE	635	(+)	CTCTT	S000468	nitrogen	Motif characteristic for the promoters region of genes activated in nodules and infected root cells
NODCON2GM	834	(+)	CTCTT	S000462	nitrogen	One of two putative nodulin consensus sequences
OSE2ROOTNODULE	834	(+)	CTCTT	S000468	nitrogen	Motif characteristic for the promoters region of genes activated in nodules and infected root cells
GTGANTG10	905	(-)	GTGA	S000378	organ specyfity (pollen)	GTGA motif found in the promoter of the tobacco (N.t.) late pollen gene g10 and tomato pectate lyase
NODCON2GM	954	(-)	CTCTT	S000462	nitrogen	One of two putative nodulin consensus sequences
OSE2ROOTNODULE	954	(-)	CTCTT	S000468	nitrogen	Motif characteristic for the promoters region of genes activated in nodules and infected root cells
GTGANTG10	967	(+)	GTGA	S000378	organ specyfity (pollen)	GTGA motif found in the promoter of the tobacco (N.t.) late pollen gene g10 and tomato pectate lyase
NODCON2GM	991	(+)	CTCTT	S000462	nitrogen	One of two putative nodulin consensus sequences
OSE2ROOTNODULE	991	(+)	CTCTT	S000468	nitrogen	Motif characteristic for the promoters region of genes activated in nodules and infected root cells
TATAPVTRNALEU	1030	(+)	TTTATATA	S000340	energy	TATA-like sequence found in PvtRNALeu gene promoter andcorn GapC4 gene promoter; frequently observed upstream of plant tRNA genes; binding site of TATA binding protein (TBP);;
GTGANTG10	1099	(+)	GTGA	S000378	organ specyfity (pollen)	GTGA motif found in the promoter of the tobacco (N.t.) late pollen gene g10 and tomato pectate lyase
NODCON2GM	1178	(-)	CTCTT	S000462	nitrogen	One of two putative nodulin consensus sequences
OSE2ROOTNODULE	1178	(-)	CTCTT	S000468	nitrogen	Motif characteristic for the promoters region of genes activated in nodules and infected root cells
TATAPVTRNALEU	1326	(+)	TTTATATA	S000340	energy	TATA-like sequence found in PvtRNALeu gene promoter andcorn GapC4 gene promoter; frequently observed upstream of plant tRNA genes; binding site of TATA binding protein (TBP);;
GTGANTG10	1368	(-)	GTGA	S000378	organ specyfity (pollen)	GTGA motif found in the promoter of the tobacco (N.t.) late pollen gene g10 and tomato pectate lyase
GTGANTG10	1514	(+)	GTGA	S000378	organ specyfity (pollen)	GTGA motif found in the promoter of the tobacco (N.t.) late pollen gene g10 and tomato pectate lyase
NODCON2GM	1556	(-)	CTCTT	S000462	nitrogen	One of two putative nodulin consensus sequences
OSE2ROOTNODULE	1556	(-)	CTCTT	S000468	nitrogen	Motif characteristic for the promoters region of genes activated in nodules and infected root cells
NODCON2GM	1719	(-)	CTCTT	S000462	nitrogen	One of two putative nodulin consensus sequences
OSE2ROOTNODULE	1719	(-)	CTCTT	S000468	nitrogen	Motif characteristic for the promoters region of genes activated in nodules and infected root cells
GTGANTG10	1787	(-)	GTGA	S000378	organ specyfity (pollen)	GTGA motif found in the promoter of the tobacco (N.t.) late pollen gene g10 and tomato pectate lyase
GTGANTG10	1818	(+)	GTGA	S000378	organ specyfity (pollen)	GTGA motif found in the promoter of the tobacco (N.t.) late pollen gene g10 and tomato pectate lyase
SEF4MOTIFGM7S	96	(+)	RTTTTTR	S000103	seed development	SEF4 binding site found in 5'upstream region of beta-conglycinin (7S globulin) gene
SEF4MOTIFGM7S	139	(+)	RTTTTTR	S000103	seed development	SEF4 binding site found in 5'upstream region of beta-conglycinin (7S globulin) gene
TATABOXOSPAL	195	(+)	TATTTAA	S000400	PAL	OsTBP2 binding side present in the promoter of OsPAL gene (Phenylalanine Ammonia-Lyase);
WRKY71OS	432	(-)	TGAC	S000447	biotic stress; hormon (GA)	A core of TGAC-containing W-box of, e.g., Amy32b promoter; binding site of rice WRKY71, a transcriptional repressor of the gibberellin signaling pathway
TATABOXOSPAL	469	(+)	TATTTAA	S000400	PAL	OsTBP2 binding side present in the promoter of OsPAL gene (Phenylalanine Ammonia-Lyase);
TATABOXOSPAL	472	(-)	TATTTAA	S000400	PAL	OsTBP2 binding side present in the promoter of OsPAL gene (Phenylalanine Ammonia-Lyase);
SEF4MOTIFGM7S	484	(+)	RTTTTTR	S000103	seed development	SEF4 binding site found in 5'upstream region of beta-conglycinin (7S globulin) gene
TAAAGSTKST1	644	(-)	TAAAG	S000387	misc	Mmotif found in promoter of StKST1 gene encoding K+ influx channel of guard cells ; target site for trans-acting StDof1 protein controlling guard cell-specific gene expression;
WRKY71OS	790	(-)	TGAC	S000447	biotic stress; hormon (GA)	A core of TGAC-containing W-box of, e.g., Amy32b promoter; binding site of rice WRKY71, a transcriptional repressor of the gibberellin signaling pathway
SEF4MOTIFGM7S	808	(+)	RTTTTTR	S000103	seed development	SEF4 binding site found in 5'upstream region of beta-conglycinin (7S globulin) gene
WRKY71OS	867	(+)	TGAC	S000447	biotic stress; hormon (GA)	A core of TGAC-containing W-box of, e.g., Amy32b promoter; binding site of rice WRKY71, a transcriptional repressor of the gibberellin signaling pathway
TATABOXOSPAL	1036	(+)	TATTTAA	S000400	PAL	OsTBP2 binding side present in the promoter of OsPAL gene (Phenylalanine Ammonia-Lyase);
TATABOXOSPAL	1039	(-)	TATTTAA	S000400	PAL	OsTBP2 binding side present in the promoter of OsPAL gene (Phenylalanine Ammonia-Lyase);
TATABOXOSPAL	1143	(+)	TATTTAA	S000400	PAL	OsTBP2 binding side present in the promoter of OsPAL gene (Phenylalanine Ammonia-Lyase);
WRKY71OS	1160	(-)	TGAC	S000447	biotic stress; hormon (GA)	A core of TGAC-containing W-box of, e.g., Amy32b promoter; binding site of rice WRKY71, a transcriptional repressor of the gibberellin signaling pathway
WRKY71OS	1170	(-)	TGAC	S000447	biotic stress; hormon (GA)	A core of TGAC-containing W-box of, e.g., Amy32b promoter; binding site of rice WRKY71, a transcriptional repressor of the gibberellin signaling pathway
SEF4MOTIFGM7S	1270	(-)	RTTTTTR	S000103	seed development	SEF4 binding site found in 5'upstream region of beta-conglycinin (7S globulin) gene
SEF4MOTIFGM7S	1380	(+)	RTTTTTR	S000103	seed development	SEF4 binding site found in 5'upstream region of beta-conglycinin (7S globulin) gene
TAAAGSTKST1	1480	(-)	TAAAG	S000387	misc	Mmotif found in promoter of StKST1 gene encoding K+ influx channel of guard cells ; target site for trans-acting StDof1 protein controlling guard cell-specific gene expression;
WRKY71OS	1563	(-)	TGAC	S000447	biotic stress; hormon (GA)	A core of TGAC-containing W-box of, e.g., Amy32b promoter; binding site of rice WRKY71, a transcriptional repressor of the gibberellin signaling pathway
TAAAGSTKST1	1606	(-)	TAAAG	S000387	misc	Mmotif found in promoter of StKST1 gene encoding K+ influx channel of guard cells ; target site for trans-acting StDof1 protein controlling guard cell-specific gene expression;
TAAAGSTKST1	1613	(-)	TAAAG	S000387	misc	Mmotif found in promoter of StKST1 gene encoding K+ influx channel of guard cells ; target site for trans-acting StDof1 protein controlling guard cell-specific gene expression;
TAAAGSTKST1	1620	(-)	TAAAG	S000387	misc	Mmotif found in promoter of StKST1 gene encoding K+ influx channel of guard cells ; target site for trans-acting StDof1 protein controlling guard cell-specific gene expression;
TAAAGSTKST1	1949	(-)	TAAAG	S000387	misc	Mmotif found in promoter of StKST1 gene encoding K+ influx channel of guard cells ; target site for trans-acting StDof1 protein controlling guard cell-specific gene expression;
TATABOX3	89	(+)	TATTAAT	S000110	misc	TATA box found in the 5'upstream region of sweet potato sporamin A gene
TATABOX3	90	(-)	TATTAAT	S000110	misc	TATA box found in the 5'upstream region of sweet potato sporamin A gene
IBOXCORE	143	(-)	GATAA	S000199	abiotic stress (light)	I box; conserved sequence upstream of light-regulated genes
TATABOX3	189	(+)	TATTAAT	S000110	misc	TATA box found in the 5'upstream region of sweet potato sporamin A gene
TATABOX3	190	(-)	TATTAAT	S000110	misc	TATA box found in the 5'upstream region of sweet potato sporamin A gene
GT1GMSCAM4	284	(+)	GAAAAA	S000453	abiotic and biotic stresses	GT-1 box;Plays a role in pathogen- and salt-induced SCaM-4 gene expression
TATABOX3	340	(+)	TATTAAT	S000110	misc	TATA box found in the 5'upstream region of sweet potato sporamin A gene
GT1GMSCAM4	409	(+)	GAAAAA	S000453	abiotic and biotic stresses	GT-1 box;Plays a role in pathogen- and salt-induced SCaM-4 gene expression
IBOXCORE	597	(+)	GATAA	S000199	abiotic stress (light)	I box; conserved sequence upstream of light-regulated genes
INRNTPSADB	624	(-)	YTCANTYY	S000395	abiotic stress (light)	initiater; light-responsive transcription; TATA-less promoter;psaDb; Inr element
INRNTPSADB	701	(-)	YTCANTYY	S000395	abiotic stress (light)	initiater; light-responsive transcription; TATA-less promoter;psaDb; Inr element
GT1GMSCAM4	1227	(-)	GAAAAA	S000453	abiotic and biotic stresses	GT-1 box;Plays a role in pathogen- and salt-induced SCaM-4 gene expression
IBOXCORE	1316	(-)	GATAA	S000199	abiotic stress (light)	I box; conserved sequence upstream of light-regulated genes
INRNTPSADB	1506	(+)	YTCANTYY	S000395	abiotic stress (light)	initiater; light-responsive transcription; TATA-less promoter;psaDb; Inr element
INRNTPSADB	1519	(-)	YTCANTYY	S000395	abiotic stress (light)	initiater; light-responsive transcription; TATA-less promoter;psaDb; Inr element
GT1GMSCAM4	1529	(+)	GAAAAA	S000453	abiotic and biotic stresses	GT-1 box;Plays a role in pathogen- and salt-induced SCaM-4 gene expression
INRNTPSADB	1541	(-)	YTCANTYY	S000395	abiotic stress (light)	initiater; light-responsive transcription; TATA-less promoter;psaDb; Inr element
GT1GMSCAM4	1546	(+)	GAAAAA	S000453	abiotic and biotic stresses	GT-1 box;Plays a role in pathogen- and salt-induced SCaM-4 gene expression
IBOXCORE	1760	(+)	GATAA	S000199	abiotic stress (light)	I box; conserved sequence upstream of light-regulated genes
IBOXCORE	1766	(-)	GATAA	S000199	abiotic stress (light)	I box; conserved sequence upstream of light-regulated genes
CARGCW8GAT	274	(-)	CWWWWWWWWG	S000431	misc	A variant of CArG motif with a longer A/T-rich
CARGCW8GAT	274	(+)	CWWWWWWWWG	S000431	misc	A variant of CArG motif with a longer A/T-rich
CARGCW8GAT	1130	(-)	CWWWWWWWWG	S000431	misc	A variant of CArG motif with a longer A/T-rich
CARGCW8GAT	1130	(+)	CWWWWWWWWG	S000431	misc	A variant of CArG motif with a longer A/T-rich
LECPLEACS2	238	(+)	TAAAATAT	S000465	organ specifity (roots); hormon (ethylen)	Sequence related to the GT-1 binding site in promoter elements of genes involved in tissue-specific expresssion
POLASIG2	328	(-)	AATTAAA	S000081	hormon (GA)	poly A signal found in rice alpha-amylase
LECPLEACS2	372	(+)	TAAAATAT	S000465	organ specifity (roots); hormon (ethylen)	Sequence related to the GT-1 binding site in promoter elements of genes involved in tissue-specific expresssion
BIHD1OS	431	(+)	TGTCA	S000498	biotic stress	Binding site of OsBIHD1, a rice gene encoding BELL homeodomain transcriptional factor in disease resistance responses
LECPLEACS2	454	(-)	TAAAATAT	S000465	organ specifity (roots); hormon (ethylen)	Sequence related to the GT-1 binding site in promoter elements of genes involved in tissue-specific expresssion
PYRIMIDINEBOXOSRAMY1A	715	(-)	CCTTTT	S000259	sugar; hormon (GA)	Pyrimidine box found in rice alpha-amylase (RAmy1A) gene;
PYRIMIDINEBOXOSRAMY1A	782	(+)	CCTTTT	S000259	sugar; hormon (GA)	Pyrimidine box found in rice alpha-amylase (RAmy1A) gene;
BIHD1OS	789	(+)	TGTCA	S000498	biotic stress	Binding site of OsBIHD1, a rice gene encoding BELL homeodomain transcriptional factor in disease resistance responses
WBOXNTERF3	867	(+)	TGACY	S000457	abiotic stress (wounding)	W box found in the promoter region of a transcriptional repressor ERF3 gene ; W box may be involved in activation of ERF3 gene by wounding;
POLASIG2	882	(-)	AATTAAA	S000081	hormon (GA)	poly A signal found in rice alpha-amylase
POLASIG2	885	(+)	AATTAAA	S000081	hormon (GA)	poly A signal found in rice alpha-amylase
PYRIMIDINEBOXOSRAMY1A	929	(+)	CCTTTT	S000259	sugar; hormon (GA)	Pyrimidine box found in rice alpha-amylase (RAmy1A) gene;
BIHD1OS	1159	(+)	TGTCA	S000498	biotic stress	Binding site of OsBIHD1, a rice gene encoding BELL homeodomain transcriptional factor in disease resistance responses
WBOXNTERF3	1169	(-)	TGACY	S000457	abiotic stress (wounding)	W box found in the promoter region of a transcriptional repressor ERF3 gene ; W box may be involved in activation of ERF3 gene by wounding;
-10PEHVPSBD	1341	(+)	TATTCT	S000392	abiotic stress (light)	Involved in the expression of the plastid gene psbD
BOXIINTPATPB	1343	(-)	ATAGAA	S000296	defence	Box II found in the plastid N atpB gene promoter; essential sequence element in the NCII (nonconsensus type II) promoters of plastid genes; Important for the activity of this NCII promoter; NEP; atpB; PatpB;
BOXIINTPATPB	1426	(+)	ATAGAA	S000296	defence	Box II found in the plastid N atpB gene promoter; essential sequence element in the NCII (nonconsensus type II) promoters of plastid genes; Important for the activity of this NCII promoter; NEP; atpB; PatpB;
MYBST1	1476	(-)	GGATA	S000180	misc	Binding side of MybSt1 (a potato MYB homolog) transcription factor
WBOXNTERF3	1562	(-)	TGACY	S000457	abiotic stress (wounding)	W box found in the promoter region of a transcriptional repressor ERF3 gene ; W box may be involved in activation of ERF3 gene by wounding;
MYBST1	1598	(-)	GGATA	S000180	misc	Binding side of MybSt1 (a potato MYB homolog) transcription factor
-10PEHVPSBD	1609	(+)	TATTCT	S000392	abiotic stress (light)	Involved in the expression of the plastid gene psbD
-10PEHVPSBD	1616	(+)	TATTCT	S000392	abiotic stress (light)	Involved in the expression of the plastid gene psbD
S1FBOXSORPS1L21	1670	(-)	ATGGTA	S000223	misc	S1F box conserved both in spinach SoRPS1 and SoRPL21 genes encoding the plastid ribosomal protein; negative element;
BOXIINTPATPB	1749	(+)	ATAGAA	S000296	defence	Box II found in the plastid N atpB gene promoter; essential sequence element in the NCII (nonconsensus type II) promoters of plastid genes; Important for the activity of this NCII promoter; NEP; atpB; PatpB;
S1FBOXSORPS1L21	1754	(+)	ATGGTA	S000223	misc	S1F box conserved both in spinach SoRPS1 and SoRPL21 genes encoding the plastid ribosomal protein; negative element;
MYBST1	1767	(-)	GGATA	S000180	misc	Binding side of MybSt1 (a potato MYB homolog) transcription factor
S1FBOXSORPS1L21	1796	(-)	ATGGTA	S000223	misc	S1F box conserved both in spinach SoRPS1 and SoRPL21 genes encoding the plastid ribosomal protein; negative element;
BS1EGCCR	38	(-)	AGCGGG	S000352	development	found in E. gunnii Cinnamoyl-CoA reductase (CCR) gene promoter,Required for vascular expression;
PYRIMIDINEBOXHVEPB1	283	(-)	TTTTTTCC	S000298	hormon (GA)	Pyrimidine box in the HvEPB-1 (cysteine proteinase) gene promoter required for GA induction
PYRIMIDINEBOXHVEPB1	408	(-)	TTTTTTCC	S000298	hormon (GA)	Pyrimidine box in the HvEPB-1 (cysteine proteinase) gene promoter required for GA induction
NODCON1GM	642	(-)	AAAGAT	S000461	nitrogen	consensus sequence of nodulin
OSE1ROOTNODULE	642	(-)	AAAGAT	S000467	organ specifity (nodules)	Consensus sequence motifs of organ-specific elements (OSE) characteristic of the promoters activated in infected cells of root nodules
BS1EGCCR	740	(-)	AGCGGG	S000352	development	found in E. gunnii Cinnamoyl-CoA reductase (CCR) gene promoter,Required for vascular expression;
CAREOSREP1	831	(+)	CAACTC	S000421	biotic stress; organ specifity	CAREs (CAACTC regulatory elements) found in the promoter region of a cystein proteinase (REP-1) gene and promoters of several glutathione S-transferase (GST) genes; involved in tissue-specyfic (root tips) expression of GST and host -defence
WBOXHVISO1	867	(+)	TGACT	S000442	sugar	SUSIBA2 bind to W-box element in barley iso1 (encoding isoamylase1) promoter; sugar; SURE; patatin; WRKY; isoamylase;
MYCATERD1	944	(-)	CATGTG	S000413	abiotic stress (drought)	MYC binding element in promoters of erd1 (early responsive to dehydration) gen
MYCATRD22	944	(+)	CACATG	S000174	abiotic stress (drought and cold), hormon (ABA)	Binding site of ATMYC2 MYC recognition sequence in CBF3 promoter; Binding site of ICE1 (inducer of CBF expression 1) that regukates the transcription of CBF/DREB1 genes in the cold in Arabidopsis;
CAREOSREP1	956	(-)	CAACTC	S000421	biotic stress; organ specifity	CAREs (CAACTC regulatory elements) found in the promoter region of a cystein proteinase (REP-1) gene and promoters of several glutathione S-transferase (GST) genes; involved in tissue-specyfic (root tips) expression of GST and host -defence
SORLIP1AT	1150	(-)	GCCAC	S000482	abiotic stress (light)	one of "Sequences Over-Represented in Light-Induced Promoters (SORLIPs)
CATATGGMSAUR	1162	(-)	CATATG	S000370	hormon (IAA)	Involved in auxin responsiveness
CATATGGMSAUR	1162	(+)	CATATG	S000370	hormon (IAA)	Involved in auxin responsiveness
WBOXHVISO1	1169	(-)	TGACT	S000442	sugar	SUSIBA2 bind to W-box element in barley iso1 (encoding isoamylase1) promoter; sugar; SURE; patatin; WRKY; isoamylase;
CCAATBOX1	1258	(-)	CCAAT	S000030	abiotic stress	Common sequence found in the 5'-non-coding regions of eukaryotic genes; "CCAAT box" found in the promoter of heat shock protein genes;
SORLIP1AT	1297	(+)	GCCAC	S000482	abiotic stress (light)	one of "Sequences Over-Represented in Light-Induced Promoters (SORLIPs)
RAV1AAT	1373	(-)	CAACA	S000314	hormon	Binding consensus sequence of Arabidopsis (A.t.) transcription factor
TBOXATGAPB	1438	(+)	ACTTTG	S000383	abiotic stress (light)	"Tbox" found in promoter of GAPB gene encoding the B subunit of chloroplast glyceraldehyde-3-phosphate dehydrogenase : invoved in light-activated transcription of GAPB
MYB1AT	1549	(+)	WAACCA	S000408	abiotic stress (drought); hormon (ABA)	Binding side for MYB found in the promoters of the dehydration-responsive genes
REALPHALGLHCB21	1550	(+)	AACCAA	S000362	abiotic stress (light)	REalpha; Lhcb21; phytochrome; REbeta;
ERELEE4	1574	(-)	AWTTCAAA	S000037	hormon (ethylen)	Part of the ethylen responsive element in promot region of E4 and GST1;
NODCON1GM	1585	(+)	AAAGAT	S000461	nitrogen	consensus sequence of nodulin
OSE1ROOTNODULE	1585	(+)	AAAGAT	S000467	organ specifity (nodules)	Consensus sequence motifs of organ-specific elements (OSE) characteristic of the promoters activated in infected cells of root nodules
TATCCAYMOTIFOSRAMY3D	1598	(+)	TATCCAY	S000256	seeds development	TATCCAY motif responsible for sugar repression of amylase;
TATCCAOSAMY	1598	(+)	TATCCA	S000403	hormon (GA)	alpha-amylase; MYB proteins; gibberellin; GA; sugar starvation
MYCATRD22	1654	(-)	CACATG	S000174	abiotic stress (drought and cold), hormon (ABA)	Binding site of ATMYC2 MYC recognition sequence in CBF3 promoter; Binding site of ICE1 (inducer of CBF expression 1) that regukates the transcription of CBF/DREB1 genes in the cold in Arabidopsis;
MYCATERD1	1654	(+)	CATGTG	S000413	abiotic stress (drought)	MYC binding element in promoters of erd1 (early responsive to dehydration) gen
TATCCAYMOTIFOSRAMY3D	1767	(+)	TATCCAY	S000256	seeds development	TATCCAY motif responsible for sugar repression of amylase;
TATCCAOSAMY	1767	(+)	TATCCA	S000403	hormon (GA)	alpha-amylase; MYB proteins; gibberellin; GA; sugar starvation
CCAATBOX1	1778	(+)	CCAAT	S000030	abiotic stress	Common sequence found in the 5'-non-coding regions of eukaryotic genes; "CCAAT box" found in the promoter of heat shock protein genes;
TBOXATGAPB	1827	(-)	ACTTTG	S000383	abiotic stress (light)	"Tbox" found in promoter of GAPB gene encoding the B subunit of chloroplast glyceraldehyde-3-phosphate dehydrogenase : invoved in light-activated transcription of GAPB
MYB1AT	1894	(+)	WAACCA	S000408	abiotic stress (drought); hormon (ABA)	Binding side for MYB found in the promoters of the dehydration-responsive genes
REALPHALGLHCB21	1895	(+)	AACCAA	S000362	abiotic stress (light)	REalpha; Lhcb21; phytochrome; REbeta;
RAV1AAT	1917	(+)	CAACA	S000314	hormon	Binding consensus sequence of Arabidopsis (A.t.) transcription factor
ERELEE4	1953	(+)	AWTTCAAA	S000037	hormon (ethylen)	Part of the ethylen responsive element in promot region of E4 and GST1;
SORLREP3AT	67	(-)	TGTATATAT	S000488	abiotic stress (light)	G-box in promoters of phy-repressed genes involved in the network of phytochrome A-regulated gene expression
AT1BOX	93	(+)	AATATTTTTATT	S000025	abiotic stress (light)	One of the motif in promor regions of photoregulated genes;
CPBCSPOR	150	(-)	TATTAG	S000491	hormon (cytokinin)	Cis-element involved in cytokinin-dependent protein binding in the 5'-region of NADPH-protochlorophyllide oxidoreductase gene
GAREAT	176	(-)	TAACAAR	S000439	hormon (GA)	gibberellin response element (GARE); GA
PREATPRODH	303	(-)	ACTCAT	S000450	abiotic stress (drought)	PRE (Pro- or hypoosmolarity-responsive element) found in the promoter of proline dehydrogenase (ProDH) gene
CIACADIANLELHC	317	(-)	CAANNNNATC	S000252	abiotic stress (light)	Region necessary for circadian expression of LeLhc gene;
NAPINMOTIFBN	579	(+)	TACACAT	S000070	seeds development	Sequence found in promotor regions of napin encoding gene
SORLREP4AT	649	(-)	CTCCTAATT	S000489	0	one of "Sequences Over-Represented in Light-Repressed Promoters DE (SORLREPs) in Arabidopsis
MYBCOREATCYCB1	900	(-)	AACGG	S000502	misc	Promoter sequence ofthe Arath; CycB1.1 gene involved in regulation of the expression of B-cyclins in plants
CBFHV	917	(-)	RYCGAC	S000497	abiotic stress (drought and cold)	CBF recognition motif knowns also as dehydration-responsive element (DRE) binding proteins (DREBs)
AMYBOX2	1598	(+)	TATCCAT	S000021	seeds development	"amylase element" - conserved sequence found in 5'upstream region of alpha-amylase gene of rice, wheat, barley;
DPBFCOREDCDC3	1654	(-)	ACACNNG	S000292	hormon (ABA)	Cor of binding side of bZIP transcription factors (DPBF-1 and 2) in the Dc3 gene promoter; Dc3 expression is induced by ABA;
BOXLCOREDCPAL	1671	(+)	ACCWWCC	S000492	abiotic and biotic stresses, PAL,	Part the putative core sequences of box-L-like sequences in DcPAL1 promoter which binds DCMYB1 acting as a transcriptional activator of DcPAL1 (phenylalanine ammonia-lyase) gene in response to elicitor, UV-B irradiation and the dilution effect.
ANAERO2CONSENSUS	1722	(+)	AGCAGC	S000478	abiotic stress (oxygen ststus)	Motif found in promoter regions of anaerobic genes involved in the fermentative pathway ;
IBOX	1760	(+)	GATAAG	S000124	abiotic stress (light)	I box motif in promotor regions of rbcS and LeMYB1 genes involved in the light-entrained cyrcadian clok regulation of transcription
SREATMSD	1766	(+)	TTATCC	S000470	sugar	"sugar-repressive element (SRE)"
TATCCACHVAL21	1767	(+)	TATCCAC	S000416	hormon (gibberellin)	necessary for a full GA response
LEAFYATAG	1778	(+)	CCAATGT	S000432	development (flower)	Target sequence of LEAFY in the intron of AGAMOUS gene in Arabidopsis
MYB2CONSENSUSAT	1790	(-)	YAACKG	S000409	abiotic stress (drought); hormon (ABA)	MYB recognition site found in the promoters of the dehydration-responsive gene rd22 and many other genes
MYBCORE	1790	(+)	CNGTTR	S000176	abiotic stress (drought)	Binding site for MYB proteins involved in regulation of genes that are responsive to water stress in Arabidopsis; a petunia MYB protein is involved in regulation of flavonoid biosynthesisflavonoid biosynthesis;
RHERPATEXPA7	1816	(-)	KCACGW	S000512	organ specifity	Right part of RHEs (Root Hair-specific cis-Elements)
ANAERO1CONSENSUS	1908	(-)	AAACAAA	S000477	misc	Motif found in silico in promoters of anaerobic genes involved in the fermentative pathway
XYLAT	1935	(+)	ACAAAGAA	S000510	misc	The cis-element identified among the promoters of the "core xylemgene set";

## Sheet: AvFLS
Factor or Site Name	Loc.(Str	.)	Signal Sequence	SITE #	Annotation	Description
DOFCOREZM	42	(+)	AAAG	S000265	energy	Dof;in maze Dof transcrition factor regulates transcription of C4PEPC; CyPPDK; PEPC
DOFCOREZM	109	(+)	AAAG	S000265	energy	Dof;in maze Dof transcrition factor regulates transcription of C4PEPC; CyPPDK; PEPC
DOFCOREZM	121	(-)	AAAG	S000265	energy	Dof;in maze Dof transcrition factor regulates transcription of C4PEPC; CyPPDK; PEPC
DOFCOREZM	192	(+)	AAAG	S000265	energy	Dof;in maze Dof transcrition factor regulates transcription of C4PEPC; CyPPDK; PEPC
DOFCOREZM	210	(+)	AAAG	S000265	energy	Dof;in maze Dof transcrition factor regulates transcription of C4PEPC; CyPPDK; PEPC
DOFCOREZM	330	(-)	AAAG	S000265	energy	Dof;in maze Dof transcrition factor regulates transcription of C4PEPC; CyPPDK; PEPC
DOFCOREZM	340	(-)	AAAG	S000265	energy	Dof;in maze Dof transcrition factor regulates transcription of C4PEPC; CyPPDK; PEPC
DOFCOREZM	355	(+)	AAAG	S000265	energy	Dof;in maze Dof transcrition factor regulates transcription of C4PEPC; CyPPDK; PEPC
DOFCOREZM	435	(-)	AAAG	S000265	energy	Dof;in maze Dof transcrition factor regulates transcription of C4PEPC; CyPPDK; PEPC
DOFCOREZM	446	(-)	AAAG	S000265	energy	Dof;in maze Dof transcrition factor regulates transcription of C4PEPC; CyPPDK; PEPC
DOFCOREZM	544	(-)	AAAG	S000265	energy	Dof;in maze Dof transcrition factor regulates transcription of C4PEPC; CyPPDK; PEPC
DOFCOREZM	549	(-)	AAAG	S000265	energy	Dof;in maze Dof transcrition factor regulates transcription of C4PEPC; CyPPDK; PEPC
DOFCOREZM	712	(-)	AAAG	S000265	energy	Dof;in maze Dof transcrition factor regulates transcription of C4PEPC; CyPPDK; PEPC
DOFCOREZM	734	(+)	AAAG	S000265	energy	Dof;in maze Dof transcrition factor regulates transcription of C4PEPC; CyPPDK; PEPC
DOFCOREZM	740	(+)	AAAG	S000265	energy	Dof;in maze Dof transcrition factor regulates transcription of C4PEPC; CyPPDK; PEPC
DOFCOREZM	850	(+)	AAAG	S000265	energy	Dof;in maze Dof transcrition factor regulates transcription of C4PEPC; CyPPDK; PEPC
DOFCOREZM	872	(+)	AAAG	S000265	energy	Dof;in maze Dof transcrition factor regulates transcription of C4PEPC; CyPPDK; PEPC
DOFCOREZM	961	(+)	AAAG	S000265	energy	Dof;in maze Dof transcrition factor regulates transcription of C4PEPC; CyPPDK; PEPC
DOFCOREZM	1084	(+)	AAAG	S000265	energy	Dof;in maze Dof transcrition factor regulates transcription of C4PEPC; CyPPDK; PEPC
DOFCOREZM	1163	(-)	AAAG	S000265	energy	Dof;in maze Dof transcrition factor regulates transcription of C4PEPC; CyPPDK; PEPC
DOFCOREZM	1173	(-)	AAAG	S000265	energy	Dof;in maze Dof transcrition factor regulates transcription of C4PEPC; CyPPDK; PEPC
ime	1202	(+)	AAAG	S000265	energy	Dof;in maze Dof transcrition factor regulates transcription of C4PEPC; CyPPDK; PEPC
DOFCOREZM	1318	(-)	AAAG	S000265	energy	Dof;in maze Dof transcrition factor regulates transcription of C4PEPC; CyPPDK; PEPC
DOFCOREZM	1374	(-)	AAAG	S000265	energy	Dof;in maze Dof transcrition factor regulates transcription of C4PEPC; CyPPDK; PEPC
DOFCOREZM	1478	(+)	AAAG	S000265	energy	Dof;in maze Dof transcrition factor regulates transcription of C4PEPC; CyPPDK; PEPC
DOFCOREZM	1534	(+)	AAAG	S000265	energy	Dof;in maze Dof transcrition factor regulates transcription of C4PEPC; CyPPDK; PEPC
DOFCOREZM	1607	(+)	AAAG	S000265	energy	Dof;in maze Dof transcrition factor regulates transcription of C4PEPC; CyPPDK; PEPC
DOFCOREZM	1612	(+)	AAAG	S000265	energy	Dof;in maze Dof transcrition factor regulates transcription of C4PEPC; CyPPDK; PEPC
DOFCOREZM	1678	(+)	AAAG	S000265	energy	Dof;in maze Dof transcrition factor regulates transcription of C4PEPC; CyPPDK; PEPC
DOFCOREZM	1731	(+)	AAAG	S000265	energy	Dof;in maze Dof transcrition factor regulates transcription of C4PEPC; CyPPDK; PEPC
DOFCOREZM	1906	(+)	AAAG	S000265	energy	Dof;in maze Dof transcrition factor regulates transcription of C4PEPC; CyPPDK; PEPC
DOFCOREZM	1969	(+)	AAAG	S000265	energy	Dof;in maze Dof transcrition factor regulates transcription of C4PEPC; CyPPDK; PEPC
DOFCOREZM	1973	(+)	AAAG	S000265	energy	Dof;in maze Dof transcrition factor regulates transcription of C4PEPC; CyPPDK; PEPC
CACTFTPPCA1	65	(-)	YACT	S000449	energy	cis-Regulatory elements for mesophyll-specific gene expression
CACTFTPPCA1	115	(-)	YACT	S000449	energy	cis-Regulatory elements for mesophyll-specific gene expression
CACTFTPPCA1	157	(-)	YACT	S000449	energy	cis-Regulatory elements for mesophyll-specific gene expression
CACTFTPPCA1	194	(-)	YACT	S000449	energy	cis-Regulatory elements for mesophyll-specific gene expression
CACTFTPPCA1	236	(-)	YACT	S000449	energy	cis-Regulatory elements for mesophyll-specific gene expression
CACTFTPPCA1	459	(-)	YACT	S000449	energy	cis-Regulatory elements for mesophyll-specific gene expression
CACTFTPPCA1	479	(-)	YACT	S000449	energy	cis-Regulatory elements for mesophyll-specific gene expression
CACTFTPPCA1	516	(+)	YACT	S000449	energy	cis-Regulatory elements for mesophyll-specific gene expression
CACTFTPPCA1	612	(-)	YACT	S000449	energy	cis-Regulatory elements for mesophyll-specific gene expression
CACTFTPPCA1	637	(+)	YACT	S000449	energy	cis-Regulatory elements for mesophyll-specific gene expression
CACTFTPPCA1	742	(-)	YACT	S000449	energy	cis-Regulatory elements for mesophyll-specific gene expression
CACTFTPPCA1	874	(-)	YACT	S000449	energy	cis-Regulatory elements for mesophyll-specific gene expression
CACTFTPPCA1	1004	(-)	YACT	S000449	energy	cis-Regulatory elements for mesophyll-specific gene expression
CACTFTPPCA1	1013	(+)	YACT	S000449	energy	cis-Regulatory elements for mesophyll-specific gene expression
CACTFTPPCA1	1090	(-)	YACT	S000449	energy	cis-Regulatory elements for mesophyll-specific gene expression
CACTFTPPCA1	1146	(+)	YACT	S000449	energy	cis-Regulatory elements for mesophyll-specific gene expression
CACTFTPPCA1	1161	(+)	YACT	S000449	energy	cis-Regulatory elements for mesophyll-specific gene expression
CACTFTPPCA1	1186	(-)	YACT	S000449	energy	cis-Regulatory elements for mesophyll-specific gene expression
CACTFTPPCA1	1289	(+)	YACT	S000449	energy	cis-Regulatory elements for mesophyll-specific gene expression
CACTFTPPCA1	1335	(+)	YACT	S000449	energy	cis-Regulatory elements for mesophyll-specific gene expression
CACTFTPPCA1	1368	(-)	YACT	S000449	energy	cis-Regulatory elements for mesophyll-specific gene expression
CACTFTPPCA1	1402	(-)	YACT	S000449	energy	cis-Regulatory elements for mesophyll-specific gene expression
CACTFTPPCA1	1480	(-)	YACT	S000449	energy	cis-Regulatory elements for mesophyll-specific gene expression
CACTFTPPCA1	1536	(-)	YACT	S000449	energy	cis-Regulatory elements for mesophyll-specific gene expression
CACTFTPPCA1	1565	(-)	YACT	S000449	energy	cis-Regulatory elements for mesophyll-specific gene expression
CACTFTPPCA1	1576	(-)	YACT	S000449	energy	cis-Regulatory elements for mesophyll-specific gene expression
CACTFTPPCA1	1616	(-)	YACT	S000449	energy	cis-Regulatory elements for mesophyll-specific gene expression
CACTFTPPCA1	1680	(-)	YACT	S000449	energy	cis-Regulatory elements for mesophyll-specific gene expression
CACTFTPPCA1	1797	(-)	YACT	S000449	energy	cis-Regulatory elements for mesophyll-specific gene expression
CACTFTPPCA1	1994	(-)	YACT	S000449	energy	cis-Regulatory elements for mesophyll-specific gene expression
ROOTMOTIFTAPOX1	140	(-)	ATATT	S000098	hormon	Motif found both in promoters of rolD
ROOTMOTIFTAPOX1	182	(-)	ATATT	S000098	hormon	Motif found both in promoters of rolD
ROOTMOTIFTAPOX1	183	(+)	ATATT	S000098	hormon	Motif found both in promoters of rolD
ROOTMOTIFTAPOX1	199	(+)	ATATT	S000098	hormon	Motif found both in promoters of rolD
ROOTMOTIFTAPOX1	257	(+)	ATATT	S000098	hormon	Motif found both in promoters of rolD
ROOTMOTIFTAPOX1	317	(-)	ATATT	S000098	hormon	Motif found both in promoters of rolD
ROOTMOTIFTAPOX1	496	(+)	ATATT	S000098	hormon	Motif found both in promoters of rolD
ROOTMOTIFTAPOX1	526	(+)	ATATT	S000098	hormon	Motif found both in promoters of rolD
ROOTMOTIFTAPOX1	691	(+)	ATATT	S000098	hormon	Motif found both in promoters of rolD
ROOTMOTIFTAPOX1	772	(-)	ATATT	S000098	hormon	Motif found both in promoters of rolD
ROOTMOTIFTAPOX1	773	(+)	ATATT	S000098	hormon	Motif found both in promoters of rolD
ROOTMOTIFTAPOX1	1079	(+)	ATATT	S000098	hormon	Motif found both in promoters of rolD
ROOTMOTIFTAPOX1	1192	(+)	ATATT	S000098	hormon	Motif found both in promoters of rolD
ROOTMOTIFTAPOX1	1268	(-)	ATATT	S000098	hormon	Motif found both in promoters of rolD
ROOTMOTIFTAPOX1	1271	(+)	ATATT	S000098	hormon	Motif found both in promoters of rolD
ROOTMOTIFTAPOX1	1345	(-)	ATATT	S000098	hormon	Motif found both in promoters of rolD
ROOTMOTIFTAPOX1	1346	(+)	ATATT	S000098	hormon	Motif found both in promoters of rolD
ROOTMOTIFTAPOX1	1395	(-)	ATATT	S000098	hormon	Motif found both in promoters of rolD
ROOTMOTIFTAPOX1	1417	(-)	ATATT	S000098	hormon	Motif found both in promoters of rolD
ROOTMOTIFTAPOX1	1420	(+)	ATATT	S000098	hormon	Motif found both in promoters of rolD
ROOTMOTIFTAPOX1	1525	(-)	ATATT	S000098	hormon	Motif found both in promoters of rolD
ROOTMOTIFTAPOX1	1526	(+)	ATATT	S000098	hormon	Motif found both in promoters of rolD
ROOTMOTIFTAPOX1	1624	(-)	ATATT	S000098	hormon	Motif found both in promoters of rolD
ROOTMOTIFTAPOX1	1692	(-)	ATATT	S000098	hormon	Motif found both in promoters of rolD
ROOTMOTIFTAPOX1	1695	(+)	ATATT	S000098	hormon	Motif found both in promoters of rolD
ROOTMOTIFTAPOX1	1707	(-)	ATATT	S000098	hormon	Motif found both in promoters of rolD
GATABOX	10	(-)	GATA	S000039	abiotic stress (light)	Required for high level, light regulated; tissue specific expression
GT1CONSENSUS	185	(-)	GRWAAW	S000198	abiotic stress (light); hormon (SA)	Consensus GT-1 binding site in many light-regulated genes; GT-1 can stabilize the TFIIA-TBP-DNA (TATA box) complex; The activation mechanism of GT-1 may be achieved through direct interaction between TFIIA and GT-1; Binding of GT-1-like factors to the PR-1a promoter influences the level of SA-inducible gene expression;
GT1CONSENSUS	201	(-)	GRWAAW	S000198	abiotic stress (light); hormon (SA)	Consensus GT-1 binding site in many light-regulated genes; GT-1 can stabilize the TFIIA-TBP-DNA (TATA box) complex; The activation mechanism of GT-1 may be achieved through direct interaction between TFIIA and GT-1; Binding of GT-1-like factors to the PR-1a promoter influences the level of SA-inducible gene expression;
GT1CONSENSUS	207	(+)	GRWAAW	S000198	abiotic stress (light); hormon (SA)	Consensus GT-1 binding site in many light-regulated genes; GT-1 can stabilize the TFIIA-TBP-DNA (TATA box) complex; The activation mechanism of GT-1 may be achieved through direct interaction between TFIIA and GT-1; Binding of GT-1-like factors to the PR-1a promoter influences the level of SA-inducible gene expression;
GATABOX	228	(-)	GATA	S000039	abiotic stress (light)	Required for high level, light regulated; tissue specific expression
GATABOX	312	(+)	GATA	S000039	abiotic stress (light)	Required for high level, light regulated; tissue specific expression
GT1CONSENSUS	312	(+)	GRWAAW	S000198	abiotic stress (light); hormon (SA)	Consensus GT-1 binding site in many light-regulated genes; GT-1 can stabilize the TFIIA-TBP-DNA (TATA box) complex; The activation mechanism of GT-1 may be achieved through direct interaction between TFIIA and GT-1; Binding of GT-1-like factors to the PR-1a promoter influences the level of SA-inducible gene expression;
EBOXBNNAPA	372	(-)	CANNTG	S000144	hormon (ABA)	storage protein; ABRE (abscisic acid response element); E-box;
MYCCONSENSUSAT	372	(-)	CANNTG	S000407	abiotic stress (drought and cold),hormon (ABA)	MYC recognition site found in the promoters of the dehydration-responsive gene rd22 and many other genes in Arabidopsis; MYC recognition sequence in CBF3 promoter; Binding site of ICE1 (inducer of CBF expression 1) that regukates the transcription of CBF/DREB1 genes in the cold in Arabidopsis;
EBOXBNNAPA	372	(+)	CANNTG	S000144	hormon (ABA)	storage protein; ABRE (abscisic acid response element); E-box;
MYCCONSENSUSAT	372	(+)	CANNTG	S000407	abiotic stress (drought and cold),hormon (ABA)	MYC recognition site found in the promoters of the dehydration-responsive gene rd22 and many other genes in Arabidopsis; MYC recognition sequence in CBF3 promoter; Binding site of ICE1 (inducer of CBF expression 1) that regukates the transcription of CBF/DREB1 genes in the cold in Arabidopsis;
GT1CONSENSUS	408	(-)	GRWAAW	S000198	abiotic stress (light); hormon (SA)	Consensus GT-1 binding site in many light-regulated genes; GT-1 can stabilize the TFIIA-TBP-DNA (TATA box) complex; The activation mechanism of GT-1 may be achieved through direct interaction between TFIIA and GT-1; Binding of GT-1-like factors to the PR-1a promoter influences the level of SA-inducible gene expression;
GATABOX	410	(-)	GATA	S000039	abiotic stress (light)	Required for high level, light regulated; tissue specific expression
EBOXBNNAPA	463	(-)	CANNTG	S000144	hormon (ABA)	storage protein; ABRE (abscisic acid response element); E-box;
MYCCONSENSUSAT	463	(-)	CANNTG	S000407	abiotic stress (drought and cold),hormon (ABA)	MYC recognition site found in the promoters of the dehydration-responsive gene rd22 and many other genes in Arabidopsis; MYC recognition sequence in CBF3 promoter; Binding site of ICE1 (inducer of CBF expression 1) that regukates the transcription of CBF/DREB1 genes in the cold in Arabidopsis;
EBOXBNNAPA	463	(+)	CANNTG	S000144	hormon (ABA)	storage protein; ABRE (abscisic acid response element); E-box;
MYCCONSENSUSAT	463	(+)	CANNTG	S000407	abiotic stress (drought and cold),hormon (ABA)	MYC recognition site found in the promoters of the dehydration-responsive gene rd22 and many other genes in Arabidopsis; MYC recognition sequence in CBF3 promoter; Binding site of ICE1 (inducer of CBF expression 1) that regukates the transcription of CBF/DREB1 genes in the cold in Arabidopsis;
GATABOX	525	(+)	GATA	S000039	abiotic stress (light)	Required for high level, light regulated; tissue specific expression
GT1CONSENSUS	585	(+)	GRWAAW	S000198	abiotic stress (light); hormon (SA)	Consensus GT-1 binding site in many light-regulated genes; GT-1 can stabilize the TFIIA-TBP-DNA (TATA box) complex; The activation mechanism of GT-1 may be achieved through direct interaction between TFIIA and GT-1; Binding of GT-1-like factors to the PR-1a promoter influences the level of SA-inducible gene expression;
GT1CONSENSUS	632	(-)	GRWAAW	S000198	abiotic stress (light); hormon (SA)	Consensus GT-1 binding site in many light-regulated genes; GT-1 can stabilize the TFIIA-TBP-DNA (TATA box) complex; The activation mechanism of GT-1 may be achieved through direct interaction between TFIIA and GT-1; Binding of GT-1-like factors to the PR-1a promoter influences the level of SA-inducible gene expression;
GATABOX	658	(-)	GATA	S000039	abiotic stress (light)	Required for high level, light regulated; tissue specific expression
GT1CONSENSUS	670	(-)	GRWAAW	S000198	abiotic stress (light); hormon (SA)	Consensus GT-1 binding site in many light-regulated genes; GT-1 can stabilize the TFIIA-TBP-DNA (TATA box) complex; The activation mechanism of GT-1 may be achieved through direct interaction between TFIIA and GT-1; Binding of GT-1-like factors to the PR-1a promoter influences the level of SA-inducible gene expression;
GATABOX	672	(-)	GATA	S000039	abiotic stress (light)	Required for high level, light regulated; tissue specific expression
GATABOX	698	(+)	GATA	S000039	abiotic stress (light)	Required for high level, light regulated; tissue specific expression
GT1CONSENSUS	727	(+)	GRWAAW	S000198	abiotic stress (light); hormon (SA)	Consensus GT-1 binding site in many light-regulated genes; GT-1 can stabilize the TFIIA-TBP-DNA (TATA box) complex; The activation mechanism of GT-1 may be achieved through direct interaction between TFIIA and GT-1; Binding of GT-1-like factors to the PR-1a promoter influences the level of SA-inducible gene expression;
GATABOX	737	(+)	GATA	S000039	abiotic stress (light)	Required for high level, light regulated; tissue specific expression
GT1CONSENSUS	737	(+)	GRWAAW	S000198	abiotic stress (light); hormon (SA)	Consensus GT-1 binding site in many light-regulated genes; GT-1 can stabilize the TFIIA-TBP-DNA (TATA box) complex; The activation mechanism of GT-1 may be achieved through direct interaction between TFIIA and GT-1; Binding of GT-1-like factors to the PR-1a promoter influences the level of SA-inducible gene expression;
GT1CONSENSUS	745	(-)	GRWAAW	S000198	abiotic stress (light); hormon (SA)	Consensus GT-1 binding site in many light-regulated genes; GT-1 can stabilize the TFIIA-TBP-DNA (TATA box) complex; The activation mechanism of GT-1 may be achieved through direct interaction between TFIIA and GT-1; Binding of GT-1-like factors to the PR-1a promoter influences the level of SA-inducible gene expression;
GATABOX	785	(+)	GATA	S000039	abiotic stress (light)	Required for high level, light regulated; tissue specific expression
EBOXBNNAPA	818	(-)	CANNTG	S000144	hormon (ABA)	storage protein; ABRE (abscisic acid response element); E-box;
MYCCONSENSUSAT	818	(-)	CANNTG	S000407	abiotic stress (drought and cold),hormon (ABA)	MYC recognition site found in the promoters of the dehydration-responsive gene rd22 and many other genes in Arabidopsis; MYC recognition sequence in CBF3 promoter; Binding site of ICE1 (inducer of CBF expression 1) that regukates the transcription of CBF/DREB1 genes in the cold in Arabidopsis;
EBOXBNNAPA	818	(+)	CANNTG	S000144	hormon (ABA)	storage protein; ABRE (abscisic acid response element); E-box;
MYCCONSENSUSAT	818	(+)	CANNTG	S000407	abiotic stress (drought and cold),hormon (ABA)	MYC recognition site found in the promoters of the dehydration-responsive gene rd22 and many other genes in Arabidopsis; MYC recognition sequence in CBF3 promoter; Binding site of ICE1 (inducer of CBF expression 1) that regukates the transcription of CBF/DREB1 genes in the cold in Arabidopsis;
GATABOX	838	(+)	GATA	S000039	abiotic stress (light)	Required for high level, light regulated; tissue specific expression
GATABOX	906	(+)	GATA	S000039	abiotic stress (light)	Required for high level, light regulated; tissue specific expression
GT1CONSENSUS	906	(+)	GRWAAW	S000198	abiotic stress (light); hormon (SA)	Consensus GT-1 binding site in many light-regulated genes; GT-1 can stabilize the TFIIA-TBP-DNA (TATA box) complex; The activation mechanism of GT-1 may be achieved through direct interaction between TFIIA and GT-1; Binding of GT-1-like factors to the PR-1a promoter influences the level of SA-inducible gene expression;
GATABOX	980	(+)	GATA	S000039	abiotic stress (light)	Required for high level, light regulated; tissue specific expression
EBOXBNNAPA	1002	(-)	CANNTG	S000144	hormon (ABA)	storage protein; ABRE (abscisic acid response element); E-box;
MYCCONSENSUSAT	1002	(-)	CANNTG	S000407	abiotic stress (drought and cold),hormon (ABA)	MYC recognition site found in the promoters of the dehydration-responsive gene rd22 and many other genes in Arabidopsis; MYC recognition sequence in CBF3 promoter; Binding site of ICE1 (inducer of CBF expression 1) that regukates the transcription of CBF/DREB1 genes in the cold in Arabidopsis;
EBOXBNNAPA	1002	(+)	CANNTG	S000144	hormon (ABA)	storage protein; ABRE (abscisic acid response element); E-box;
MYCCONSENSUSAT	1002	(+)	CANNTG	S000407	abiotic stress (drought and cold),hormon (ABA)	MYC recognition site found in the promoters of the dehydration-responsive gene rd22 and many other genes in Arabidopsis; MYC recognition sequence in CBF3 promoter; Binding site of ICE1 (inducer of CBF expression 1) that regukates the transcription of CBF/DREB1 genes in the cold in Arabidopsis;
EBOXBNNAPA	1088	(-)	CANNTG	S000144	hormon (ABA)	storage protein; ABRE (abscisic acid response element); E-box;
MYCCONSENSUSAT	1088	(-)	CANNTG	S000407	abiotic stress (drought and cold),hormon (ABA)	MYC recognition site found in the promoters of the dehydration-responsive gene rd22 and many other genes in Arabidopsis; MYC recognition sequence in CBF3 promoter; Binding site of ICE1 (inducer of CBF expression 1) that regukates the transcription of CBF/DREB1 genes in the cold in Arabidopsis;
EBOXBNNAPA	1088	(+)	CANNTG	S000144	hormon (ABA)	storage protein; ABRE (abscisic acid response element); E-box;
MYCCONSENSUSAT	1088	(+)	CANNTG	S000407	abiotic stress (drought and cold),hormon (ABA)	MYC recognition site found in the promoters of the dehydration-responsive gene rd22 and many other genes in Arabidopsis; MYC recognition sequence in CBF3 promoter; Binding site of ICE1 (inducer of CBF expression 1) that regukates the transcription of CBF/DREB1 genes in the cold in Arabidopsis;
GATABOX	1144	(+)	GATA	S000039	abiotic stress (light)	Required for high level, light regulated; tissue specific expression
GT1CONSENSUS	1207	(-)	GRWAAW	S000198	abiotic stress (light); hormon (SA)	Consensus GT-1 binding site in many light-regulated genes; GT-1 can stabilize the TFIIA-TBP-DNA (TATA box) complex; The activation mechanism of GT-1 may be achieved through direct interaction between TFIIA and GT-1; Binding of GT-1-like factors to the PR-1a promoter influences the level of SA-inducible gene expression;
GATABOX	1221	(-)	GATA	S000039	abiotic stress (light)	Required for high level, light regulated; tissue specific expression
GATABOX	1257	(-)	GATA	S000039	abiotic stress (light)	Required for high level, light regulated; tissue specific expression
GT1CONSENSUS	1273	(-)	GRWAAW	S000198	abiotic stress (light); hormon (SA)	Consensus GT-1 binding site in many light-regulated genes; GT-1 can stabilize the TFIIA-TBP-DNA (TATA box) complex; The activation mechanism of GT-1 may be achieved through direct interaction between TFIIA and GT-1; Binding of GT-1-like factors to the PR-1a promoter influences the level of SA-inducible gene expression;
GATABOX	1300	(-)	GATA	S000039	abiotic stress (light)	Required for high level, light regulated; tissue specific expression
GT1CONSENSUS	1330	(-)	GRWAAW	S000198	abiotic stress (light); hormon (SA)	Consensus GT-1 binding site in many light-regulated genes; GT-1 can stabilize the TFIIA-TBP-DNA (TATA box) complex; The activation mechanism of GT-1 may be achieved through direct interaction between TFIIA and GT-1; Binding of GT-1-like factors to the PR-1a promoter influences the level of SA-inducible gene expression;
GATABOX	1332	(-)	GATA	S000039	abiotic stress (light)	Required for high level, light regulated; tissue specific expression
GATABOX	1357	(+)	GATA	S000039	abiotic stress (light)	Required for high level, light regulated; tissue specific expression
GT1CONSENSUS	1357	(+)	GRWAAW	S000198	abiotic stress (light); hormon (SA)	Consensus GT-1 binding site in many light-regulated genes; GT-1 can stabilize the TFIIA-TBP-DNA (TATA box) complex; The activation mechanism of GT-1 may be achieved through direct interaction between TFIIA and GT-1; Binding of GT-1-like factors to the PR-1a promoter influences the level of SA-inducible gene expression;
GATABOX	1409	(-)	GATA	S000039	abiotic stress (light)	Required for high level, light regulated; tissue specific expression
GT1CONSENSUS	1429	(+)	GRWAAW	S000198	abiotic stress (light); hormon (SA)	Consensus GT-1 binding site in many light-regulated genes; GT-1 can stabilize the TFIIA-TBP-DNA (TATA box) complex; The activation mechanism of GT-1 may be achieved through direct interaction between TFIIA and GT-1; Binding of GT-1-like factors to the PR-1a promoter influences the level of SA-inducible gene expression;
GATABOX	1445	(-)	GATA	S000039	abiotic stress (light)	Required for high level, light regulated; tissue specific expression
GT1CONSENSUS	1511	(+)	GRWAAW	S000198	abiotic stress (light); hormon (SA)	Consensus GT-1 binding site in many light-regulated genes; GT-1 can stabilize the TFIIA-TBP-DNA (TATA box) complex; The activation mechanism of GT-1 may be achieved through direct interaction between TFIIA and GT-1; Binding of GT-1-like factors to the PR-1a promoter influences the level of SA-inducible gene expression;
EBOXBNNAPA	1544	(-)	CANNTG	S000144	hormon (ABA)	storage protein; ABRE (abscisic acid response element); E-box;
MYCCONSENSUSAT	1544	(-)	CANNTG	S000407	abiotic stress (drought and cold),hormon (ABA)	MYC recognition site found in the promoters of the dehydration-responsive gene rd22 and many other genes in Arabidopsis; MYC recognition sequence in CBF3 promoter; Binding site of ICE1 (inducer of CBF expression 1) that regukates the transcription of CBF/DREB1 genes in the cold in Arabidopsis;
EBOXBNNAPA	1544	(+)	CANNTG	S000144	hormon (ABA)	storage protein; ABRE (abscisic acid response element); E-box;
MYCCONSENSUSAT	1544	(+)	CANNTG	S000407	abiotic stress (drought and cold),hormon (ABA)	MYC recognition site found in the promoters of the dehydration-responsive gene rd22 and many other genes in Arabidopsis; MYC recognition sequence in CBF3 promoter; Binding site of ICE1 (inducer of CBF expression 1) that regukates the transcription of CBF/DREB1 genes in the cold in Arabidopsis;
EBOXBNNAPA	1587	(-)	CANNTG	S000144	hormon (ABA)	storage protein; ABRE (abscisic acid response element); E-box;
MYCCONSENSUSAT	1587	(-)	CANNTG	S000407	abiotic stress (drought and cold),hormon (ABA)	MYC recognition site found in the promoters of the dehydration-responsive gene rd22 and many other genes in Arabidopsis; MYC recognition sequence in CBF3 promoter; Binding site of ICE1 (inducer of CBF expression 1) that regukates the transcription of CBF/DREB1 genes in the cold in Arabidopsis;
EBOXBNNAPA	1587	(+)	CANNTG	S000144	hormon (ABA)	storage protein; ABRE (abscisic acid response element); E-box;
MYCCONSENSUSAT	1587	(+)	CANNTG	S000407	abiotic stress (drought and cold),hormon (ABA)	MYC recognition site found in the promoters of the dehydration-responsive gene rd22 and many other genes in Arabidopsis; MYC recognition sequence in CBF3 promoter; Binding site of ICE1 (inducer of CBF expression 1) that regukates the transcription of CBF/DREB1 genes in the cold in Arabidopsis;
GT1CONSENSUS	1603	(+)	GRWAAW	S000198	abiotic stress (light); hormon (SA)	Consensus GT-1 binding site in many light-regulated genes; GT-1 can stabilize the TFIIA-TBP-DNA (TATA box) complex; The activation mechanism of GT-1 may be achieved through direct interaction between TFIIA and GT-1; Binding of GT-1-like factors to the PR-1a promoter influences the level of SA-inducible gene expression;
GT1CONSENSUS	1604	(+)	GRWAAW	S000198	abiotic stress (light); hormon (SA)	Consensus GT-1 binding site in many light-regulated genes; GT-1 can stabilize the TFIIA-TBP-DNA (TATA box) complex; The activation mechanism of GT-1 may be achieved through direct interaction between TFIIA and GT-1; Binding of GT-1-like factors to the PR-1a promoter influences the level of SA-inducible gene expression;
GATABOX	1626	(-)	GATA	S000039	abiotic stress (light)	Required for high level, light regulated; tissue specific expression
GT1CONSENSUS	1670	(+)	GRWAAW	S000198	abiotic stress (light); hormon (SA)	Consensus GT-1 binding site in many light-regulated genes; GT-1 can stabilize the TFIIA-TBP-DNA (TATA box) complex; The activation mechanism of GT-1 may be achieved through direct interaction between TFIIA and GT-1; Binding of GT-1-like factors to the PR-1a promoter influences the level of SA-inducible gene expression;
GATABOX	1682	(-)	GATA	S000039	abiotic stress (light)	Required for high level, light regulated; tissue specific expression
GT1CONSENSUS	1697	(-)	GRWAAW	S000198	abiotic stress (light); hormon (SA)	Consensus GT-1 binding site in many light-regulated genes; GT-1 can stabilize the TFIIA-TBP-DNA (TATA box) complex; The activation mechanism of GT-1 may be achieved through direct interaction between TFIIA and GT-1; Binding of GT-1-like factors to the PR-1a promoter influences the level of SA-inducible gene expression;
GATABOX	1792	(-)	GATA	S000039	abiotic stress (light)	Required for high level, light regulated; tissue specific expression
EBOXBNNAPA	1795	(-)	CANNTG	S000144	hormon (ABA)	storage protein; ABRE (abscisic acid response element); E-box;
MYCCONSENSUSAT	1795	(-)	CANNTG	S000407	abiotic stress (drought and cold),hormon (ABA)	MYC recognition site found in the promoters of the dehydration-responsive gene rd22 and many other genes in Arabidopsis; MYC recognition sequence in CBF3 promoter; Binding site of ICE1 (inducer of CBF expression 1) that regukates the transcription of CBF/DREB1 genes in the cold in Arabidopsis;
EBOXBNNAPA	1795	(+)	CANNTG	S000144	hormon (ABA)	storage protein; ABRE (abscisic acid response element); E-box;
MYCCONSENSUSAT	1795	(+)	CANNTG	S000407	abiotic stress (drought and cold),hormon (ABA)	MYC recognition site found in the promoters of the dehydration-responsive gene rd22 and many other genes in Arabidopsis; MYC recognition sequence in CBF3 promoter; Binding site of ICE1 (inducer of CBF expression 1) that regukates the transcription of CBF/DREB1 genes in the cold in Arabidopsis;
EBOXBNNAPA	1837	(-)	CANNTG	S000144	hormon (ABA)	storage protein; ABRE (abscisic acid response element); E-box;
MYCCONSENSUSAT	1837	(-)	CANNTG	S000407	abiotic stress (drought and cold),hormon (ABA)	MYC recognition site found in the promoters of the dehydration-responsive gene rd22 and many other genes in Arabidopsis; MYC recognition sequence in CBF3 promoter; Binding site of ICE1 (inducer of CBF expression 1) that regukates the transcription of CBF/DREB1 genes in the cold in Arabidopsis;
EBOXBNNAPA	1837	(+)	CANNTG	S000144	hormon (ABA)	storage protein; ABRE (abscisic acid response element); E-box;
MYCCONSENSUSAT	1837	(+)	CANNTG	S000407	abiotic stress (drought and cold),hormon (ABA)	MYC recognition site found in the promoters of the dehydration-responsive gene rd22 and many other genes in Arabidopsis; MYC recognition sequence in CBF3 promoter; Binding site of ICE1 (inducer of CBF expression 1) that regukates the transcription of CBF/DREB1 genes in the cold in Arabidopsis;
GT1CONSENSUS	1844	(-)	GRWAAW	S000198	abiotic stress (light); hormon (SA)	Consensus GT-1 binding site in many light-regulated genes; GT-1 can stabilize the TFIIA-TBP-DNA (TATA box) complex; The activation mechanism of GT-1 may be achieved through direct interaction between TFIIA and GT-1; Binding of GT-1-like factors to the PR-1a promoter influences the level of SA-inducible gene expression;
EBOXBNNAPA	1849	(-)	CANNTG	S000144	hormon (ABA)	storage protein; ABRE (abscisic acid response element); E-box;
MYCCONSENSUSAT	1849	(-)	CANNTG	S000407	abiotic stress (drought and cold),hormon (ABA)	MYC recognition site found in the promoters of the dehydration-responsive gene rd22 and many other genes in Arabidopsis; MYC recognition sequence in CBF3 promoter; Binding site of ICE1 (inducer of CBF expression 1) that regukates the transcription of CBF/DREB1 genes in the cold in Arabidopsis;
EBOXBNNAPA	1849	(+)	CANNTG	S000144	hormon (ABA)	storage protein; ABRE (abscisic acid response element); E-box;
MYCCONSENSUSAT	1849	(+)	CANNTG	S000407	abiotic stress (drought and cold),hormon (ABA)	MYC recognition site found in the promoters of the dehydration-responsive gene rd22 and many other genes in Arabidopsis; MYC recognition sequence in CBF3 promoter; Binding site of ICE1 (inducer of CBF expression 1) that regukates the transcription of CBF/DREB1 genes in the cold in Arabidopsis;
EBOXBNNAPA	1874	(-)	CANNTG	S000144	hormon (ABA)	storage protein; ABRE (abscisic acid response element); E-box;
MYCCONSENSUSAT	1874	(-)	CANNTG	S000407	abiotic stress (drought and cold),hormon (ABA)	MYC recognition site found in the promoters of the dehydration-responsive gene rd22 and many other genes in Arabidopsis; MYC recognition sequence in CBF3 promoter; Binding site of ICE1 (inducer of CBF expression 1) that regukates the transcription of CBF/DREB1 genes in the cold in Arabidopsis;
EBOXBNNAPA	1874	(+)	CANNTG	S000144	hormon (ABA)	storage protein; ABRE (abscisic acid response element); E-box;
MYCCONSENSUSAT	1874	(+)	CANNTG	S000407	abiotic stress (drought and cold),hormon (ABA)	MYC recognition site found in the promoters of the dehydration-responsive gene rd22 and many other genes in Arabidopsis; MYC recognition sequence in CBF3 promoter; Binding site of ICE1 (inducer of CBF expression 1) that regukates the transcription of CBF/DREB1 genes in the cold in Arabidopsis;
EBOXBNNAPA	1955	(-)	CANNTG	S000144	hormon (ABA)	storage protein; ABRE (abscisic acid response element); E-box;
MYCCONSENSUSAT	1955	(-)	CANNTG	S000407	abiotic stress (drought and cold),hormon (ABA)	MYC recognition site found in the promoters of the dehydration-responsive gene rd22 and many other genes in Arabidopsis; MYC recognition sequence in CBF3 promoter; Binding site of ICE1 (inducer of CBF expression 1) that regukates the transcription of CBF/DREB1 genes in the cold in Arabidopsis;
EBOXBNNAPA	1955	(+)	CANNTG	S000144	hormon (ABA)	storage protein; ABRE (abscisic acid response element); E-box;
MYCCONSENSUSAT	1955	(+)	CANNTG	S000407	abiotic stress (drought and cold),hormon (ABA)	MYC recognition site found in the promoters of the dehydration-responsive gene rd22 and many other genes in Arabidopsis; MYC recognition sequence in CBF3 promoter; Binding site of ICE1 (inducer of CBF expression 1) that regukates the transcription of CBF/DREB1 genes in the cold in Arabidopsis;
GT1CONSENSUS	1966	(+)	GRWAAW	S000198	abiotic stress (light); hormon (SA)	Consensus GT-1 binding site in many light-regulated genes; GT-1 can stabilize the TFIIA-TBP-DNA (TATA box) complex; The activation mechanism of GT-1 may be achieved through direct interaction between TFIIA and GT-1; Binding of GT-1-like factors to the PR-1a promoter influences the level of SA-inducible gene expression;
TATABOX5	286	(-)	TTATTT	S000203	nitrogen	TATAbox found in the 5'upstream region of pea (Pisum sativum) glutamine synthetase gene
TATABOX5	334	(-)	TTATTT	S000203	nitrogen	TATAbox found in the 5'upstream region of pea (Pisum sativum) glutamine synthetase gene
TATABOX5	490	(+)	TTATTT	S000203	nitrogen	TATAbox found in the 5'upstream region of pea (Pisum sativum) glutamine synthetase gene
TATABOX5	511	(+)	TTATTT	S000203	nitrogen	TATAbox found in the 5'upstream region of pea (Pisum sativum) glutamine synthetase gene
TATABOX5	519	(+)	TTATTT	S000203	nitrogen	TATAbox found in the 5'upstream region of pea (Pisum sativum) glutamine synthetase gene
TATABOX5	563	(+)	TTATTT	S000203	nitrogen	TATAbox found in the 5'upstream region of pea (Pisum sativum) glutamine synthetase gene
TATABOX5	569	(+)	TTATTT	S000203	nitrogen	TATAbox found in the 5'upstream region of pea (Pisum sativum) glutamine synthetase gene
TATABOX5	587	(-)	TTATTT	S000203	nitrogen	TATAbox found in the 5'upstream region of pea (Pisum sativum) glutamine synthetase gene
TATABOX5	630	(+)	TTATTT	S000203	nitrogen	TATAbox found in the 5'upstream region of pea (Pisum sativum) glutamine synthetase gene
TATABOX5	752	(-)	TTATTT	S000203	nitrogen	TATAbox found in the 5'upstream region of pea (Pisum sativum) glutamine synthetase gene
TATABOX5	867	(-)	TTATTT	S000203	nitrogen	TATAbox found in the 5'upstream region of pea (Pisum sativum) glutamine synthetase gene
TATABOX5	882	(+)	TTATTT	S000203	nitrogen	TATAbox found in the 5'upstream region of pea (Pisum sativum) glutamine synthetase gene
TATABOX5	889	(+)	TTATTT	S000203	nitrogen	TATAbox found in the 5'upstream region of pea (Pisum sativum) glutamine synthetase gene
TATABOX5	910	(-)	TTATTT	S000203	nitrogen	TATAbox found in the 5'upstream region of pea (Pisum sativum) glutamine synthetase gene
TATABOX5	943	(+)	TTATTT	S000203	nitrogen	TATAbox found in the 5'upstream region of pea (Pisum sativum) glutamine synthetase gene
TATABOX5	1021	(-)	TTATTT	S000203	nitrogen	TATAbox found in the 5'upstream region of pea (Pisum sativum) glutamine synthetase gene
TATABOX5	1240	(-)	TTATTT	S000203	nitrogen	TATAbox found in the 5'upstream region of pea (Pisum sativum) glutamine synthetase gene
TATABOX5	1380	(-)	TTATTT	S000203	nitrogen	TATAbox found in the 5'upstream region of pea (Pisum sativum) glutamine synthetase gene
TATABOX5	1389	(+)	TTATTT	S000203	nitrogen	TATAbox found in the 5'upstream region of pea (Pisum sativum) glutamine synthetase gene
TATABOX5	1459	(-)	TTATTT	S000203	nitrogen	TATAbox found in the 5'upstream region of pea (Pisum sativum) glutamine synthetase gene
TATABOX5	1519	(-)	TTATTT	S000203	nitrogen	TATAbox found in the 5'upstream region of pea (Pisum sativum) glutamine synthetase gene
TATABOX5	1571	(-)	TTATTT	S000203	nitrogen	TATAbox found in the 5'upstream region of pea (Pisum sativum) glutamine synthetase gene
TATABOX5	1673	(-)	TTATTT	S000203	nitrogen	TATAbox found in the 5'upstream region of pea (Pisum sativum) glutamine synthetase gene
CAATBOX1	2	(+)	CAAT	S000028	abiotic stress	Common sequence found in the 5'-non-coding regions of eukaryotic genes; "CCAAT box" found in the promoter of heat shock protein genes
CAATBOX1	49	(-)	CAAT	S000028	abiotic stress	Common sequence found in the 5'-non-coding regions of eukaryotic genes; "CCAAT box" found in the promoter of heat shock protein genes
CAATBOX1	472	(-)	CAAT	S000028	abiotic stress	Common sequence found in the 5'-non-coding regions of eukaryotic genes; "CCAAT box" found in the promoter of heat shock protein genes
CAATBOX1	498	(-)	CAAT	S000028	abiotic stress	Common sequence found in the 5'-non-coding regions of eukaryotic genes; "CCAAT box" found in the promoter of heat shock protein genes
CAATBOX1	601	(-)	CAAT	S000028	abiotic stress	Common sequence found in the 5'-non-coding regions of eukaryotic genes; "CCAAT box" found in the promoter of heat shock protein genes
CAATBOX1	650	(-)	CAAT	S000028	abiotic stress	Common sequence found in the 5'-non-coding regions of eukaryotic genes; "CCAAT box" found in the promoter of heat shock protein genes
CAATBOX1	813	(-)	CAAT	S000028	abiotic stress	Common sequence found in the 5'-non-coding regions of eukaryotic genes; "CCAAT box" found in the promoter of heat shock protein genes
CAATBOX1	930	(+)	CAAT	S000028	abiotic stress	Common sequence found in the 5'-non-coding regions of eukaryotic genes; "CCAAT box" found in the promoter of heat shock protein genes
CAATBOX1	1043	(-)	CAAT	S000028	abiotic stress	Common sequence found in the 5'-non-coding regions of eukaryotic genes; "CCAAT box" found in the promoter of heat shock protein genes
CAATBOX1	1049	(+)	CAAT	S000028	abiotic stress	Common sequence found in the 5'-non-coding regions of eukaryotic genes; "CCAAT box" found in the promoter of heat shock protein genes
CAATBOX1	1101	(-)	CAAT	S000028	abiotic stress	Common sequence found in the 5'-non-coding regions of eukaryotic genes; "CCAAT box" found in the promoter of heat shock protein genes
CAATBOX1	1234	(-)	CAAT	S000028	abiotic stress	Common sequence found in the 5'-non-coding regions of eukaryotic genes; "CCAAT box" found in the promoter of heat shock protein genes
CAATBOX1	1348	(-)	CAAT	S000028	abiotic stress	Common sequence found in the 5'-non-coding regions of eukaryotic genes; "CCAAT box" found in the promoter of heat shock protein genes
CAATBOX1	1472	(-)	CAAT	S000028	abiotic stress	Common sequence found in the 5'-non-coding regions of eukaryotic genes; "CCAAT box" found in the promoter of heat shock protein genes
CAATBOX1	1485	(+)	CAAT	S000028	abiotic stress	Common sequence found in the 5'-non-coding regions of eukaryotic genes; "CCAAT box" found in the promoter of heat shock protein genes
CAATBOX1	1515	(-)	CAAT	S000028	abiotic stress	Common sequence found in the 5'-non-coding regions of eukaryotic genes; "CCAAT box" found in the promoter of heat shock protein genes
CAATBOX1	1544	(+)	CAAT	S000028	abiotic stress	Common sequence found in the 5'-non-coding regions of eukaryotic genes; "CCAAT box" found in the promoter of heat shock protein genes
CAATBOX1	1546	(-)	CAAT	S000028	abiotic stress	Common sequence found in the 5'-non-coding regions of eukaryotic genes; "CCAAT box" found in the promoter of heat shock protein genes
CAATBOX1	1691	(+)	CAAT	S000028	abiotic stress	Common sequence found in the 5'-non-coding regions of eukaryotic genes; "CCAAT box" found in the promoter of heat shock protein genes
CAATBOX1	1706	(+)	CAAT	S000028	abiotic stress	Common sequence found in the 5'-non-coding regions of eukaryotic genes; "CCAAT box" found in the promoter of heat shock protein genes
CAATBOX1	1807	(-)	CAAT	S000028	abiotic stress	Common sequence found in the 5'-non-coding regions of eukaryotic genes; "CCAAT box" found in the promoter of heat shock protein genes
CAATBOX1	1868	(+)	CAAT	S000028	abiotic stress	Common sequence found in the 5'-non-coding regions of eukaryotic genes; "CCAAT box" found in the promoter of heat shock protein genes
ARR1AT	91	(+)	NGATT	S000454	hormon	ARR1-binding element ; Response regulator
ARR1AT	128	(+)	NGATT	S000454	hormon	ARR1-binding element ; Response regulator
ARR1AT	249	(+)	NGATT	S000454	hormon	ARR1-binding element ; Response regulator
ARR1AT	389	(-)	NGATT	S000454	hormon	ARR1-binding element ; Response regulator
ARR1AT	406	(+)	NGATT	S000454	hormon	ARR1-binding element ; Response regulator
ARR1AT	666	(+)	NGATT	S000454	hormon	ARR1-binding element ; Response regulator
ARR1AT	709	(-)	NGATT	S000454	hormon	ARR1-binding element ; Response regulator
ARR1AT	853	(+)	NGATT	S000454	hormon	ARR1-binding element ; Response regulator
ARR1AT	877	(+)	NGATT	S000454	hormon	ARR1-binding element ; Response regulator
ARR1AT	916	(-)	NGATT	S000454	hormon	ARR1-binding element ; Response regulator
ARR1AT	931	(-)	NGATT	S000454	hormon	ARR1-binding element ; Response regulator
ARR1AT	999	(-)	NGATT	S000454	hormon	ARR1-binding element ; Response regulator
ARR1AT	1122	(+)	NGATT	S000454	hormon	ARR1-binding element ; Response regulator
ARR1AT	1227	(+)	NGATT	S000454	hormon	ARR1-binding element ; Response regulator
ARR1AT	1232	(+)	NGATT	S000454	hormon	ARR1-binding element ; Response regulator
ARR1AT	1384	(-)	NGATT	S000454	hormon	ARR1-binding element ; Response regulator
ARR1AT	1801	(-)	NGATT	S000454	hormon	ARR1-binding element ; Response regulator
ARR1AT	1869	(-)	NGATT	S000454	hormon	ARR1-binding element ; Response regulator
POLLEN1LELAT52	300	(-)	AGAAA	S000245	pollen	One of two co-dependent regulatory elements responsible for pollen specific activation; also found in the promoter of tomato endo-beta-mannanase gene (LeMAN5) gene of tomatoendo-beta-mannnanase;
POLLEN1LELAT52	536	(-)	AGAAA	S000245	pollen	One of two co-dependent regulatory elements responsible for pollen specific activation; also found in the promoter of tomato endo-beta-mannanase gene (LeMAN5) gene of tomatoendo-beta-mannnanase;
POLLEN1LELAT52	546	(-)	AGAAA	S000245	pollen	One of two co-dependent regulatory elements responsible for pollen specific activation; also found in the promoter of tomato endo-beta-mannanase gene (LeMAN5) gene of tomatoendo-beta-mannnanase;
POLLEN1LELAT52	726	(+)	AGAAA	S000245	pollen	One of two co-dependent regulatory elements responsible for pollen specific activation; also found in the promoter of tomato endo-beta-mannanase gene (LeMAN5) gene of tomatoendo-beta-mannnanase;
POLLEN1LELAT52	841	(+)	AGAAA	S000245	pollen	One of two co-dependent regulatory elements responsible for pollen specific activation; also found in the promoter of tomato endo-beta-mannanase gene (LeMAN5) gene of tomatoendo-beta-mannnanase;
POLLEN1LELAT52	865	(+)	AGAAA	S000245	pollen	One of two co-dependent regulatory elements responsible for pollen specific activation; also found in the promoter of tomato endo-beta-mannanase gene (LeMAN5) gene of tomatoendo-beta-mannnanase;
POLLEN1LELAT52	958	(+)	AGAAA	S000245	pollen	One of two co-dependent regulatory elements responsible for pollen specific activation; also found in the promoter of tomato endo-beta-mannanase gene (LeMAN5) gene of tomatoendo-beta-mannnanase;
POLLEN1LELAT52	1238	(+)	AGAAA	S000245	pollen	One of two co-dependent regulatory elements responsible for pollen specific activation; also found in the promoter of tomato endo-beta-mannanase gene (LeMAN5) gene of tomatoendo-beta-mannnanase;
POLLEN1LELAT52	1253	(-)	AGAAA	S000245	pollen	One of two co-dependent regulatory elements responsible for pollen specific activation; also found in the promoter of tomato endo-beta-mannanase gene (LeMAN5) gene of tomatoendo-beta-mannnanase;
POLLEN1LELAT52	1275	(-)	AGAAA	S000245	pollen	One of two co-dependent regulatory elements responsible for pollen specific activation; also found in the promoter of tomato endo-beta-mannanase gene (LeMAN5) gene of tomatoendo-beta-mannnanase;
POLLEN1LELAT52	1375	(-)	AGAAA	S000245	pollen	One of two co-dependent regulatory elements responsible for pollen specific activation; also found in the promoter of tomato endo-beta-mannanase gene (LeMAN5) gene of tomatoendo-beta-mannnanase;
POLLEN1LELAT52	1428	(+)	AGAAA	S000245	pollen	One of two co-dependent regulatory elements responsible for pollen specific activation; also found in the promoter of tomato endo-beta-mannanase gene (LeMAN5) gene of tomatoendo-beta-mannnanase;
POLLEN1LELAT52	1496	(+)	AGAAA	S000245	pollen	One of two co-dependent regulatory elements responsible for pollen specific activation; also found in the promoter of tomato endo-beta-mannanase gene (LeMAN5) gene of tomatoendo-beta-mannnanase;
POLLEN1LELAT52	1503	(+)	AGAAA	S000245	pollen	One of two co-dependent regulatory elements responsible for pollen specific activation; also found in the promoter of tomato endo-beta-mannanase gene (LeMAN5) gene of tomatoendo-beta-mannnanase;
POLLEN1LELAT52	1510	(+)	AGAAA	S000245	pollen	One of two co-dependent regulatory elements responsible for pollen specific activation; also found in the promoter of tomato endo-beta-mannanase gene (LeMAN5) gene of tomatoendo-beta-mannnanase;
POLLEN1LELAT52	1669	(+)	AGAAA	S000245	pollen	One of two co-dependent regulatory elements responsible for pollen specific activation; also found in the promoter of tomato endo-beta-mannanase gene (LeMAN5) gene of tomatoendo-beta-mannnanase;
POLLEN1LELAT52	1971	(+)	AGAAA	S000245	pollen	One of two co-dependent regulatory elements responsible for pollen specific activation; also found in the promoter of tomato endo-beta-mannanase gene (LeMAN5) gene of tomatoendo-beta-mannnanase;
POLASIG1	287	(+)	AATAAA	S000080	nitrogen	poly A signal; NUE(near upstream elements ); FUE
POLASIG1	489	(-)	AATAAA	S000080	nitrogen	poly A signal; NUE(near upstream elements ); FUE
POLASIG1	568	(-)	AATAAA	S000080	nitrogen	poly A signal; NUE(near upstream elements ); FUE
GTGANTG10	607	(-)	GTGA	S000378	organ specyfity (pollen)	GTGA motif found in the promoter of the tobacco (N.t.) late pollen gene g10 and tomato pectate lyase
POLASIG1	704	(+)	AATAAA	S000080	nitrogen	poly A signal; NUE(near upstream elements ); FUE
POLASIG1	715	(-)	AATAAA	S000080	nitrogen	poly A signal; NUE(near upstream elements ); FUE
POLASIG1	753	(+)	AATAAA	S000080	nitrogen	poly A signal; NUE(near upstream elements ); FUE
GTGANTG10	783	(+)	GTGA	S000378	organ specyfity (pollen)	GTGA motif found in the promoter of the tobacco (N.t.) late pollen gene g10 and tomato pectate lyase
POLASIG1	868	(+)	AATAAA	S000080	nitrogen	poly A signal; NUE(near upstream elements ); FUE
POLASIG1	881	(-)	AATAAA	S000080	nitrogen	poly A signal; NUE(near upstream elements ); FUE
POLASIG1	888	(-)	AATAAA	S000080	nitrogen	poly A signal; NUE(near upstream elements ); FUE
POLASIG1	911	(+)	AATAAA	S000080	nitrogen	poly A signal; NUE(near upstream elements ); FUE
GTGANTG10	1116	(+)	GTGA	S000378	organ specyfity (pollen)	GTGA motif found in the promoter of the tobacco (N.t.) late pollen gene g10 and tomato pectate lyase
GTGANTG10	1142	(+)	GTGA	S000378	organ specyfity (pollen)	GTGA motif found in the promoter of the tobacco (N.t.) late pollen gene g10 and tomato pectate lyase
GTGANTG10	1334	(-)	GTGA	S000378	organ specyfity (pollen)	GTGA motif found in the promoter of the tobacco (N.t.) late pollen gene g10 and tomato pectate lyase
GTGANTG10	1435	(+)	GTGA	S000378	organ specyfity (pollen)	GTGA motif found in the promoter of the tobacco (N.t.) late pollen gene g10 and tomato pectate lyase
POLASIG1	1466	(+)	AATAAA	S000080	nitrogen	poly A signal; NUE(near upstream elements ); FUE
POLASIG1	1520	(+)	AATAAA	S000080	nitrogen	poly A signal; NUE(near upstream elements ); FUE
GTGANTG10	1577	(+)	GTGA	S000378	organ specyfity (pollen)	GTGA motif found in the promoter of the tobacco (N.t.) late pollen gene g10 and tomato pectate lyase
POLASIG1	1619	(+)	AATAAA	S000080	nitrogen	poly A signal; NUE(near upstream elements ); FUE
POLASIG1	1674	(+)	AATAAA	S000080	nitrogen	poly A signal; NUE(near upstream elements ); FUE
GTGANTG10	1703	(-)	GTGA	S000378	organ specyfity (pollen)	GTGA motif found in the promoter of the tobacco (N.t.) late pollen gene g10 and tomato pectate lyase
GTGANTG10	1756	(+)	GTGA	S000378	organ specyfity (pollen)	GTGA motif found in the promoter of the tobacco (N.t.) late pollen gene g10 and tomato pectate lyase
GTGANTG10	1786	(+)	GTGA	S000378	organ specyfity (pollen)	GTGA motif found in the promoter of the tobacco (N.t.) late pollen gene g10 and tomato pectate lyase
GTGANTG10	1798	(+)	GTGA	S000378	organ specyfity (pollen)	GTGA motif found in the promoter of the tobacco (N.t.) late pollen gene g10 and tomato pectate lyase
GTGANTG10	1803	(-)	GTGA	S000378	organ specyfity (pollen)	GTGA motif found in the promoter of the tobacco (N.t.) late pollen gene g10 and tomato pectate lyase
GTGANTG10	1871	(-)	GTGA	S000378	organ specyfity (pollen)	GTGA motif found in the promoter of the tobacco (N.t.) late pollen gene g10 and tomato pectate lyase
GTGANTG10	1960	(+)	GTGA	S000378	organ specyfity (pollen)	GTGA motif found in the promoter of the tobacco (N.t.) late pollen gene g10 and tomato pectate lyase
WRKY71OS	82	(+)	TGAC	S000447	biotic stress; hormon (GA)	A core of TGAC-containing W-box of, e.g., Amy32b promoter; binding site of rice WRKY71, a transcriptional repressor of the gibberellin signaling pathway
IBOXCORE	312	(+)	GATAA	S000199	abiotic stress (light)	I box; conserved sequence upstream of light-regulated genes
IBOXCORE	409	(-)	GATAA	S000199	abiotic stress (light)	I box; conserved sequence upstream of light-regulated genes
WRKY71OS	474	(+)	TGAC	S000447	biotic stress; hormon (GA)	A core of TGAC-containing W-box of, e.g., Amy32b promoter; binding site of rice WRKY71, a transcriptional repressor of the gibberellin signaling pathway
WRKY71OS	623	(-)	TGAC	S000447	biotic stress; hormon (GA)	A core of TGAC-containing W-box of, e.g., Amy32b promoter; binding site of rice WRKY71, a transcriptional repressor of the gibberellin signaling pathway
IBOXCORE	671	(-)	GATAA	S000199	abiotic stress (light)	I box; conserved sequence upstream of light-regulated genes
WRKY71OS	687	(+)	TGAC	S000447	biotic stress; hormon (GA)	A core of TGAC-containing W-box of, e.g., Amy32b promoter; binding site of rice WRKY71, a transcriptional repressor of the gibberellin signaling pathway
IBOXCORE	737	(+)	GATAA	S000199	abiotic stress (light)	I box; conserved sequence upstream of light-regulated genes
WRKY71OS	810	(-)	TGAC	S000447	biotic stress; hormon (GA)	A core of TGAC-containing W-box of, e.g., Amy32b promoter; binding site of rice WRKY71, a transcriptional repressor of the gibberellin signaling pathway
WRKY71OS	846	(+)	TGAC	S000447	biotic stress; hormon (GA)	A core of TGAC-containing W-box of, e.g., Amy32b promoter; binding site of rice WRKY71, a transcriptional repressor of the gibberellin signaling pathway
IBOXCORE	906	(+)	GATAA	S000199	abiotic stress (light)	I box; conserved sequence upstream of light-regulated genes
WRKY71OS	1095	(+)	TGAC	S000447	biotic stress; hormon (GA)	A core of TGAC-containing W-box of, e.g., Amy32b promoter; binding site of rice WRKY71, a transcriptional repressor of the gibberellin signaling pathway
IBOXCORE	1331	(-)	GATAA	S000199	abiotic stress (light)	I box; conserved sequence upstream of light-regulated genes
IBOXCORE	1357	(+)	GATAA	S000199	abiotic stress (light)	I box; conserved sequence upstream of light-regulated genes
IBOXCORE	1408	(-)	GATAA	S000199	abiotic stress (light)	I box; conserved sequence upstream of light-regulated genes
IBOXCORE	1444	(-)	GATAA	S000199	abiotic stress (light)	I box; conserved sequence upstream of light-regulated genes
WRKY71OS	1483	(-)	TGAC	S000447	biotic stress; hormon (GA)	A core of TGAC-containing W-box of, e.g., Amy32b promoter; binding site of rice WRKY71, a transcriptional repressor of the gibberellin signaling pathway
WRKY71OS	1734	(-)	TGAC	S000447	biotic stress; hormon (GA)	A core of TGAC-containing W-box of, e.g., Amy32b promoter; binding site of rice WRKY71, a transcriptional repressor of the gibberellin signaling pathway
BOXIINTPATPB	94	(-)	ATAGAA	S000296	defence	Box II found in the plastid N atpB gene promoter; essential sequence element in the NCII (nonconsensus type II) promoters of plastid genes; Important for the activity of this NCII promoter; NEP; atpB; PatpB;
BOXIINTPATPB	131	(-)	ATAGAA	S000296	defence	Box II found in the plastid N atpB gene promoter; essential sequence element in the NCII (nonconsensus type II) promoters of plastid genes; Important for the activity of this NCII promoter; NEP; atpB; PatpB;
SEF4MOTIFGM7S	251	(+)	RTTTTTR	S000103	seed development	SEF4 binding site found in 5'upstream region of beta-conglycinin (7S globulin) gene
SEF4MOTIFGM7S	259	(+)	RTTTTTR	S000103	seed development	SEF4 binding site found in 5'upstream region of beta-conglycinin (7S globulin) gene
SEF4MOTIFGM7S	344	(+)	RTTTTTR	S000103	seed development	SEF4 binding site found in 5'upstream region of beta-conglycinin (7S globulin) gene
SEF4MOTIFGM7S	528	(+)	RTTTTTR	S000103	seed development	SEF4 binding site found in 5'upstream region of beta-conglycinin (7S globulin) gene
SEF4MOTIFGM7S	565	(+)	RTTTTTR	S000103	seed development	SEF4 binding site found in 5'upstream region of beta-conglycinin (7S globulin) gene
SEF4MOTIFGM7S	571	(+)	RTTTTTR	S000103	seed development	SEF4 binding site found in 5'upstream region of beta-conglycinin (7S globulin) gene
BOXIINTPATPB	724	(+)	ATAGAA	S000296	defence	Box II found in the plastid N atpB gene promoter; essential sequence element in the NCII (nonconsensus type II) promoters of plastid genes; Important for the activity of this NCII promoter; NEP; atpB; PatpB;
BOXIINTPATPB	828	(+)	ATAGAA	S000296	defence	Box II found in the plastid N atpB gene promoter; essential sequence element in the NCII (nonconsensus type II) promoters of plastid genes; Important for the activity of this NCII promoter; NEP; atpB; PatpB;
BOXIINTPATPB	839	(+)	ATAGAA	S000296	defence	Box II found in the plastid N atpB gene promoter; essential sequence element in the NCII (nonconsensus type II) promoters of plastid genes; Important for the activity of this NCII promoter; NEP; atpB; PatpB;
BOXIINTPATPB	956	(+)	ATAGAA	S000296	defence	Box II found in the plastid N atpB gene promoter; essential sequence element in the NCII (nonconsensus type II) promoters of plastid genes; Important for the activity of this NCII promoter; NEP; atpB; PatpB;
BOXIINTPATPB	1254	(-)	ATAGAA	S000296	defence	Box II found in the plastid N atpB gene promoter; essential sequence element in the NCII (nonconsensus type II) promoters of plastid genes; Important for the activity of this NCII promoter; NEP; atpB; PatpB;
SEF4MOTIFGM7S	1449	(-)	RTTTTTR	S000103	seed development	SEF4 binding site found in 5'upstream region of beta-conglycinin (7S globulin) gene
BOXIINTPATPB	1667	(+)	ATAGAA	S000296	defence	Box II found in the plastid N atpB gene promoter; essential sequence element in the NCII (nonconsensus type II) promoters of plastid genes; Important for the activity of this NCII promoter; NEP; atpB; PatpB;
SEF4MOTIFGM7S	1858	(+)	RTTTTTR	S000103	seed development	SEF4 binding site found in 5'upstream region of beta-conglycinin (7S globulin) gene
POLASIG2	177	(+)	AATTAAA	S000081	hormon (GA)	poly A signal found in rice alpha-amylase
POLASIG2	219	(+)	AATTAAA	S000081	hormon (GA)	poly A signal found in rice alpha-amylase
POLASIG2	262	(-)	AATTAAA	S000081	hormon (GA)	poly A signal found in rice alpha-amylase
POLASIG2	994	(+)	AATTAAA	S000081	hormon (GA)	poly A signal found in rice alpha-amylase
POLASIG2	1306	(-)	AATTAAA	S000081	hormon (GA)	poly A signal found in rice alpha-amylase
POLASIG2	1486	(+)	AATTAAA	S000081	hormon (GA)	poly A signal found in rice alpha-amylase
POLASIG2	1550	(+)	AATTAAA	S000081	hormon (GA)	poly A signal found in rice alpha-amylase
MARTBOX	255	(+)	TTWTWTTWTT	S000067	biotic stress	T-Box; Motif found in SAR (scaffold attachment region) orMAR (matrix attachment region)
BIHD1OS	474	(-)	TGTCA	S000498	biotic stress	Binding site of OsBIHD1, a rice gene encoding BELL homeodomain transcriptional factor in disease resistance responses
NODCON2GM	539	(+)	CTCTT	S000462	nitrogen	One of two putative nodulin consensus sequences
OSE2ROOTNODULE	539	(+)	CTCTT	S000468	nitrogen	Motif characteristic for the promoters region of genes activated in nodules and infected root cells
MARTBOX	567	(+)	TTWTWTTWTT	S000067	biotic stress	T-Box; Motif found in SAR (scaffold attachment region) orMAR (matrix attachment region)
BIHD1OS	687	(-)	TGTCA	S000498	biotic stress	Binding site of OsBIHD1, a rice gene encoding BELL homeodomain transcriptional factor in disease resistance responses
BIHD1OS	809	(+)	TGTCA	S000498	biotic stress	Binding site of OsBIHD1, a rice gene encoding BELL homeodomain transcriptional factor in disease resistance responses
CATATGGMSAUR	818	(-)	CATATG	S000370	hormon (IAA)	Involved in auxin responsiveness
CATATGGMSAUR	818	(+)	CATATG	S000370	hormon (IAA)	Involved in auxin responsiveness
BIHD1OS	846	(-)	TGTCA	S000498	biotic stress	Binding site of OsBIHD1, a rice gene encoding BELL homeodomain transcriptional factor in disease resistance responses
MARTBOX	880	(+)	TTWTWTTWTT	S000067	biotic stress	T-Box; Motif found in SAR (scaffold attachment region) orMAR (matrix attachment region)
MARTBOX	887	(+)	TTWTWTTWTT	S000067	biotic stress	T-Box; Motif found in SAR (scaffold attachment region) orMAR (matrix attachment region)
MARTBOX	889	(+)	TTWTWTTWTT	S000067	biotic stress	T-Box; Motif found in SAR (scaffold attachment region) orMAR (matrix attachment region)
NODCON2GM	1015	(+)	CTCTT	S000462	nitrogen	One of two putative nodulin consensus sequences
OSE2ROOTNODULE	1015	(+)	CTCTT	S000468	nitrogen	Motif characteristic for the promoters region of genes activated in nodules and infected root cells
ACGTATERD1	1066	(-)	ACGT	S000415	abiotic stress (drought)	Motif required for etiolation-induced expression of erd1 (early responsive to dehydration)
ACGTATERD1	1066	(+)	ACGT	S000415	abiotic stress (drought)	Motif required for etiolation-induced expression of erd1 (early responsive to dehydration)
BIHD1OS	1095	(-)	TGTCA	S000498	biotic stress	Binding site of OsBIHD1, a rice gene encoding BELL homeodomain transcriptional factor in disease resistance responses
NODCON2GM	1179	(+)	CTCTT	S000462	nitrogen	One of two putative nodulin consensus sequences
OSE2ROOTNODULE	1179	(+)	CTCTT	S000468	nitrogen	Motif characteristic for the promoters region of genes activated in nodules and infected root cells
NODCON2GM	1293	(+)	CTCTT	S000462	nitrogen	One of two putative nodulin consensus sequences
OSE2ROOTNODULE	1293	(+)	CTCTT	S000468	nitrogen	Motif characteristic for the promoters region of genes activated in nodules and infected root cells
BIHD1OS	1482	(+)	TGTCA	S000498	biotic stress	Binding site of OsBIHD1, a rice gene encoding BELL homeodomain transcriptional factor in disease resistance responses
CATATGGMSAUR	1587	(-)	CATATG	S000370	hormon (IAA)	Involved in auxin responsiveness
CATATGGMSAUR	1587	(+)	CATATG	S000370	hormon (IAA)	Involved in auxin responsiveness
NODCON2GM	1613	(-)	CTCTT	S000462	nitrogen	One of two putative nodulin consensus sequences
OSE2ROOTNODULE	1613	(-)	CTCTT	S000468	nitrogen	Motif characteristic for the promoters region of genes activated in nodules and infected root cells
MARTBOX	1671	(-)	TTWTWTTWTT	S000067	biotic stress	T-Box; Motif found in SAR (scaffold attachment region) orMAR (matrix attachment region)
NODCON2GM	1747	(+)	CTCTT	S000462	nitrogen	One of two putative nodulin consensus sequences
OSE2ROOTNODULE	1747	(+)	CTCTT	S000468	nitrogen	Motif characteristic for the promoters region of genes activated in nodules and infected root cells
ACGTATERD1	1815	(-)	ACGT	S000415	abiotic stress (drought)	Motif required for etiolation-induced expression of erd1 (early responsive to dehydration)
ACGTATERD1	1815	(+)	ACGT	S000415	abiotic stress (drought)	Motif required for etiolation-induced expression of erd1 (early responsive to dehydration)
ACGTATERD1	1832	(-)	ACGT	S000415	abiotic stress (drought)	Motif required for etiolation-induced expression of erd1 (early responsive to dehydration)
ACGTATERD1	1832	(+)	ACGT	S000415	abiotic stress (drought)	Motif required for etiolation-induced expression of erd1 (early responsive to dehydration)
CATATGGMSAUR	1955	(-)	CATATG	S000370	hormon (IAA)	Involved in auxin responsiveness
CATATGGMSAUR	1955	(+)	CATATG	S000370	hormon (IAA)	Involved in auxin responsiveness
TATABOXOSPAL	179	(-)	TATTTAA	S000400	PAL	OsTBP2 binding side present in the promoter of OsPAL gene (Phenylalanine Ammonia-Lyase);
GT1GMSCAM4	207	(+)	GAAAAA	S000453	abiotic and biotic stresses	GT-1 box;Plays a role in pathogen- and salt-induced SCaM-4 gene expression
TATABOXOSPAL	284	(-)	TATTTAA	S000400	PAL	OsTBP2 binding side present in the promoter of OsPAL gene (Phenylalanine Ammonia-Lyase);
TAAAGSTKST1	330	(-)	TAAAG	S000387	misc	Mmotif found in promoter of StKST1 gene encoding K+ influx channel of guard cells ; target site for trans-acting StDof1 protein controlling guard cell-specific gene expression;
TATABOXOSPAL	332	(-)	TATTTAA	S000400	PAL	OsTBP2 binding side present in the promoter of OsPAL gene (Phenylalanine Ammonia-Lyase);
GT1GMSCAM4	727	(+)	GAAAAA	S000453	abiotic and biotic stresses	GT-1 box;Plays a role in pathogen- and salt-induced SCaM-4 gene expression
TAAAGSTKST1	739	(+)	TAAAG	S000387	misc	Mmotif found in promoter of StKST1 gene encoding K+ influx channel of guard cells ; target site for trans-acting StDof1 protein controlling guard cell-specific gene expression;
TAAAGSTKST1	1083	(+)	TAAAG	S000387	misc	Mmotif found in promoter of StKST1 gene encoding K+ influx channel of guard cells ; target site for trans-acting StDof1 protein controlling guard cell-specific gene expression;
TAAAGSTKST1	1201	(+)	TAAAG	S000387	misc	Mmotif found in promoter of StKST1 gene encoding K+ influx channel of guard cells ; target site for trans-acting StDof1 protein controlling guard cell-specific gene expression;
TATABOXOSPAL	1265	(-)	TATTTAA	S000400	PAL	OsTBP2 binding side present in the promoter of OsPAL gene (Phenylalanine Ammonia-Lyase);
TATABOXOSPAL	1390	(+)	TATTTAA	S000400	PAL	OsTBP2 binding side present in the promoter of OsPAL gene (Phenylalanine Ammonia-Lyase);
GT1GMSCAM4	1604	(+)	GAAAAA	S000453	abiotic and biotic stresses	GT-1 box;Plays a role in pathogen- and salt-induced SCaM-4 gene expression
GT1GMSCAM4	1670	(+)	GAAAAA	S000453	abiotic and biotic stresses	GT-1 box;Plays a role in pathogen- and salt-induced SCaM-4 gene expression
TAAAGSTKST1	1730	(+)	TAAAG	S000387	misc	Mmotif found in promoter of StKST1 gene encoding K+ influx channel of guard cells ; target site for trans-acting StDof1 protein controlling guard cell-specific gene expression;
GT1GMSCAM4	1966	(+)	GAAAAA	S000453	abiotic and biotic stresses	GT-1 box;Plays a role in pathogen- and salt-induced SCaM-4 gene expression
-10PEHVPSBD	117	(+)	TATTCT	S000392	abiotic stress (light)	Involved in the expression of the plastid gene psbD
LECPLEACS2	137	(+)	TAAAATAT	S000465	organ specifity (roots); hormon (ethylen)	Sequence related to the GT-1 binding site in promoter elements of genes involved in tissue-specific expresssion
LECPLEACS2	314	(+)	TAAAATAT	S000465	organ specifity (roots); hormon (ethylen)	Sequence related to the GT-1 binding site in promoter elements of genes involved in tissue-specific expresssion
TBOXATGAPB	339	(+)	ACTTTG	S000383	abiotic stress (light)	"Tbox" found in promoter of GAPB gene encoding the B subunit of chloroplast glyceraldehyde-3-phosphate dehydrogenase : invoved in light-activated transcription of GAPB
REALPHALGLHCB21	437	(-)	AACCAA	S000362	abiotic stress (light)	REalpha; Lhcb21; phytochrome; REbeta;
TBOXATGAPB	445	(+)	ACTTTG	S000383	abiotic stress (light)	"Tbox" found in promoter of GAPB gene encoding the B subunit of chloroplast glyceraldehyde-3-phosphate dehydrogenase : invoved in light-activated transcription of GAPB
POLASIG3	562	(-)	AATAAT	S000088	misc	Consensus sequence for plant poly A signal;
-10PEHVPSBD	717	(+)	TATTCT	S000392	abiotic stress (light)	Involved in the expression of the plastid gene psbD
POLASIG3	942	(-)	AATAAT	S000088	misc	Consensus sequence for plant poly A signal;
ACGTTBOX	1065	(-)	AACGTT	S000132	seeds development	Element of T-box in genes promoters binding transcription activator-1 (RITA-1); RITA-1 plays a role in the regulation of rice genes expressed in developing rice seeds
ACGTTBOX	1065	(+)	AACGTT	S000132	seeds development	Element of T-box in genes promoters binding transcription activator-1 (RITA-1); RITA-1 plays a role in the regulation of rice genes expressed in developing rice seeds
TBOXATGAPB	1162	(+)	ACTTTG	S000383	abiotic stress (light)	"Tbox" found in promoter of GAPB gene encoding the B subunit of chloroplast glyceraldehyde-3-phosphate dehydrogenase : invoved in light-activated transcription of GAPB
CURECORECR	1167	(-)	GTAC	S000493	abiotic stress	GTAC is the core of a CuRE (copper-response element) found in Cyc6 and Cpx1 genes in Chlamydomonas; Also involved in copper, oxygen, hypoxic-response of these genes
CURECORECR	1167	(+)	GTAC	S000493	abiotic stress	GTAC is the core of a CuRE (copper-response element) found in Cyc6 and Cpx1 genes in Chlamydomonas; Also involved in copper, oxygen, hypoxic-response of these genes
POLASIG3	1241	(+)	AATAAT	S000088	misc	Consensus sequence for plant poly A signal;
CURECORECR	1288	(-)	GTAC	S000493	abiotic stress	GTAC is the core of a CuRE (copper-response element) found in Cyc6 and Cpx1 genes in Chlamydomonas; Also involved in copper, oxygen, hypoxic-response of these genes
CURECORECR	1288	(+)	GTAC	S000493	abiotic stress	GTAC is the core of a CuRE (copper-response element) found in Cyc6 and Cpx1 genes in Chlamydomonas; Also involved in copper, oxygen, hypoxic-response of these genes
TBOXATGAPB	1317	(+)	ACTTTG	S000383	abiotic stress (light)	"Tbox" found in promoter of GAPB gene encoding the B subunit of chloroplast glyceraldehyde-3-phosphate dehydrogenase : invoved in light-activated transcription of GAPB
POLASIG3	1381	(+)	AATAAT	S000088	misc	Consensus sequence for plant poly A signal;
-10PEHVPSBD	1421	(+)	TATTCT	S000392	abiotic stress (light)	Involved in the expression of the plastid gene psbD
-10PEHVPSBD	1464	(-)	TATTCT	S000392	abiotic stress (light)	Involved in the expression of the plastid gene psbD
LECPLEACS2	1522	(+)	TAAAATAT	S000465	organ specifity (roots); hormon (ethylen)	Sequence related to the GT-1 binding site in promoter elements of genes involved in tissue-specific expresssion
LECPLEACS2	1621	(+)	TAAAATAT	S000465	organ specifity (roots); hormon (ethylen)	Sequence related to the GT-1 binding site in promoter elements of genes involved in tissue-specific expresssion
REALPHALGLHCB21	1740	(+)	AACCAA	S000362	abiotic stress (light)	REalpha; Lhcb21; phytochrome; REbeta;
ACGTTBOX	1831	(-)	AACGTT	S000132	seeds development	Element of T-box in genes promoters binding transcription activator-1 (RITA-1); RITA-1 plays a role in the regulation of rice genes expressed in developing rice seeds
ACGTTBOX	1831	(+)	AACGTT	S000132	seeds development	Element of T-box in genes promoters binding transcription activator-1 (RITA-1); RITA-1 plays a role in the regulation of rice genes expressed in developing rice seeds
REALPHALGLHCB21	1882	(-)	AACCAA	S000362	abiotic stress (light)	REalpha; Lhcb21; phytochrome; REbeta;
REALPHALGLHCB21	1886	(-)	AACCAA	S000362	abiotic stress (light)	REalpha; Lhcb21; phytochrome; REbeta;
CPBCSPOR	232	(+)	TATTAG	S000491	hormon (cytokinin)	Cis-element involved in cytokinin-dependent protein binding in the 5'-region of NADPH-protochlorophyllide oxidoreductase gene
RAV1AAT	376	(-)	CAACA	S000314	hormon	Binding consensus sequence of Arabidopsis (A.t.) transcription factor
MYB1AT	438	(-)	WAACCA	S000408	abiotic stress (drought); hormon (ABA)	Binding side for MYB found in the promoters of the dehydration-responsive genes
WBOXATNPR1	473	(+)	TTGAC	S000390	biotic stress (SA)	W-box found in promoter of AtNPR1 gen; specifically recognized specifically by salicylic acid (SA)-induced WRKY DNA binding proteins
TATABOX2	492	(-)	TATAAAT	S000109	misc	TATAbox found in the 5'upstream region of pea legA gene; sporamin A of sweet potato;
CPBCSPOR	614	(+)	TATTAG	S000491	hormon (cytokinin)	Cis-element involved in cytokinin-dependent protein binding in the 5'-region of NADPH-protochlorophyllide oxidoreductase gene
CPBCSPOR	721	(-)	TATTAG	S000491	hormon (cytokinin)	Cis-element involved in cytokinin-dependent protein binding in the 5'-region of NADPH-protochlorophyllide oxidoreductase gene
MYB1AT	1052	(-)	WAACCA	S000408	abiotic stress (drought); hormon (ABA)	Binding side for MYB found in the promoters of the dehydration-responsive genes
RAV1AAT	1092	(-)	CAACA	S000314	hormon	Binding consensus sequence of Arabidopsis (A.t.) transcription factor
WBOXATNPR1	1094	(+)	TTGAC	S000390	biotic stress (SA)	W-box found in promoter of AtNPR1 gen; specifically recognized specifically by salicylic acid (SA)-induced WRKY DNA binding proteins
CIACADIANLELHC	1215	(+)	CAANNNNATC	S000252	abiotic stress (light)	Region necessary for circadian expression of LeLhc gene;
CIACADIANLELHC	1228	(-)	CAANNNNATC	S000252	abiotic stress (light)	Region necessary for circadian expression of LeLhc gene;
TATABOX2	1245	(-)	TATAAAT	S000109	misc	TATAbox found in the 5'upstream region of pea legA gene; sporamin A of sweet potato;
TATABOX2	1456	(+)	TATAAAT	S000109	misc	TATAbox found in the 5'upstream region of pea legA gene; sporamin A of sweet potato;
WBOXATNPR1	1483	(-)	TTGAC	S000390	biotic stress (SA)	W-box found in promoter of AtNPR1 gen; specifically recognized specifically by salicylic acid (SA)-induced WRKY DNA binding proteins
RAV1AAT	1688	(+)	CAACA	S000314	hormon	Binding consensus sequence of Arabidopsis (A.t.) transcription factor
MYB1AT	1739	(+)	WAACCA	S000408	abiotic stress (drought); hormon (ABA)	Binding side for MYB found in the promoters of the dehydration-responsive genes
CIACADIANLELHC	1795	(+)	CAANNNNATC	S000252	abiotic stress (light)	Region necessary for circadian expression of LeLhc gene;
-300ELEMENT	38	(+)	TGHAAARK	S000122	misc	hordein; gliadin; glutenin; seed;
WBOXHVISO1	82	(+)	TGACT	S000442	sugar	SUSIBA2 bind to W-box element in barley iso1 (encoding isoamylase1) promoter; sugar; SURE; patatin; WRKY; isoamylase;
WBOXNTERF3	82	(+)	TGACY	S000457	abiotic stress (wounding)	W box found in the promoter region of a transcriptional repressor ERF3 gene ; W box may be involved in activation of ERF3 gene by wounding;
PYRIMIDINEBOXOSRAMY1A	108	(-)	CCTTTT	S000259	sugar; hormon (GA)	Pyrimidine box found in rice alpha-amylase (RAmy1A) gene;
SEF1MOTIF	178	(-)	ATATTTAWW	S000006	misc	SEF1 (soybean embryo factor 1) binding motif found in 5'-upstream region of soybean beta-conglicinin (7S globulin) gene;
S1FBOXSORPS1L21	369	(-)	ATGGTA	S000223	misc	S1F box conserved both in spinach SoRPS1 and SoRPL21 genes encoding the plastid ribosomal protein; negative element;
GT1CORE	439	(+)	GGTTAA	S000125	misc	GT element-mediated cell type-specific transcriptional control
S1FBOXSORPS1L21	645	(+)	ATGGTA	S000223	misc	S1F box conserved both in spinach SoRPS1 and SoRPL21 genes encoding the plastid ribosomal protein; negative element;
INRNTPSADB	675	(+)	YTCANTYY	S000395	abiotic stress (light)	initiater; light-responsive transcription; TATA-less promoter;psaDb; Inr element
NODCON1GM	710	(-)	AAAGAT	S000461	nitrogen	consensus sequence of nodulin
OSE1ROOTNODULE	710	(-)	AAAGAT	S000467	organ specifity (nodules)	Consensus sequence motifs of organ-specific elements (OSE) characteristic of the promoters activated in infected cells of root nodules
SURE1STPAT21	723	(+)	AATAGAAAA	S000186	sugar	SURE-Sucrose Responsive Element in promoter regons of sugar-regulated genes (i.e.patatin)
NODCON1GM	734	(+)	AAAGAT	S000461	nitrogen	consensus sequence of nodulin
OSE1ROOTNODULE	734	(+)	AAAGAT	S000467	organ specifity (nodules)	Consensus sequence motifs of organ-specific elements (OSE) characteristic of the promoters activated in infected cells of root nodules
NTBBF1ARROLB	739	(-)	ACTTTA	S000273	hormon (IAA)	NtBBF1(Dof protein) binding site in Agrobacterium rhizogenes rolB gene; found in regulatory domain B (-341 to -306); required for tissue-specific expression and auxin induction
CARGCW8GAT	801	(-)	CWWWWWWWWG	S000431	misc	A variant of CArG motif with a longer A/T-rich
CARGCW8GAT	801	(+)	CWWWWWWWWG	S000431	misc	A variant of CArG motif with a longer A/T-rich
ERELEE4	947	(-)	AWTTCAAA	S000037	hormon (ethylen)	Part of the ethylen responsive element in promot region of E4 and GST1;
SURE1STPAT21	955	(+)	AATAGAAAA	S000186	sugar	SURE-Sucrose Responsive Element in promoter regons of sugar-regulated genes (i.e.patatin)
DPBFCOREDCDC3	1002	(-)	ACACNNG	S000292	hormon (ABA)	Cor of binding side of bZIP transcription factors (DPBF-1 and 2) in the Dc3 gene promoter; Dc3 expression is induced by ABA;
GT1CORE	1053	(+)	GGTTAA	S000125	misc	GT element-mediated cell type-specific transcriptional control
DPBFCOREDCDC3	1088	(-)	ACACNNG	S000292	hormon (ABA)	Cor of binding side of bZIP transcription factors (DPBF-1 and 2) in the Dc3 gene promoter; Dc3 expression is induced by ABA;
CCAATBOX1	1101	(-)	CCAAT	S000030	abiotic stress	Common sequence found in the 5'-non-coding regions of eukaryotic genes; "CCAAT box" found in the promoter of heat shock protein genes;
SEF1MOTIF	1264	(-)	ATATTTAWW	S000006	misc	SEF1 (soybean embryo factor 1) binding motif found in 5'-upstream region of soybean beta-conglicinin (7S globulin) gene;
ERELEE4	1319	(-)	AWTTCAAA	S000037	hormon (ethylen)	Part of the ethylen responsive element in promot region of E4 and GST1;
CCAATBOX1	1348	(-)	CCAAT	S000030	abiotic stress	Common sequence found in the 5'-non-coding regions of eukaryotic genes; "CCAAT box" found in the promoter of heat shock protein genes;
-300ELEMENT	1474	(+)	TGHAAARK	S000122	misc	hordein; gliadin; glutenin; seed;
INRNTPSADB	1513	(-)	YTCANTYY	S000395	abiotic stress (light)	initiater; light-responsive transcription; TATA-less promoter;psaDb; Inr element
MYBCOREATCYCB1	1600	(+)	AACGG	S000502	misc	Promoter sequence ofthe Arath; CycB1.1 gene involved in regulation of the expression of B-cyclins in plants
PYRIMIDINEBOXOSRAMY1A	1606	(-)	CCTTTT	S000259	sugar; hormon (GA)	Pyrimidine box found in rice alpha-amylase (RAmy1A) gene;
NTBBF1ARROLB	1730	(-)	ACTTTA	S000273	hormon (IAA)	NtBBF1(Dof protein) binding site in Agrobacterium rhizogenes rolB gene; found in regulatory domain B (-341 to -306); required for tissue-specific expression and auxin induction
WBOXHVISO1	1733	(-)	TGACT	S000442	sugar	SUSIBA2 bind to W-box element in barley iso1 (encoding isoamylase1) promoter; sugar; SURE; patatin; WRKY; isoamylase;
WBOXNTERF3	1733	(-)	TGACY	S000457	abiotic stress (wounding)	W box found in the promoter region of a transcriptional repressor ERF3 gene ; W box may be involved in activation of ERF3 gene by wounding;
MYBPLANT	1740	(+)	MACCWAMC	S000167	PAL	Plant MYB binding site; consensus sequence related to box P in promoters of phenylpropanoid biosynthetic genes (PAL, CHS, CHI, DFR, CL, Bz1; Myb305) involved in lignin biosynthesis
BOXLCOREDCPAL	1741	(+)	ACCWWCC	S000492	abiotic and biotic stresses, PAL,	Part the putative core sequences of box-L-like sequences in DcPAL1 promoter which binds DCMYB1 acting as a transcriptional activator of DcPAL1 (phenylalanine ammonia-lyase) gene in response to elicitor, UV-B irradiation and the dilution effect.
MYBPZM	1742	(+)	CCWACC	S000179	misc	Core of consensus maize P MYB homolog) binding site; maize P gene specifies red pigmentation of kernel pericarp, cob, and other floral organs;
MYBPLANT	1884	(-)	MACCWAMC	S000167	PAL	Plant MYB binding site; consensus sequence related to box P in promoters of phenylpropanoid biosynthetic genes (PAL, CHS, CHI, DFR, CL, Bz1; Myb305) involved in lignin biosynthesis
MYBPZM	1884	(-)	CCWACC	S000179	misc	Core of consensus maize P MYB homolog) binding site; maize P gene specifies red pigmentation of kernel pericarp, cob, and other floral organs;
BOXLCOREDCPAL	1884	(-)	ACCWWCC	S000492	abiotic and biotic stresses, PAL,	Part the putative core sequences of box-L-like sequences in DcPAL1 promoter which binds DCMYB1 acting as a transcriptional activator of DcPAL1 (phenylalanine ammonia-lyase) gene in response to elicitor, UV-B irradiation and the dilution effect.
MYBCOREATCYCB1	1982	(-)	AACGG	S000502	misc	Promoter sequence ofthe Arath; CycB1.1 gene involved in regulation of the expression of B-cyclins in plants
WBOXNTCHN48	81	(+)	CTGACY	S000508	biotic stress	W-box; W box; WRKY; elicitor;
NRRBNEXTA	156	(+)	TAGTGGAT	S000242	development	"NRR (negative regulatory region)" in promoter region of Brassica napus (B.n.) extA extensin gene
CCA1ATLHCB1	249	(-)	AAMAATCT	S000149	abiotic stress (light)	Motif found in Lhcb gene which can bind a CCA1 protein involved in phytochtome regulation of light-harvesting chlorophyll a/b proteinexpression
MARARS	253	(+)	WTTTATRTTTW	S000064	misc	"ARS element" found in SAR;
ANAERO1CONSENSUS	341	(-)	AAACAAA	S000477	misc	Motif found in silico in promoters of anaerobic genes involved in the fermentative pathway
BOXCPSAS1	359	(+)	CTCCCAC	S000226	abiotic stress (light)	Box C in pea (P.s.) asparagine synthetase (AS1) gene negatively regulated by light
ASF1MOTIFCAMV	622	(-)	TGACG	S000024	abiotic and biotic stresses, IAA, SA	ASF-1 binding site in CaMV 35S promoter;core TGACG motif of this side is involved in transcriptional activation of several genes by auxin and/or salicylic acid; light regulation; disease resistance
S1FSORPL21	645	(+)	ATGGTATT	S000215	misc	S1F-box found in SoRPS1 and RPL21 genes encoding the plastid ribosomal proteins;
SORLIP2AT	763	(-)	GGGCC	S000483	abiotic stress (light)	The conserved sequence motifs in the promoters of genes regulated by phy-A
SITEIIATCYTC	793	(-)	TGGGCY	S000474	misc	Motif found in the promoter of cytochrome (Cytc-1, Cytc-2) in Arabidopsis
RYREPEATLEGUMINBOX	797	(+)	CATGCAY	S000100	legume	RY repeat or legumin box in promoters of storage seed proteins;
RYREPEATGMGY2	797	(+)	CATGCAT	S000105	seeds development; nitrogen	RY repeat found in the promoter region of the glycinin gene (GmGy2);
RYREPEATBNNAPA	797	(+)	CATGCA	S000264	abiotic stress	RY repeat found in RY/G box of napA gene in Brassica napus ; reqired for seed specific expression
L1BOXATPDF1	799	(-)	TAAATGYA	S000386	hormon (GA)	Involved in L1 layer-specific expression
TATABOX3	952	(-)	TATTAAT	S000110	misc	TATA box found in the 5'upstream region of sweet potato sporamin A gene
CANBNNAPA	1005	(-)	CNAACAC	S000148	seeds development	CAN element in promoter regins of storage protein (i.e napin)
EECCRCAH1	1105	(+)	GANTTNC	S000494	misc	Consensus motif of the enhancer elements (EE-1 and EE-2) found in the promoter of the Chlamydomonas Cah1 (encoding a periplasmic carbonic anhydrase); binding site of Myb transcription factor LCR1; low-CO2
AMYBOX1	1196	(-)	TAACARA	S000020	hormon (GA)	One of the wo consensus sequences found in the 5' flanking regions of a-amylase genes of rice, barley and wheat involved in GA-induction of gene expression
MYBGAHV	1196	(-)	TAACAAA	S000181	hormon (GA)	The central element of giberreline-response complex identified in promoter region of barley high-pl alpha-amylase gene
GAREAT	1196	(-)	TAACAAR	S000439	hormon (GA)	gibberellin response element (GARE); GA
IBOX	1443	(-)	GATAAG	S000124	abiotic stress (light)	I box motif in promotor regions of rbcS and LeMYB1 genes involved in the light-entrained cyrcadian clok regulation of transcription
SREATMSD	1444	(+)	TTATCC	S000470	sugar	"sugar-repressive element (SRE)"
MYBST1	1445	(-)	GGATA	S000180	misc	Binding side of MybSt1 (a potato MYB homolog) transcription factor
TATCCAOSAMY	1445	(+)	TATCCA	S000403	hormon (GA)	alpha-amylase; MYB proteins; gibberellin; GA; sugar starvation
CEREGLUBOX3PSLEGA	1474	(+)	TGTAAAAGT	S000034	0	"cereal glutenin box" in pea (P.s.) legumin gene (legA); sequence homologous to the cereal glutenin gene control elements;
NAPINMOTIFBN	1651	(-)	TACACAT	S000070	seeds development	Sequence found in promotor regions of napin encoding gene
SORLREP3AT	1654	(+)	TGTATATAT	S000488	abiotic stress (light)	G-box in promoters of phy-repressed genes involved in the network of phytochrome A-regulated gene expression
ABRELATERD1	1814	(-)	ACGTG	S000414	hormon (ABA)	ABRE-related motif of promorore region
TATABOX4	1934	(+)	TATATAA	S000111	misc	ATA box found in the 5'upstream region of sweet potato sporamin A g
