# Supplementary material for: Heterologous overexpression of Apocynum venetum flavonoids synthetase genes improves Arabidopsis thaliana salt tolerance by activating the IAA and JA biosynthesis pathways
Source: Front Plant Sci. 2023 Mar 27;14:1123856. doi: 10.3389/fpls.2023.1123856 (PMC10083295; doi:10.3389/fpls.2023.1123856)
Supplement: Supplementary File 9 — Expression level heatmap of genes related the biosynthesis, transport, and signaling transduction of IAA and JA. [file Table_3.xlsx]

## Sheet: Sheet1
	Gene ID	Expression level												AvF3'H vs WT DEGs			AvF3H vs WT DEGs			AvFLS vs WT DEGs			Shared DEGs	Gene name	Gene description
		AvF3'H-1	AvF3'H-2	AvF3'H-3	AvF3H-1	AvF3H-2	AvF3H-3	AvFLS-1	AvFLS-2	AvFLS-3	WT-1	WT-2	WT-3	Log2FC	Significant	Regulate	Log2FC	Significant	Regulate	Log2FC	Significant	Regulate		Gene_name	Gene description
1	AT4G33420	2.1	2.16	2.18	3.78	3.92	4.02	1.42	1.52	1.53	0.81	1.53	0.81	1.03171	NO	#N/A	2.20444	YES	UP	0.209516	NO	#N/A	NO		Peroxidase superfamily protein [Source:TAIR;Acc:AT4G33420]
2	AT2G37130	2.35	2.46	2.6	6.87	7.36	7.57	3.79	3.94	4.09	2.67	4.09	2.67	-0.347784	NO	#N/A	1.33452	YES	UP	0.0824622	NO	#N/A	NO	PER21	Peroxidase 21 [Source:UniProtKB/Swiss-Prot;Acc:Q42580]
3	AT2G41480	2.11	2.16	2.25	3.23	3.49	3.61	0.65	0.7	0.7	0.99	0.7	0.99	1.28264	NO	#N/A	1.67837	YES	UP	0.611894	NO	#N/A	NO	PER25	Peroxidase 25 [Source:UniProtKB/Swiss-Prot;Acc:O80822]
4	AT3G49110	0.04	0.04	0.04	0.68	0.73	0.74	0.14	0.14	0.15	0.04	0.15	0.04	-0.938599	NO	#N/A	4.12288	YES	UP	0.297544	NO	#N/A	NO	PER33	Peroxidase 33 [Source:UniProtKB/Swiss-Prot;Acc:P24101]
5	AT3G49120	44.5	46.71	47.05	144.36	149.69	149.88	40.48	40.51	40.86	44.57	40.86	44.57	0.0888722	NO	#N/A	1.67626	YES	UP	0.146242	NO	#N/A	NO	PER34	Peroxidase 34 [Source:UniProtKB/Swiss-Prot;Acc:Q9SMU8]
6	AT4G37530	5.29	5.46	5.54	22.47	23.09	23.75	4.1	4.26	4.32	5.27	4.32	5.27	0.132552	NO	#N/A	2.07307	YES	UP	0.252627	NO	#N/A	NO	PER51	Peroxidase 51 [Source:UniProtKB/Swiss-Prot;Acc:Q9SZE7]
7	AT5G05340	2.65	2.66	2.84	1.16	1.23	1.29	1.52	1.57	1.62	0.05	1.62	0.05	2.24439	YES	UP	1.0973	YES	UP	1.45332	YES	UP	YES	PER52	Peroxidase 52 [Source:UniProtKB/Swiss-Prot;Acc:Q9FLC0]
8	AT5G64120	4.73	4.82	5.02	19.42	19.88	20.69	5.52	5.66	5.82	5.26	5.82	5.26	-0.165407	NO	#N/A	1.86273	YES	UP	0.593817	NO	#N/A	NO	PER71	Peroxidase [Source:UniProtKB/TrEMBL;Acc:A0A178UAR8]
9	AT5G03630	39.42	40.74	42.3	87.46	91.6	92.93	39.75	40.75	42.35	41.2	42.35	41.2	-0.0267292	NO	#N/A	1.06807	YES	UP	-0.0539919	NO	#N/A	NO	MDAR2	Monodehydroascorbate reductase 2 [Source:UniProtKB/Swiss-Prot;Acc:Q93WJ8]
10	AT4G16760	42.53	43.56	46.38	133.74	134.01	140.68	40.36	41.49	42.99	44.08	42.99	44.08	0.0144479	NO	#N/A	1.58548	YES	UP	-0.504524	NO	#N/A	NO	ACX1	Peroxisomal acyl-coenzyme A oxidase 1 [Source:UniProtKB/Swiss-Prot;Acc:O65202]
11	AT1G65890	1.73	1.81	1.93	1.05	1.09	1.12	1.03	1.08	1.09	0.45	1.09	0.45	2.00383	YES	UP	0.712104	NO	#N/A	0.636281	NO	#N/A	NO	AAE12	Probable acyl-activating enzyme 12, peroxisomal [Source:UniProtKB/Swiss-Prot;Acc:Q9SS00]
12	AT5G58390	3.54	3.58	3.62	2.77	2.96	2.96	3.25	3.51	3.6	1.23	3.6	1.23	1.56731	YES	UP	0.520038	NO	#N/A	1.44642	YES	UP	NO	PER67	Peroxidase [Source:UniProtKB/TrEMBL;Acc:A0A178UMG0]
13	AT3G03910	2.2	2.24	2.4	1.58	1.67	1.71	1.39	1.39	1.45	0.78	1.45	0.78	1.53816	YES	UP	0.720577	NO	#N/A	0.603866	NO	#N/A	YES	GSH3	Glutamate dehydrogenase [Source:UniProtKB/TrEMBL;Acc:A0A178VBI2]
14	AT4G24110	0	0	0	1.13	1.21	1.22	0	0	0	0.07	0	0.07	-	NO	#N/A	4.02887	YES	UP	-0.164471	NO	#N/A	NO		NADP-specific glutamate dehydrogenase [Source:UniProtKB/TrEMBL;Acc:O22980]
15	AT3G51860	33.48	34.59	35.89	72.54	76.81	79	26.39	26.91	27.74	58.36	27.74	58.36	-0.474642	NO	#N/A	0.660577	NO	#N/A	-1.09835	YES	DOWN	NO	CAX3	Vacuolar cation/proton exchanger [Source:UniProtKB/TrEMBL;Acc:A0A1I9LSS9]
16	AT2G02010	0.28	0.29	0.31	3.55	3.79	3.84	0.48	0.49	0.5	1.2	0.5	1.2	-2.13489	YES	DOWN	1.49234	YES	UP	0.18193	NO	#N/A	NO	GAD4	glutamate decarboxylase 4 [Source:TAIR;Acc:AT2G02010]
17	AT5G07440	7.58	7.61	7.79	22.35	23.12	23.21	9.49	9.78	10.25	4.99	10.25	4.99	0.183882	NO	#N/A	2.1525	YES	UP	-0.137154	NO	#N/A	YES	GDH2	Glutamate dehydrogenase [Source:UniProtKB/TrEMBL;Acc:A0A178UEW8]
18	AT5G48400	66.12	57.71	74.81	120.01	110.82	116.82	89.82	86.91	100.23	33.34	38.98	36.83	0.863844	NO	#N/A	1.67132	YES	UP	1.34337	YES	UP	NO	GLR1.2	Glutamate receptor 1.2 [Source:UniProtKB/Swiss-Prot;Acc:Q9LV72]
19	AT5G48410	0.1	0.1	0.11	0.7	0.74	0.74	0	0	0	0	0	0	-	NO	#N/A	6.12198	YES	UP	1.29698	NO	#N/A	NO	GLR1.3	Glutamate receptor 1.3 [Source:UniProtKB/Swiss-Prot;Acc:Q9FH75]
20	AT2G37180	97.66	109.11	110.38	89.44	91.4	95.77	68.82	78.43	79.45	40.29	46.19	40.29	1.32295	YES	UP	1.12564	YES	UP	0.838571	NO	#N/A	NO	PIP2-3	Aquaporin PIP2-3 [Source:UniProtKB/Swiss-Prot;Acc:P30302]
21	AT1G70300	1.75	1.76	1.8	3.97	4.25	4.27	1.32	1.38	1.45	1.87	1.45	1.87	0.0329773	NO	#N/A	1.0716	YES	UP	-0.0852793	NO	#N/A	NO	POT6	Potassium transporter 6 [Source:UniProtKB/Swiss-Prot;Acc:Q8W4I4]
22	AT5G11920	1.02	1.07	1.13	0.62	0.65	0.66	2.33	2.4	2.45	6.34	2.45	6.34	-2.59752	YES	DOWN	-3.37627	YES	DOWN	-1.39445	YES	DOWN	YES	CWINV6	Beta-fructofuranosidase, insoluble isoenzyme CWINV6 [Source:UniProtKB/Swiss-Prot;Acc:Q8W4S6]
23	AT2G32990	16.8	17.43	18.8	17.26	18.16	18.44	17.23	18.43	18.55	7.09	18.55	7.09	1.28821	YES	UP	1.26678	YES	UP	1.32718	YES	UP	YES	AtGH9B8	Endoglucanase 11 [Source:UniProtKB/Swiss-Prot;Acc:O48766]
24	AT4G38400	10.21	14.21	12.34	23.45	26.92	30.53	15.73	16.84	17.93	1.73	3.78	1.73	2.34408	YES	UP	3.48208	YES	UP	2.80222	YES	UP	YES	EXLA2	Expansin-like A2 [Source:UniProtKB/Swiss-Prot;Acc:Q9SVE5]
25	AT5G56870	2.72	2.81	2.87	11.83	12.01	12.1	2.22	2.23	2.3	2.95	2.3	2.95	0.0347654	NO	#N/A	1.99016	YES	UP	0.37151	NO	#N/A	NO	BGAL4	Beta-galactosidase 4 [Source:UniProtKB/Swiss-Prot;Acc:Q9SCV8]
26	AT3G55430	13.67	14.05	14.53	32.2	32.27	33.76	10.62	10.8	10.82	9.81	10.82	9.81	0.472983	NO	#N/A	1.69817	YES	UP	-0.034221	NO	#N/A	NO		Beta-1, 3-glucanase-like protein [Source:UniProtKB/TrEMBL;Acc:Q9M2T6]
27	AT3G57260	118.14	119.55	120.14	83.33	86.76	87.64	173.13	179.03	180.07	257.57	180.07	257.57	-1.09598	YES	DOWN	-1.61882	YES	DOWN	-0.325651	NO	#N/A	NO	BGL2	Beta-1,3-glucanase 2 [Source:UniProtKB/TrEMBL;Acc:A0A1I9LMG6]
28	AT4G18340	3.75	3.92	4.2	7.37	7.65	7.84	4.21	4.44	4.5	2.65	4.5	2.65	0.276466	NO	#N/A	1.5053	YES	UP	-0.239383	NO	#N/A	NO		Beta-1,3-glucanase-like protein [Source:UniProtKB/TrEMBL;Acc:Q8L837]
29	AT3G23920	56.7	59.47	63.09	133.87	136.51	143.01	53.23	53.3	54.01	65.73	54.01	65.73	-0.0491322	NO	#N/A	1.01049	YES	UP	0.411953	NO	#N/A	NO	BAM1	Beta-amylase [Source:UniProtKB/TrEMBL;Acc:A0A178VNG4]
30	AT4G15210	12.37	12.5	12.7	9.67	10.43	10.73	6.73	6.83	6.94	4.04	6.94	4.04	1.65746	YES	UP	1.25041	YES	UP	0.167092	NO	#N/A	NO	BAM5	Beta-amylase 5 [Source:UniProtKB/Swiss-Prot;Acc:P25853]
31	AT1G52400	422.99	427.02	445.79	241.03	246.62	247.39	189.8	194.09	200.65	118.08	200.65	118.08	1.88276	YES	UP	1.01191	YES	UP	-0.210507	NO	#N/A	NO	BGLU18	Beta-D-glucopyranosyl abscisate beta-glucosidase [Source:UniProtKB/Swiss-Prot;Acc:Q9SE50]
32	AT5G49360	36.08	37.31	37.68	78.24	79.97	83.69	24.84	25.87	26.43	36.01	26.43	36.01	0.174006	NO	#N/A	1.03252	YES	UP	-0.325675	NO	#N/A	NO	BXL1	Beta-D-xylosidase 1 [Source:UniProtKB/Swiss-Prot;Acc:Q9FGY1]
33	AT5G64570	6.64	6.64	7.1	36.09	38.03	39.46	6.51	6.93	7.11	8.46	7.11	8.46	-0.237683	NO	#N/A	2.09896	YES	UP	-0.120714	NO	#N/A	NO	BXL4	Beta-D-xylosidase 4 [Source:UniProtKB/Swiss-Prot;Acc:Q9FLG1]
34	AT1G02850	2.37	2.4	2.51	7.71	7.72	7.77	1.1	1.17	1.17	2.9	1.17	2.9	0.0627798	NO	#N/A	1.36405	YES	UP	-1.32418	YES	DOWN	NO	BGLU11	Beta-glucosidase 11 [Source:UniProtKB/Swiss-Prot;Acc:B3H5Q1]
35	AT3G60130	15.67	15.69	16.09	26.79	27.94	28.32	14.53	15.49	15.92	10.29	15.92	10.29	0.378512	NO	#N/A	1.37159	YES	UP	-0.351317	NO	#N/A	NO	BGLU16	Beta-glucosidase 16 [Source:UniProtKB/Swiss-Prot;Acc:Q9M1D0]
36	AT3G60140	0	0	0	3.73	3.89	3.94	0	0	0	0	0	0	-	NO	#N/A	8.05271	YES	UP	-	NO	#N/A	NO	BGLU30	Beta-glucosidase 30 [Source:UniProtKB/Swiss-Prot;Acc:Q9M1C9]
37	AT1G61810	0.23	0.24	0.25	1.93	2.01	2.09	0.09	0.1	0.1	0.09	0.1	0.09	1.36257	NO	#N/A	4.2919	YES	UP	1.01594	NO	#N/A	NO	BGLU45	Beta-glucosidase 45 [Source:UniProtKB/TrEMBL;Acc:F4HVG0]
38	AT4G21760	0.54	0.55	0.56	2.51	2.67	2.78	1.95	1.95	1.96	3.06	1.96	3.06	-2.44346	YES	DOWN	-0.0215869	NO	#N/A	-0.230181	NO	#N/A	NO	BGLU47	beta-glucosidase 47 [Source:TAIR;Acc:AT4G21760]
39	AT3G22120	49.03	49.1	52.63	86.46	90.14	91.56	54.54	56.81	57.16	32.07	57.16	32.07	0.313674	NO	#N/A	1.43126	YES	UP	-0.0907115	NO	#N/A	NO	CWLP	Cell wall-plasma membrane linker protein [Source:UniProtKB/TrEMBL;Acc:A0A1I9LSA3]
40	AT4G16590	7.61	7.8	8.14	3.43	3.48	3.6	12.75	12.86	13.46	8.91	13.46	8.91	-0.409513	NO	#N/A	-1.39907	YES	DOWN	-0.409944	NO	#N/A	NO	ATCSLA01	cellulose synthase-like A01 [Source:TAIR;Acc:AT4G16590]
41	AT4G23990	0.93	0.96	1	1.45	1.53	1.57	2	2.12	2.16	1.9	2.16	1.9	-1.03266	YES	DOWN	-0.389446	NO	#N/A	-0.272047	NO	#N/A	NO	CSLG3	Cellulose synthase-like protein G3 [Source:UniProtKB/Swiss-Prot;Acc:Q0WVN5]
42	AT2G43570	21.39	22.06	22.18	84.32	88.56	90.41	25.24	25.52	26.53	30.84	26.53	30.84	-0.426587	NO	#N/A	1.42841	YES	UP	-0.0391647	NO	#N/A	NO	CHI	CHI [Source:UniProtKB/TrEMBL;Acc:A0A178W3M3]
43	AT5G64310	7.87	7.9	8.1	69	70.45	73.04	9.76	10.18	10.65	9.16	10.65	9.16	-0.279361	NO	#N/A	2.88785	YES	UP	0.126633	NO	#N/A	NO	AGP1	Classical arabinogalactan protein 1 [Source:UniProtKB/Swiss-Prot;Acc:Q8LCN5]
44	AT4G09030	6.91	7.16	7.51	14.64	15.45	15.72	9.52	10.23	10.72	6.29	10.72	6.29	-0.110635	NO	#N/A	1.19046	YES	UP	0.0196912	NO	#N/A	NO	AGP10	Classical arabinogalactan protein 10 [Source:UniProtKB/Swiss-Prot;Acc:Q9M0S4]
45	AT2G22470	3.98	4.05	4.15	19.83	20.27	20.55	5.55	5.93	6.22	3.97	6.22	3.97	-0.217307	NO	#N/A	2.2919	YES	UP	0.0677064	NO	#N/A	NO	AGP2	Classical arabinogalactan protein 2 [Source:UniProtKB/Swiss-Prot;Acc:Q9SJY7]
46	AT1G35230	10.65	11.16	11.7	8.41	9	9	15.38	16.22	16.8	17.3	16.8	17.3	-0.617177	NO	#N/A	-1.07304	YES	DOWN	0.250947	NO	#N/A	NO	AGP5	Classical arabinogalactan protein 5 [Source:UniProtKB/Swiss-Prot;Acc:Q8LCE4]
47	AT5G54300	7.02	7.17	7.56	17.14	18.08	18.25	7.94	8.51	8.67	6.68	8.67	6.68	-0.0184541	NO	#N/A	1.34024	YES	UP	0.290188	NO	#N/A	NO		Cotton fiber expressed protein 1-like protein [Source:UniProtKB/TrEMBL;Acc:Q9FL70]
48	AT5G56320	1.27	1.31	1.32	0.68	0.73	0.75	1	1.08	1.12	2.06	1.12	2.06	-0.426093	NO	#N/A	-1.66944	YES	DOWN	-0.601082	NO	#N/A	NO	ATEXPA14	expansin A14 [Source:TAIR;Acc:AT5G56320]
49	AT3G45970	3.1	3.25	3.32	7.5	7.57	7.6	1.79	1.92	1.95	0.75	1.95	0.75	1.48692	YES	UP	2.71612	YES	UP	0.714206	NO	#N/A	NO	EXLA1	Expansin-like A1 [Source:UniProtKB/Swiss-Prot;Acc:Q9LZT4]
50	AT1G76930	33.45	35.1	37.08	6.29	6.7	6.9	15.95	17.01	17.44	4.43	7.44	4.43	2.69608	YES	UP	0.287171	NO	#N/A	1.62855	YES	UP	NO	ATEXT4	extensin 4 [Source:TAIR;Acc:AT1G76930]
51	AT2G27500	12.91	13.1	13.49	24.04	24.78	25.27	9.26	9.8	9.98	10.88	9.98	10.88	0.315551	NO	#N/A	1.15493	YES	UP	-0.38948	NO	#N/A	NO		Glucan endo-1,3-beta-glucosidase 14 [Source:UniProtKB/Swiss-Prot;Acc:Q9ZQG9]
52	AT4G16260	0.25	0.26	0.26	5.07	5.38	5.44	0.83	0.84	0.88	0.89	0.88	0.89	-1.7885	NO	#N/A	2.49784	YES	UP	0.153307	NO	#N/A	NO		Probable glucan endo-1,3-beta-glucosidase At4g16260 [Source:UniProtKB/Swiss-Prot;Acc:Q8VZJ2]
53	AT3G57240	15	15.1	16.15	6.78	7.24	7.47	13.86	14.79	15.09	28.39	15.09	28.39	-0.635936	NO	#N/A	-2.08636	YES	DOWN	-0.214594	NO	#N/A	NO	BG3	Probable glucan endo-1,3-beta-glucosidase BG3 [Source:UniProtKB/Swiss-Prot;Acc:F4J270]
54	AT2G26440	12.92	13.51	14.32	7.89	8.08	8.11	14.22	14.65	14.73	25.9	14.73	25.9	-0.707205	NO	#N/A	-1.73148	YES	DOWN	-0.386314	NO	#N/A	NO	PME12	Probable pectinesterase/pectinesterase inhibitor 12 [Source:UniProtKB/Swiss-Prot;Acc:O48711]
55	AT2G45220	2.01	2.05	2.09	7.68	7.83	8.05	0.82	0.84	0.85	0.97	0.85	0.97	1.14032	NO	#N/A	2.9724	YES	UP	0.429393	NO	#N/A	NO	PME17	Probable pectinesterase/pectinesterase inhibitor 17 [Source:UniProtKB/Swiss-Prot;Acc:O22149]
56	AT3G10720	43.78	44.31	47.23	77.91	83.8	85.51	35.59	37.81	38.83	31.75	38.83	31.75	0.403146	NO	#N/A	1.27364	YES	UP	-0.813904	NO	#N/A	NO	PME25	Probable pectinesterase/pectinesterase inhibitor 25 [Source:UniProtKB/Swiss-Prot;Acc:Q94CB1]
57	AT3G43270	5.72	5.8	5.94	13.72	13.98	14.18	5.08	5.26	5.43	5.15	5.43	5.15	0.150535	NO	#N/A	1.39622	YES	UP	0.21796	NO	#N/A	NO	PME32	Probable pectinesterase/pectinesterase inhibitor 32 [Source:UniProtKB/Swiss-Prot;Acc:Q9LXK7]
58	AT4G02330	2.29	2.3	2.46	6.83	6.88	7.16	1.8	1.82	1.91	2.13	1.91	2.13	0.192353	NO	#N/A	1.66686	YES	UP	0.314479	NO	#N/A	NO	PME41	Probable pectinesterase/pectinesterase inhibitor 41 [Source:UniProtKB/Swiss-Prot;Acc:Q8RXK7]
59	AT4G30280	0.75	0.76	0.8	1.65	1.66	1.67	0.37	0.38	0.38	0.35	0.38	0.35	1.09686	YES	UP	2.20511	YES	UP	0.0652915	NO	#N/A	NO	XTH18	Probable xyloglucan endotransglucosylase/hydrolase protein 18 [Source:UniProtKB/Swiss-Prot;Acc:Q9M0D2]
60	AT4G25810	0.81	0.84	0.85	1.24	1.25	1.29	0.59	0.63	0.66	0.18	0.66	0.18	1.29336	YES	UP	1.88982	YES	UP	0.882164	NO	#N/A	NO	XTH23	Probable xyloglucan endotransglucosylase/hydrolase protein 23 [Source:UniProtKB/Swiss-Prot;Acc:Q38910]
61	AT5G57550	5.05	5.1	5.5	5.49	5.63	5.89	1.77	1.8	1.82	1.95	1.82	1.95	1.42197	YES	UP	1.47561	YES	UP	-0.149202	NO	#N/A	NO	XTH25	Probable xyloglucan endotransglucosylase/hydrolase protein 25 [Source:UniProtKB/Swiss-Prot;Acc:Q38907]
62	AT1G32170	1.59	1.63	1.66	5.03	5.07	5.29	1.68	1.81	1.89	1.18	1.89	1.18	0.199418	NO	#N/A	1.85646	YES	UP	0.340143	NO	#N/A	NO	XTH30	Probable xyloglucan endotransglucosylase/hydrolase protein 30 [Source:UniProtKB/Swiss-Prot;Acc:Q38908]
63	AT2G02810	7.07	7.37	7.93	6.44	6.45	6.71	11.94	11.94	12.49	14.94	12.49	14.94	-1.03417	YES	DOWN	-1.23364	YES	DOWN	-0.143388	NO	#N/A	NO	UTR1	UDP-galactose/UDP-glucose transporter 1 [Source:UniProtKB/Swiss-Prot;Acc:O64503]
64	AT2G45310	0	0	0	1.63	1.67	1.72	0	0	0	0	0	0	-	NO	#N/A	6.77504	YES	UP	-1.87447	NO	#N/A	NO	GAE4	UDP-glucuronate 4-epimerase 4 [Source:UniProtKB/Swiss-Prot;Acc:O22141]
65	AT4G34131	0.51	0.53	0.57	2.43	2.62	2.72	0.74	0.79	0.8	0.39	0.8	0.39	0.0271361	NO	#N/A	2.61508	YES	UP	0.260236	NO	#N/A	NO	UGT73B3	UDP-glycosyltransferase 73B3 [Source:UniProtKB/Swiss-Prot;Acc:Q8W491]
66	AT2G15490	0	0	0	1.72	1.8	1.87	0.15	0.16	0.16	0	0.16	0	-	NO	#N/A	6.58141	YES	UP	-	NO	#N/A	NO	UGT73B4	UDP-glycosyltransferase 73B4 [Source:UniProtKB/Swiss-Prot;Acc:Q7Y232]
67	AT2G36780	0.24	0.25	0.25	4.22	4.23	4.4	0.13	0.14	0.14	0.42	0.14	0.42	-0.405256	NO	#N/A	3.29649	YES	UP	0.536053	NO	#N/A	NO	UGT73C3	UDP-glycosyltransferase 73C3 [Source:UniProtKB/Swiss-Prot;Acc:Q9ZQ96]
68	AT2G43820	25.88	26.61	27.05	110.03	113.95	115.21	18.47	19.47	20.12	27.81	20.12	27.81	0.0706251	NO	#N/A	1.96608	YES	UP	-0.251262	NO	#N/A	NO	UGT74F2	UDP-glycosyltransferase 74F2 [Source:UniProtKB/Swiss-Prot;Acc:O22822]
69	AT4G14090	1.59	1.65	1.77	0.28	0.3	0.3	1.49	1.53	1.58	1.75	1.58	1.75	-0.0200179	NO	#N/A	-2.66884	YES	DOWN	-0.819428	NO	#N/A	NO	UGT75C1	UDP-glycosyltransferase 75C1 [Source:UniProtKB/Swiss-Prot;Acc:Q0WW21]
70	AT3G11340	0.72	0.75	0.8	25.39	27.39	28.49	3.82	3.83	3.84	4.93	3.84	4.93	-2.73486	YES	DOWN	2.34508	YES	UP	0.265183	NO	#N/A	NO	UGT76B1	UDP-glycosyltransferase 76B1 [Source:UniProtKB/Swiss-Prot;Acc:Q9C768]
71	AT2G26480	0.31	0.32	0.32	0.04	0.04	0.04	0.42	0.42	0.43	0.58	0.43	0.58	-0.743027	NO	#N/A	-3.96549	YES	DOWN	-0.253757	NO	#N/A	NO	UGT76D1	UDP-glycosyltransferase 76D1 [Source:UniProtKB/Swiss-Prot;Acc:O48715]
72	AT1G22400	4.77	4.8	5.13	12.63	12.71	13.25	4.12	4.36	4.46	3.83	4.46	3.83	0.278426	NO	#N/A	1.70337	YES	UP	0.0828834	NO	#N/A	NO	UGT85A1	UDP-glycosyltransferase 85A1 [Source:UniProtKB/Swiss-Prot;Acc:Q9SK82]
73	AT5G49690	0.15	0.16	0.16	1.24	1.32	1.36	0	0	0	0	0	0	-	NO	#N/A	6.3699	YES	UP	0.95818	NO	#N/A	NO	UGT91C1	UDP-glycosyltransferase 91C1 [Source:UniProtKB/Swiss-Prot;Acc:Q9LTA3]
74	AT5G59070	0	0	0	0.23	0.23	0.24	0.32	0.34	0.35	0.67	0.35	0.67	-5.25542	YES	DOWN	-1.2716	NO	#N/A	-1.21763	NO	#N/A	NO		UDP-Glycosyltransferase superfamily protein [Source:UniProtKB/TrEMBL;Acc:F4KHR9]
75	AT5G19230	3.24	3.34	3.45	9.2	9.7	10.13	2.01	2.13	2.16	2.15	2.16	2.15	0.634716	NO	#N/A	2.07617	YES	UP	-0.228879	NO	#N/A	NO		Uncharacterized GPI-anchored protein At5g19230 [Source:UniProtKB/Swiss-Prot;Acc:Q8GUL8]
76	AT1G16130	0.42	0.42	0.45	2.36	2.47	2.47	0.56	0.6	0.6	1.02	0.6	1.02	-1.03317	NO	#N/A	1.19102	YES	UP	-0.152519	NO	#N/A	NO	WAKL2	Wall-associated receptor kinase-like 2 [Source:UniProtKB/Swiss-Prot;Acc:Q7X8C5]
77	AT1G16150	0.13	0.14	0.14	0.36	0.37	0.38	0.06	0.06	0.06	0	0.06	0	2.77259	NO	#N/A	5.02887	YES	UP	-	NO	#N/A	NO	WAKL4	Wall-associated receptor kinase-like 4 [Source:UniProtKB/Swiss-Prot;Acc:Q9S9M2]
78	AT3G62720	6.56	6.82	6.97	17.5	18.83	19.42	4.7	5.02	5.25	4.66	5.25	4.66	0.482028	NO	#N/A	1.83222	YES	UP	-0.223889	NO	#N/A	NO	XXT1	XXT1 [Source:UniProtKB/TrEMBL;Acc:A0A178VEJ0]
79	AT5G57560	8.05	8.2	8.67	91.41	93.29	95.77	6.08	6.5	6.57	3.23	6.57	3.23	0.935467	YES	UP	4.42794	YES	UP	0.555507	NO	#N/A	NO	XTH22	Xyloglucan endotransglucosylase/hydrolase [Source:UniProtKB/TrEMBL;Acc:A0A178UQX4]
80	AT4G30290	3.41	3.47	3.56	2.62	2.63	2.76	0.78	0.83	0.83	1.49	0.83	1.49	1.24256	YES	UP	1.07201	NO	#N/A	-0.311925	NO	#N/A	NO	XTH19	Xyloglucan endotransglucosylase/hydrolase [Source:UniProtKB/TrEMBL;Acc:A0A178UU22]
81	AT4G30270	40.15	45.26	50.52	81.32	87.12	90.71	24.35	24.69	25.85	15.66	25.85	15.66	1.24953	YES	UP	2.18046	YES	UP	0.389515	NO	#N/A	NO	XTH24	Xyloglucan endotransglucosylase/hydrolase protein 24 [Source:UniProtKB/Swiss-Prot;Acc:P24806]
82	AT3G44990	45.67	47.53	49.78	45.47	49.04	51.4	73.09	73.67	75.97	97.26	75.97	97.26	-1.0454	YES	DOWN	-1.11731	YES	DOWN	-0.075113	NO	#N/A	NO	XTH31	Xyloglucan endotransglucosylase/hydrolase protein 31 [Source:UniProtKB/Swiss-Prot;Acc:P93046]
83	AT5G56985	22.1	22.55	23.07	67.01	71.57	71.69	20.8	21.21	22.23	13.48	22.23	13.48	0.461217	NO	#N/A	2.24494	YES	UP	-0.189285	NO	#N/A	NO		-
84	AT2G08780	6.45	6.73	6.88	10.44	10.85	11.28	5.77	5.91	6.08	0	6.08	0	7.29019	YES	UP	7.90766	YES	UP	7.13289	YES	UP	YES		-
85	AT4G22467	0.11	0.11	0.12	5.35	5.58	5.75	0.01	0.01	0.01	0.05	0.01	0.05	1.62803	NO	#N/A	6.68773	YES	UP	1.20645	NO	#N/A	NO		-
86	AT5G01815	16.45	16.74	17.7	50.23	51.72	53.37	10.66	10.69	10.79	14.56	10.79	14.56	0.350632	NO	#N/A	1.72139	YES	UP	0.203327	NO	#N/A	NO		-
87	AT4G08985	0	0	0	7.74	8.21	8.55	0.23	0.24	0.24	0.08	0.24	0.08	-	NO	#N/A	6.62105	YES	UP	-0.400538	NO	#N/A	NO		-
88	AT2G08480	0.92	0.95	0.96	0	0	0	0	0	0	8.9	0	8.9	-3.22399	YES	DOWN	-6.77768	YES	DOWN	-6.94966	YES	DOWN	YES		-
89	AT1G04833	2.7	2.78	2.83	8.43	9.1	9.18	3.06	3.3	3.32	4.12	3.32	4.12	-0.476221	NO	#N/A	1.01635	YES	UP	-0.0587338	NO	#N/A	NO		-
90	AT1G04647	4.33	4.36	4.45	5.73	5.78	5.89	1.3	1.36	1.41	1.08	1.41	1.08	2.04704	YES	UP	2.38056	YES	UP	-0.186059	NO	#N/A	NO		-
91	AT5G45840	1.99	2.01	2.02	2.03	2.14	2.23	2	2.11	2.2	4.15	2.2	4.15	-1.01905	YES	DOWN	-1.05673	YES	DOWN	-1.00859	YES	DOWN	YES		-
92	AT1G04183	0.6	0.62	0.66	0	0	0	0.15	0.16	0.16	0.86	0.16	0.86	0	NO	#N/A	-5.78443	YES	DOWN	-2.49436	YES	DOWN	NO		-
93	AT4G04125	103.24	108.14	111.54	414.99	419.2	427.83	106.5	113.2	115.53	73.87	115.53	73.87	0.294634	NO	#N/A	2.27593	YES	UP	0.0522578	NO	#N/A	NO		-
94	AT2G08730	0	0	0	3.11	3.22	3.27	0.1	0.11	0.11	0	0.11	0	-	NO	#N/A	5.70754	YES	UP	-	NO	#N/A	NO		-
95	AT3G08365	1.94	1.95	2.06	7.65	7.68	7.68	2.79	2.88	2.97	1.03	2.97	1.03	0.242331	NO	#N/A	2.83682	YES	UP	-0.485427	NO	#N/A	NO		-
96	AT1G06573	4	4.12	4.3	6.35	6.64	6.83	1.8	1.84	1.91	2.6	1.91	2.6	0.804744	NO	#N/A	1.2632	YES	UP	-0.0300178	NO	#N/A	NO		-
97	AT3G63255	5.13	5.25	5.49	5.24	5.5	5.54	1.7	1.74	1.8	0.8	1.8	0.8	2.73729	YES	UP	2.66676	YES	UP	-1.11548	NO	#N/A	NO		-
98	AT5G03805	14.31	14.33	14.5	4.37	4.58	4.71	9.6	10.26	10.41	13.38	10.41	13.38	0.214887	NO	#N/A	-1.67366	YES	DOWN	-0.332328	NO	#N/A	NO		-
99	AT3G09875	0	0	0	0	0	0	0	0	0	1.99	0	1.99	-5.18529	YES	DOWN	-5.11605	YES	DOWN	-5.28803	YES	DOWN	YES		-
100	AT1G09287	0.21	0.21	0.22	4.16	4.46	4.51	2	2.13	2.21	0.22	2.21	0.22	-2.04985	NO	#N/A	4.20944	YES	UP	0.106128	NO	#N/A	NO		-
101	AT4G09955	3.32	3.4	3.46	0.15	0.16	0.16	6.53	6.74	6.93	6.45	6.93	6.45	-0.961947	NO	#N/A	-5.4724	YES	DOWN	-0.371094	NO	#N/A	NO		-
102	AT1G05187	0	0	0	0	0	0	0	0	0	0.89	0	0.89	-5.04234	YES	DOWN	-4.9731	YES	DOWN	-5.14509	YES	DOWN	YES		-
103	AT1G74385	31.98	33.58	34.44	85.41	89.37	91	49.86	50.46	52.43	23.76	52.43	23.76	0.000721528	NO	#N/A	1.67831	YES	UP	-0.0934054	NO	#N/A	NO		-
104	AT5G01017	18.44	18.85	20.13	24.51	26.44	27.2	19.13	20.01	20.74	0	20.74	0	1.46914	NO	#N/A	4.95588	YES	UP	4.89204	YES	UP	NO		-
105	AT3G09745	0.51	0.52	0.52	0	0	0	0.12	0.13	0.13	0.56	0.13	0.56	0.31034	NO	#N/A	-4.79927	YES	DOWN	-0.321928	NO	#N/A	NO		-
106	AT5G09175	1.87	1.96	2.02	0.72	0.77	0.8	1.81	1.89	1.97	1.82	1.97	1.82	0.0604359	NO	#N/A	-1.2602	YES	DOWN	0.274134	NO	#N/A	NO		-
107	AT5G00990	0	0	0	4.95	4.99	5.18	1.74	1.8	1.84	1.11	1.84	1.11	-	NO	#N/A	2.10804	YES	UP	-0.225698	NO	#N/A	NO		-
108	AT1G05767	7.95	8.05	8.42	0	0	0	0.3	0.31	0.33	0	0.33	0	8.73095	YES	UP	-	NO	#N/A	-	NO	#N/A	NO		-
109	AT1G75945	35.87	36.84	37.49	0.28	0.28	0.29	0	0	0	1.7	0	1.7	4.46455	YES	UP	-2	NO	#N/A	-0.111031	NO	#N/A	NO		-
110	AT5G06695	6.11	6.2	6.54	2.41	2.6	2.69	2.57	2.69	2.72	1.52	2.72	1.52	2.05389	YES	UP	0.41879	NO	#N/A	0.57215	NO	#N/A	NO		-
111	AT1G23052	11.21	11.75	12.14	0.33	0.33	0.35	4.76	5.11	5.23	1.07	5.23	1.07	3.43379	YES	UP	-2.86731	NO	#N/A	2.20035	YES	UP	NO		-
112	AT4G08795	28.25	28.27	29.56	18.54	18.57	19.19	17.71	18.77	18.82	6.01	18.82	6.01	2.31411	YES	UP	0.868332	NO	#N/A	0.464991	NO	#N/A	NO		-
113	AT5G04050	0.96	1	1.02	0.28	0.29	0.3	0.6	0.61	0.64	0.19	0.64	0.19	2.3733	YES	UP	-0.229482	NO	#N/A	0.842477	NO	#N/A	NO		-
114	AT1G09053	0.97	0.98	1.05	0	0	0	0	0	0	0	0	0	5.7969	YES	UP	-	NO	#N/A	-	NO	#N/A	NO		-
115	AT3G02535	2.79	2.87	2.98	0	0	0	1.12	1.16	1.19	0	1.19	0	5.75318	YES	UP	-	NO	#N/A	-	NO	#N/A	NO		-
116	AT3G01485	0	0	0	17.9	18.93	19.29	12.81	13.52	14.02	39.91	14.02	39.91	-5.67736	YES	DOWN	-0.741688	NO	#N/A	-0.84549	NO	#N/A	NO		-
117	AT2G07325	0.98	1.01	1.01	0	0	0	0.92	0.93	0.96	0	0.96	0	5.32401	YES	UP	-	NO	#N/A	5.23318	YES	UP	NO		-
118	AT5G02895	1.12	1.14	1.18	0.8	0.86	0.9	1.66	1.73	1.78	0	1.78	0	5.19841	YES	UP	0.524267	NO	#N/A	5.7717	YES	UP	NO		-
119	AT1G06257	17.36	17.94	19.34	9.89	10.4	10.86	6.82	7.17	7.46	4.04	7.46	4.04	2.18509	YES	UP	1.00325	NO	#N/A	0.47032	NO	#N/A	NO		-
120	AT1G08727	4.89	4.9	5.18	12.91	13.26	13.38	7.98	7.99	8.2	13	8.2	13	-1.34667	YES	DOWN	0.209681	NO	#N/A	-0.138276	NO	#N/A	NO		-
121	AT1G09543	5.06	5.17	5.19	4.44	4.71	4.71	3.81	3.83	3.9	2.17	3.9	2.17	1.26399	YES	UP	0.750211	NO	#N/A	-0.64291	NO	#N/A	NO		-
122	AT1G05253	51.36	53.26	55.69	32.87	32.89	33.31	7.51	7.88	7.88	41	7.88	41	0.834792	NO	#N/A	0.140448	NO	#N/A	-2.36865	YES	DOWN	NO		-
123	AT4G09695	2.56	2.57	2.64	3.98	4.1	4.29	6.36	6.77	6.94	2.44	6.94	2.44	-0.605244	NO	#N/A	0.0656155	NO	#N/A	1.42562	YES	UP	NO		-
124	AT3G01205	1.94	2	2.01	3.35	3.56	3.61	0	0	0	2.47	0	2.47	0.268379	NO	#N/A	1.09055	NO	#N/A	-6.54314	YES	DOWN	NO		-
125	AT1G08543	6.86	6.91	7.19	4.65	4.82	4.99	0	0	0	4.2	0	4.2	1.31918	NO	#N/A	0.783606	NO	#N/A	-6.1677	YES	DOWN	NO		-
126	AT2G08750	0	0	0	0	0	0	22.87	24.57	24.72	0	24.72	0	-	NO	#N/A	-	NO	#N/A	6.10663	YES	UP	NO		-
127	AT3G09905	0	0	0	0	0	0	34.72	36.7	38	7.39	38	7.39	-	NO	#N/A	-	NO	#N/A	2.34377	YES	UP	NO		-
128	AT1G09327	3.25	3.3	3.52	1.55	1.65	1.66	0	0	0	2.12	0	2.12	1.24793	NO	#N/A	0.196892	NO	#N/A	-5.48563	YES	DOWN	NO		-
129	AT2G08635	19.24	19.67	19.98	16.03	17.27	17.55	11.45	11.48	11.68	24.24	11.68	24.24	-0.0307819	NO	#N/A	-0.242557	NO	#N/A	-1.02166	YES	DOWN	NO		-
130	AT3G03145	17.87	18.55	19.06	18.89	19.72	19.87	7.63	7.9	7.92	17.99	7.92	17.99	0.337747	NO	#N/A	0.413722	NO	#N/A	-1.17442	YES	DOWN	NO		-
131	AT3G01995	3.67	3.83	4.06	1.75	1.87	1.94	4.45	4.52	4.6	1.34	4.6	1.34	0.667131	NO	#N/A	-0.388854	NO	#N/A	1.78641	YES	UP	NO		-
132	AT5G03585	2.17	2.21	2.3	1.69	1.82	1.89	0.56	0.58	0.6	2.55	0.6	2.55	0.228886	NO	#N/A	-0.0780025	NO	#N/A	-2.13436	YES	DOWN	NO		-
133	AT2G39375	0.88	0.9	0.95	0.53	0.55	0.57	0.43	0.44	0.45	1.29	0.45	1.29	-0.150417	NO	#N/A	-0.876852	NO	#N/A	-1.58283	YES	DOWN	NO		-
134	AT1G08973	0.64	0.64	0.68	0.63	0.68	0.68	0	0	0	1.89	0	1.89	-0.947533	NO	#N/A	-0.925618	NO	#N/A	-4.83765	YES	DOWN	NO		-
135	AT1G61120	1.19	1.23	1.27	2.07	2.2	2.29	0.72	0.76	0.79	0.13	0.79	0.13	3.22266	YES	UP	3.95848	YES	UP	2.50019	YES	UP	YES	GES	(E,E)-geranyllinalool synthase [Source:UniProtKB/Swiss-Prot;Acc:Q93YV0]
136	AT3G03480	0.6	0.61	0.61	3.56	3.81	3.93	0.32	0.34	0.35	0.83	0.35	0.83	-0.143257	NO	#N/A	2.08881	YES	UP	0.0846398	NO	#N/A	NO	CHAT	(Z)-3-hexen-1-ol acetyltransferase [Source:UniProtKB/Swiss-Prot;Acc:Q9SRQ2]
137	AT2G06050	29.77	30.83	30.96	84.29	87.16	89.5	23.38	24.26	25.2	21.74	25.2	21.74	0.414827	NO	#N/A	1.96673	YES	UP	-0.383511	NO	#N/A	NO	OPR3	12-oxophytodienoate reductase 3 [Source:UniProtKB/Swiss-Prot;Acc:Q9FUP0]
138	AT3G46230	1.02	1.07	1.14	0	0	0	1.53	1.6	1.68	1.99	1.68	1.99	-0.809268	NO	#N/A	-5.17448	YES	DOWN	0.499965	NO	#N/A	NO	HSP17.4A	17.4 kDa class I heat shock protein [Source:UniProtKB/Swiss-Prot;Acc:P19036]
139	AT1G07400	0.08	0.08	0.09	10.63	10.78	11.25	0.78	0.82	0.84	0.83	0.84	0.83	-3.32193	NO	#N/A	3.64554	YES	UP	-	NO	#N/A	NO	HSP17.8	17.8 kDa class I heat shock protein [Source:UniProtKB/Swiss-Prot;Acc:Q9LNW0]
140	AT1G06620	2.01	2.1	2.24	6.28	6.52	6.57	1.31	1.35	1.38	0.81	1.38	0.81	1.40323	YES	UP	2.95992	YES	UP	0.0304116	NO	#N/A	NO		1-aminocyclopropane-1-carboxylate oxidase homolog 1 [Source:UniProtKB/Swiss-Prot;Acc:Q84MB3]
141	AT4G08040	0.45	0.47	0.48	2.69	2.9	3.01	1.68	1.76	1.83	0.13	1.83	0.13	-0.578076	NO	#N/A	4.3699	YES	UP	3.75735	YES	UP	NO	ACS11	1-aminocyclopropane-1-carboxylate synthase 11 [Source:UniProtKB/Swiss-Prot;Acc:Q9S9U6]
142	AT1G01480	0.17	0.18	0.18	3.7	3.81	3.96	0.06	0.06	0.07	0.03	0.07	0.03	2.02748	NO	#N/A	6.96747	YES	UP	-1	NO	#N/A	NO	ACS2	1-aminocyclopropane-1-carboxylate synthase 2 [Source:UniProtKB/Swiss-Prot;Acc:Q06402]
143	AT4G11280	11.25	11.55	11.7	97.03	97.44	100.45	11.07	11.28	11.48	9.01	11.48	9.01	0.225881	NO	#N/A	3.41171	YES	UP	0.501634	NO	#N/A	NO	ACS6	1-aminocyclopropane-1-carboxylate synthase 6 [Source:UniProtKB/Swiss-Prot;Acc:Q9SAR0]
144	AT5G51440	1.06	1.11	1.18	6.91	7.38	7.5	0.76	0.82	0.85	0.99	0.85	0.99	0.243359	NO	#N/A	2.77598	YES	UP	-0.00219421	NO	#N/A	NO	HSP23.5	23.5 kDa heat shock protein, mitochondrial [Source:UniProtKB/Swiss-Prot;Acc:Q9FGM9]
145	AT5G17380	20.66	21.53	22.63	87.83	90.4	94.61	25.35	27.05	28.18	26.27	28.18	26.27	-0.316487	NO	#N/A	1.72453	YES	UP	-0.191102	NO	#N/A	NO	HACL	2-hydroxyacyl-CoA lyase [Source:UniProtKB/Swiss-Prot;Acc:Q9LF46]
146	AT5G20400	3.39	3.48	3.67	2.82	2.9	2.95	4.72	4.95	5.04	6.29	5.04	6.29	-0.741339	NO	#N/A	-1.17919	YES	DOWN	-0.0435753	NO	#N/A	NO		2-oxoglutarate (2OG) and Fe(II)-dependent oxygenase superfamily protein [Source:UniProtKB/TrEMBL;Acc:Q84K82]
147	AT5G65750	0	0	0	2.97	3.19	3.19	2.42	2.49	2.59	3.37	2.59	3.37	-8.73196	YES	DOWN	0.00308928	NO	#N/A	-	NO	#N/A	NO		2-oxoglutarate dehydrogenase, E1 component [Source:UniProtKB/TrEMBL;Acc:Q9FLH2]
148	AT5G09290	2.12	2.17	2.33	0.48	0.51	0.51	1.43	1.5	1.53	2.78	1.53	2.78	-0.0989544	NO	#N/A	-2.56608	YES	DOWN	-0.390357	NO	#N/A	NO	SAL4	3'(2'),5'-bisphosphate nucleotidase-like protein [Source:UniProtKB/TrEMBL;Acc:Q0WTK9]
149	AT1G04220	1.55	1.6	1.63	3.51	3.64	3.68	1.64	1.74	1.81	4.29	1.81	4.29	-1.41985	YES	DOWN	0.0598376	NO	#N/A	-1.33724	YES	DOWN	NO	KCS2	3-ketoacyl-CoA synthase 2 [Source:UniProtKB/Swiss-Prot;Acc:Q5XEP9]
150	AT2G15090	3.69	3.74	3.82	9.08	9.24	9.32	4.4	4.7	4.79	2.9	4.79	2.9	0.0872224	NO	#N/A	1.63139	YES	UP	-0.536941	NO	#N/A	NO	KCS8	3-ketoacyl-CoA synthase 8 [Source:UniProtKB/Swiss-Prot;Acc:Q4V3C9]
151	AT5G59240	1.5	1.53	1.62	0.78	0.83	0.87	3	3.22	3.28	0.63	3.28	0.63	0.0345384	NO	#N/A	-0.872352	NO	#N/A	2.30755	YES	UP	NO	RPS8B	40S ribosomal protein S8 [Source:UniProtKB/TrEMBL;Acc:Q0WSK1]
152	AT5G64860	3.83	4.01	4.08	2.47	2.5	2.56	3.56	3.69	3.85	5.06	3.85	5.06	-0.228948	NO	#N/A	-1.04998	YES	DOWN	-0.190216	NO	#N/A	NO	DPE1	4-alpha-glucanotransferase DPE1, chloroplastic/amyloplastic [Source:UniProtKB/Swiss-Prot;Acc:Q9LV91]
153	AT1G20510	30.44	30.76	33.13	95.52	99.53	101.53	27.05	29.18	30.6	31.11	30.6	31.11	0.023281	NO	#N/A	1.6134	YES	UP	0.119575	NO	#N/A	NO	4CLL5	4-coumarate--CoA ligase-like 5 [Source:UniProtKB/Swiss-Prot;Acc:Q84P21]
154	AT5G16200	5.69	5.78	6.04	18.9	19.38	20.07	5.51	5.7	5.86	4.28	5.86	4.28	0.280108	NO	#N/A	2.25948	YES	UP	-0.711431	NO	#N/A	NO		50S ribosomal protein-like protein [Source:UniProtKB/TrEMBL;Acc:Q9LF08]
155	AT3G14440	4.96	5.04	5.09	17.69	18.37	18.44	2.07	2.14	2.21	4.83	2.21	4.83	0.346273	NO	#N/A	1.85834	YES	UP	-1.17664	YES	DOWN	NO	NCED3	9-cis-epoxycarotenoid dioxygenase NCED3, chloroplastic [Source:UniProtKB/Swiss-Prot;Acc:Q9LRR7]
156	AT4G34860	1.23	1.26	1.36	3.03	3.19	3.28	0.68	0.7	0.72	0.59	0.72	0.59	1.01886	NO	#N/A	2.4313	YES	UP	-0.0670149	NO	#N/A	NO	INVB	A/N-InvB [Source:UniProtKB/TrEMBL;Acc:A0A178V2X0]
157	AT3G52800	68.99	71.71	73.85	159.9	172.59	178.27	57.89	58.29	58.48	69.62	58.48	69.62	0.117855	NO	#N/A	1.17843	YES	UP	-0.416059	NO	#N/A	NO	SAP6	A20/AN1-like zinc finger family protein [Source:UniProtKB/TrEMBL;Acc:A0A178VIF4]
158	AT1G43910	1.84	1.85	1.86	2.14	2.26	2.36	3.06	3.25	3.38	4.28	3.38	4.28	-1.16966	YES	DOWN	-1.01795	YES	DOWN	0.0182408	NO	#N/A	NO		AAA-ATPase At1g43910 [Source:UniProtKB/Swiss-Prot;Acc:Q9LP11]
159	AT3G28510	2.37	2.38	2.45	1.07	1.1	1.11	4.16	4.31	4.43	7.77	4.43	7.77	-1.66973	YES	DOWN	-2.87802	YES	DOWN	-1.5615	NO	#N/A	NO		AAA-ATPase At3g28510 [Source:UniProtKB/Swiss-Prot;Acc:Q9LH84]
160	AT3G28540	44.21	45.18	47.33	42.2	42.65	42.91	56.47	58.89	60.24	93.59	60.24	93.59	-1.05438	YES	DOWN	-1.19654	YES	DOWN	-0.135639	NO	#N/A	NO		AAA-ATPase At3g28540 [Source:UniProtKB/Swiss-Prot;Acc:Q9LH82]
161	AT5G17760	4.72	4.77	4.84	7.57	7.83	7.88	7.8	8	8.37	10.97	8.37	10.97	-1.16704	YES	DOWN	-0.380703	NO	#N/A	-0.40238	NO	#N/A	NO		AAA-ATPase At5g17760 [Source:UniProtKB/Swiss-Prot;Acc:Q9FN75]
162	AT3G28345	0.74	0.76	0.8	1.38	1.4	1.41	1.04	1.05	1.09	0.65	1.09	0.65	-0.0553768	NO	#N/A	1.07891	YES	UP	0.128371	NO	#N/A	NO	ABCB15	ABC transporter B family member 15 [Source:UniProtKB/Swiss-Prot;Acc:Q9LHD1]
163	AT5G09930	0.63	0.65	0.69	3.84	4.09	4.13	0.66	0.69	0.69	1.2	0.69	1.2	-0.649411	NO	#N/A	1.6587	YES	UP	0.178092	NO	#N/A	NO	ABCF2	ABC transporter F family member 2 [Source:UniProtKB/Swiss-Prot;Acc:Q9FIB4]
164	AT2G39350	0.71	0.73	0.78	1.21	1.27	1.32	0.35	0.36	0.38	0.35	0.38	0.35	1.03953	NO	#N/A	1.76243	YES	UP	-0.237579	NO	#N/A	NO	ABCG1	ABC transporter G family member 1 [Source:UniProtKB/Swiss-Prot;Acc:O80946]
165	AT1G31770	0.73	0.74	0.78	1.48	1.59	1.65	1.57	1.66	1.66	1.95	1.66	1.95	-1.37257	YES	DOWN	-0.236298	NO	#N/A	-0.13144	NO	#N/A	NO	ABCG14	ABC transporter G family member 14 [Source:UniProtKB/Swiss-Prot;Acc:Q9C6W5]
166	AT1G15520	1.41	1.46	1.5	6.73	6.95	7.02	3.02	3.05	3.05	1.81	3.05	1.81	-0.610053	NO	#N/A	2.80605	YES	UP	-0.719892	NO	#N/A	NO	ABCG40	ABC transporter G family member 40 [Source:UniProtKB/Swiss-Prot;Acc:Q9M9E1]
167	AT2G37360	0.06	0.06	0.06	0.55	0.57	0.57	0.62	0.65	0.65	1.2	0.65	1.2	-4.18959	YES	DOWN	-0.851786	NO	#N/A	0.0365259	NO	#N/A	NO	ABCG2	ABCG2 [Source:UniProtKB/TrEMBL;Acc:A0A178VW33]
168	AT2G29090	2.75	2.87	3.08	2.28	2.39	2.5	1.78	1.92	1.98	4.12	1.98	4.12	-0.232308	NO	#N/A	-0.51135	NO	#N/A	-1.18516	YES	DOWN	NO	CYP707A2	Abscisic acid 8'-hydroxylase 2 [Source:UniProtKB/Swiss-Prot;Acc:O81077]
169	AT5G45340	1.37	1.41	1.46	18.4	18.57	19.16	0.89	0.95	0.96	0.66	0.96	0.66	0.89503	NO	#N/A	4.75323	YES	UP	0.0799993	NO	#N/A	NO	CYP707A3	Abscisic acid 8'-hydroxylase 3 [Source:UniProtKB/Swiss-Prot;Acc:Q9FH76]
170	AT5G05440	2.32	2.33	2.49	4.91	5	5.02	2.96	2.99	3.07	2.38	3.07	2.38	-0.133088	NO	#N/A	1.02413	YES	UP	-0.598527	NO	#N/A	NO	PYL5	Abscisic acid receptor PYL5 [Source:UniProtKB/Swiss-Prot;Acc:Q9FLB1]
171	AT4G39670	0.88	0.91	0.97	4.98	5.24	5.38	1.45	1.55	1.62	1.92	1.62	1.92	-0.984233	NO	#N/A	1.35547	YES	UP	0.31127	NO	#N/A	NO		ACD11 homolog protein [Source:UniProtKB/Swiss-Prot;Acc:Q8L7U7]
172	AT4G35160	0.27	0.28	0.29	0.34	0.34	0.35	1.34	1.42	1.44	0	1.44	0	-0.777608	NO	#N/A	-0.483424	NO	#N/A	6.15945	YES	UP	NO	ASMT	Acetylserotonin O-methyltransferase [Source:UniProtKB/Swiss-Prot;Acc:Q9T003]
173	AT2G26400	3.38	3.53	3.54	4.91	4.92	5.14	7.84	7.91	8.01	9.07	8.01	9.07	-1.35869	YES	DOWN	-0.804737	NO	#N/A	0.284817	NO	#N/A	NO	ARD	acireductone dioxygenase 3 [Source:TAIR;Acc:AT2G26400]
174	AT4G22780	3.86	3.93	4.09	7.11	7.6	7.9	1.94	2.08	2.16	3.13	2.16	3.13	0.496643	NO	#N/A	1.14751	YES	UP	-0.146814	NO	#N/A	NO	ACR7	ACT domain-containing protein ACR7 [Source:UniProtKB/Swiss-Prot;Acc:Q8LJW1]
175	AT1G52080	2.37	2.46	2.51	4.72	4.8	4.96	1.41	1.48	1.51	1.98	1.51	1.98	0.424239	NO	#N/A	1.19998	YES	UP	-0.348989	NO	#N/A	NO	AR791	Actin binding protein family [Source:UniProtKB/TrEMBL;Acc:Q9SAU9]
176	AT1G69890	1.16	1.17	1.22	8.24	8.44	8.54	1.01	1.08	1.09	0.75	1.09	0.75	0.454867	NO	#N/A	3.4439	YES	UP	0.123382	NO	#N/A	NO		Actin cross-linking protein (DUF569) [Source:UniProtKB/TrEMBL;Acc:Q9CAS2]
177	AT1G27100	23.52	23.53	23.98	68.75	73.46	73.61	23.61	25.37	26.41	21.69	26.41	21.69	0.0254082	NO	#N/A	1.64827	YES	UP	-0.0676012	NO	#N/A	NO		Actin cross-linking protein [Source:UniProtKB/TrEMBL;Acc:Q0WQH3]
178	AT1G69900	1.38	1.44	1.48	4.05	4.25	4.43	1.25	1.28	1.28	0.97	1.28	0.97	0.417276	NO	#N/A	2.03951	YES	UP	-0.759641	NO	#N/A	NO		Actin cross-linking protein [Source:UniProtKB/TrEMBL;Acc:Q4PSX0]
179	AT3G22560	0.15	0.16	0.17	2.32	2.37	2.41	0	0	0	0.37	0	0.37	-0.624491	NO	#N/A	2.6074	YES	UP	-0.139961	NO	#N/A	NO		Acyl-CoA N-acyltransferases (NAT) superfamily protein [Source:UniProtKB/TrEMBL;Acc:Q9LJ90]
180	AT2G32030	0.55	0.56	0.57	3.82	3.82	3.88	1.24	1.28	1.3	0.73	1.3	0.73	-0.716207	NO	#N/A	2.3699	YES	UP	-0.394078	NO	#N/A	NO		Acyl-CoA N-acyltransferases (NAT) superfamily protein [Source:UniProtKB/TrEMBL;Acc:Q9SKZ6]
181	AT3G51970	1.58	1.61	1.65	3.87	4.11	4.31	2.13	2.26	2.33	0.86	2.33	0.86	0.257085	NO	#N/A	2.14304	YES	UP	-0.712718	NO	#N/A	NO	ASAT1	Acyl-CoA--sterol O-acyltransferase 1 [Source:UniProtKB/Swiss-Prot;Acc:Q9SV07]
182	AT1G54570	1.76	1.77	1.84	6.71	7.05	7.14	2.16	2.33	2.43	2.29	2.43	2.29	-0.384492	NO	#N/A	1.53701	YES	UP	-0.248254	NO	#N/A	NO		Acyltransferase-like protein At1g54570, chloroplastic [Source:UniProtKB/Swiss-Prot;Acc:Q9ZVN2]
183	AT3G26840	3.65	3.71	3.95	8.99	9.15	9.53	3.71	3.95	4.13	3.23	4.13	3.23	0.0948963	NO	#N/A	1.46129	YES	UP	0.121624	NO	#N/A	NO		Acyltransferase-like protein At3g26840, chloroplastic [Source:UniProtKB/Swiss-Prot;Acc:Q9LW26]
184	AT2G21620	30	30.12	30.77	77.13	82.97	85.35	29.54	31.82	33.06	34.39	33.06	34.39	-0.164111	NO	#N/A	1.14239	YES	UP	-0.130384	NO	#N/A	NO	RD2	Adenine nucleotide alpha hydrolases-like superfamily protein [Source:UniProtKB/TrEMBL;Acc:Q94II5]
185	AT5G17390	0.07	0.07	0.07	1.59	1.62	1.68	0	0	0	0	0	0	-	NO	#N/A	5.58141	YES	UP	-0.792558	NO	#N/A	NO		Adenine nucleotide alpha hydrolases-like superfamily protein [Source:UniProtKB/TrEMBL;Acc:Q9LF45]
186	AT5G13490	6.7	6.99	7.05	32.3	33.08	33.63	5.81	6.18	6.28	8.91	6.28	8.91	-0.216617	NO	#N/A	1.82242	YES	UP	-0.118933	NO	#N/A	NO	AAC2	ADP,ATP carrier protein 2, mitochondrial [Source:UniProtKB/Swiss-Prot;Acc:P40941]
187	AT2G38400	8.19	8.28	8.93	18.18	19.08	19.34	5.34	5.56	5.83	6.99	5.83	6.99	0.3586	NO	#N/A	1.386	YES	UP	-0.200096	NO	#N/A	NO	AGT3	Alanine:glyoxylate aminotransferase 3 [Source:UniProtKB/TrEMBL;Acc:F4ISY3]
188	AT3G08860	0.08	0.08	0.09	1.08	1.15	1.17	0.27	0.29	0.3	1.12	0.3	1.12	-3.49158	YES	DOWN	0.420706	NO	#N/A	-2.17929	YES	DOWN	NO	PYD4	Alanine--glyoxylate aminotransferase 2 homolog 3, mitochondrial [Source:UniProtKB/Swiss-Prot;Acc:Q9SR86]
189	AT1G77120	1.17	1.21	1.28	10.74	11.05	11.2	1.44	1.54	1.56	1.2	1.56	1.2	-0.113657	NO	#N/A	3.14434	YES	UP	-1.5025	NO	#N/A	NO	ADH1	Alcohol dehydrogenase class-P [Source:UniProtKB/Swiss-Prot;Acc:P06525]
190	AT1G23800	2.18	2.21	2.28	5.57	5.7	5.77	3.18	3.26	3.27	2.73	3.27	2.73	-0.388295	NO	#N/A	1.00379	YES	UP	0.126677	NO	#N/A	NO	ALDH2B7	Aldehyde dehydrogenase family 2 member B7, mitochondrial [Source:UniProtKB/Swiss-Prot;Acc:Q8S528]
191	AT1G54100	28.65	29.35	30.46	82.03	86.05	90.23	21.15	21.59	22.56	33.02	22.56	33.02	-0.00228146	NO	#N/A	1.39487	YES	UP	-0.189641	NO	#N/A	NO	ALDH7B4	ALDH7B4 [Source:UniProtKB/TrEMBL;Acc:A0A178W3F2]
192	AT3G06500	13.57	14.17	15.16	40.73	43.59	44.08	16.03	16.4	16.56	16.73	16.56	16.73	-0.221527	NO	#N/A	1.26182	YES	UP	-0.552382	NO	#N/A	NO	INVC	Alkaline/neutral invertase C, mitochondrial [Source:UniProtKB/Swiss-Prot;Acc:B9DFA8]
193	AT3G25780	2.3	2.4	2.56	12.21	12.65	12.94	0.87	0.89	0.94	1.07	0.94	1.07	1.23704	NO	#N/A	3.49025	YES	UP	0.419879	NO	#N/A	NO	AOC3	Allene oxide cyclase 3, chloroplastic [Source:UniProtKB/Swiss-Prot;Acc:Q9LS01]
194	AT3G09020	2.05	2.15	2.32	7.79	8.05	8.36	3.36	3.48	3.5	5.35	3.5	5.35	-1.34118	YES	DOWN	0.769116	NO	#N/A	-0.500779	NO	#N/A	NO		Alpha 1,4-glycosyltransferase family protein [Source:UniProtKB/TrEMBL;Acc:Q9S790]
195	AT5G24200	2.23	2.29	2.37	0.83	0.86	0.86	2.67	2.87	2.94	3.45	2.94	3.45	-0.514154	NO	#N/A	-2.08953	YES	DOWN	-0.0520885	NO	#N/A	NO		alpha/beta-Hydrolases superfamily protein [Source:TAIR;Acc:AT5G24200]
196	AT4G17470	20.94	21.25	22.09	16.1	17.38	17.88	11.19	12.06	12.56	10.39	12.56	10.39	1.11471	YES	UP	0.623391	NO	#N/A	0.544994	NO	#N/A	NO		Alpha/beta-Hydrolases superfamily protein [Source:UniProtKB/TrEMBL;Acc:Q501G7]
197	AT3G01420	0.05	0.05	0.05	1.64	1.75	1.76	0	0	0	0	0	0	-	NO	#N/A	7.07617	YES	UP	1.58496	NO	#N/A	NO	DOX1	Alpha-dioxygenase 1 [Source:UniProtKB/Swiss-Prot;Acc:Q9SGH6]
198	AT5G10300	4.27	4.28	4.54	6.89	7.07	7.27	2.49	2.53	2.66	1.5	2.66	1.5	1.56464	YES	UP	2.18727	YES	UP	0.0387696	NO	#N/A	NO	HNL	Alpha-hydroxynitrile lyase [Source:UniProtKB/Swiss-Prot;Acc:Q9LFT6]
199	AT1G31710	6.99	7.34	7.74	7.52	7.91	7.92	5.64	5.93	6.11	2.44	6.11	2.44	1.5592	YES	UP	1.60451	YES	UP	1.25292	YES	UP	YES		Amine oxidase [Source:UniProtKB/TrEMBL;Acc:F4IAX1]
200	AT4G12290	4.91	5.09	5.22	8.21	8.63	8.92	2.94	3.06	3.17	8.44	3.17	8.44	-0.397634	NO	#N/A	0.36153	NO	#N/A	-1.44885	YES	DOWN	NO		Amine oxidase [Source:UniProtKB/TrEMBL;Acc:Q8L742]
201	AT5G09220	36.49	37.27	38.63	88.19	91.09	91.53	87.67	94.22	94.99	81.31	94.99	81.31	-1.11572	YES	DOWN	0.0720924	NO	#N/A	-0.157644	NO	#N/A	NO	AAP2	Amino acid permease 2 [Source:UniProtKB/Swiss-Prot;Acc:Q38967]
202	AT2G41190	3.82	4	4.25	16.77	16.8	17.42	3.8	4.08	4.12	6.67	4.12	6.67	-0.532628	NO	#N/A	1.30935	YES	UP	0.287884	NO	#N/A	NO	AVT1A	Amino acid transporter AVT1A [Source:UniProtKB/Swiss-Prot;Acc:O80668]
203	AT1G73177	6.77	6.98	7.36	11.36	11.49	11.93	13.16	14.15	14.65	5.48	14.65	5.48	-0.278781	NO	#N/A	0.441551	NO	#N/A	1.33332	YES	UP	NO	APC13	Anaphase-promoting complex subunit 13 [Source:UniProtKB/Swiss-Prot;Acc:Q8L981]
204	AT2G24600	9.08	9.2	9.83	47.81	51.09	53.47	8.57	8.57	8.71	9.2	8.71	9.2	0.0522583	NO	#N/A	2.40243	YES	UP	-0.195256	NO	#N/A	NO		Ankyrin repeat family protein [Source:UniProtKB/TrEMBL;Acc:F4IPR3]
205	AT4G14390	1.61	1.68	1.75	1.03	1.11	1.15	2.4	2.52	2.64	4.07	2.64	4.07	-1.29599	YES	DOWN	-2.0173	YES	DOWN	-0.56558	NO	#N/A	NO		Ankyrin repeat family protein [Source:UniProtKB/TrEMBL;Acc:F4JVF4]
206	AT5G15500	3.28	3.3	3.39	17.77	18.51	18.73	1.82	1.88	1.92	6.23	1.92	6.23	-0.528398	NO	#N/A	1.50179	YES	UP	-1.71297	YES	DOWN	NO		Ankyrin repeat family protein [Source:UniProtKB/TrEMBL;Acc:Q9LF32]
207	AT1G62045	1.73	1.78	1.85	4.33	4.38	4.55	3.23	3.3	3.33	1.07	3.33	1.07	-0.0293078	NO	#N/A	1.97996	YES	UP	-0.111732	NO	#N/A	NO		Ankyrin repeat protein [Source:UniProtKB/TrEMBL;Acc:Q8GYM5]
208	AT1G32350	0.26	0.27	0.28	5.19	5.55	5.8	0.08	0.08	0.08	0.09	0.08	0.09	1.63941	NO	#N/A	5.90334	YES	UP	0.608809	NO	#N/A	NO	AOX3	AOX1D [Source:UniProtKB/TrEMBL;Acc:A0A384LFI3]
209	AT1G25560	30.82	31.31	31.91	75.5	76.71	79.66	28.68	30.19	30.56	31.04	30.56	31.04	0.0216393	NO	#N/A	1.26441	YES	UP	-0.368539	NO	#N/A	NO	TEM1	AP2/ERF and B3 domain-containing transcription repressor TEM1 [Source:UniProtKB/Swiss-Prot;Acc:Q9C6M5]
210	AT2G26530	24.29	24.76	26.24	64.94	65.46	67.19	14.27	15.14	15.88	17.6	15.88	17.6	0.5597	NO	#N/A	1.865	YES	UP	0.0571268	NO	#N/A	NO	AR781	AR781 [Source:UniProtKB/TrEMBL;Acc:A0A178VPT1]
211	AT5G03210	0.89	0.9	0.96	54.29	56.38	56.99	0.99	0.99	1.03	1.43	1.03	1.43	-0.500339	NO	#N/A	5.19879	YES	UP	-	NO	#N/A	NO		Arabidopsis thaliana genomic DNA, chromosome 5, P1 clone:MOK16 [Source:UniProtKB/TrEMBL;Acc:Q9FYM8]
212	AT3G61640	13.68	13.8	14.2	23.78	24.93	25.68	13.65	13.74	14.07	9.76	14.07	9.76	0.311323	NO	#N/A	1.25614	YES	UP	-0.135279	NO	#N/A	NO	AGP20	Arabinogalactan protein 20 [Source:UniProtKB/Swiss-Prot;Acc:Q9M373]
213	AT4G34710	93.62	94.03	99.3	207.05	221.69	230.34	87.22	87.26	88.12	77.78	88.12	77.78	0.235812	NO	#N/A	1.40741	YES	UP	0.390641	NO	#N/A	NO	ADC2	Arginine decarboxylase 2 [Source:UniProtKB/Swiss-Prot;Acc:O23141]
214	AT3G02840	0.93	0.97	1	10.19	10.45	10.55	0.86	0.92	0.95	0.58	0.95	0.58	0.45881	NO	#N/A	4.10687	YES	UP	-0.0616798	NO	#N/A	NO		ARM repeat superfamily protein [Source:UniProtKB/TrEMBL;Acc:Q9M8S5]
215	AT5G22630	9.84	10.24	10.81	19.67	20.03	20.96	6.91	7.27	7.53	9.02	7.53	9.02	0.272688	NO	#N/A	1.10735	YES	UP	0.228342	NO	#N/A	NO	ADT5	Arogenate dehydratase [Source:UniProtKB/TrEMBL;Acc:A0A178UL55]
216	AT5G10760	55.85	57.79	58.87	35.3	36.9	38.7	81.43	81.74	85.36	141.23	85.36	141.23	-1.29486	YES	DOWN	-2.01744	YES	DOWN	-0.400332	NO	#N/A	NO	AED1	Aspartyl protease AED1 [Source:UniProtKB/Swiss-Prot;Acc:Q9LEW3]
217	AT5G40980	0	0	0	2.27	2.39	2.43	0.32	0.34	0.36	0.15	0.36	0.15	-	NO	#N/A	3.90334	YES	UP	0.0355227	NO	#N/A	NO		AT.I.24-6 protein, putative (DUF 3339) [Source:UniProtKB/TrEMBL;Acc:Q9FLN1]
218	AT1G02290	3.84	3.94	4.14	0.18	0.19	0.19	1.91	1.93	2.01	3.09	2.01	3.09	0.541449	NO	#N/A	-4.10975	YES	DOWN	-0.777906	NO	#N/A	NO		At1g02290 [Source:UniProtKB/TrEMBL;Acc:Q6GKW8]
219	AT1G07040	7.75	8.12	8.34	15.11	15.16	15.32	5.07	5.44	5.64	7.3	5.64	7.3	0.258394	NO	#N/A	1.03104	YES	UP	-0.24627	NO	#N/A	NO		At1g07040 [Source:UniProtKB/TrEMBL;Acc:Q9LMJ7]
220	AT1G07135	4.55	4.57	4.75	51.41	54.45	56.73	3.51	3.51	3.67	3.38	3.67	3.38	0.411229	NO	#N/A	3.89856	YES	UP	-0.0916746	NO	#N/A	NO		At1g07135 [Source:UniProtKB/TrEMBL;Acc:Q9LMK6]
221	AT1G09500	4.32	4.32	4.5	73.44	76.25	80.05	1.86	1.99	2.06	5.03	2.06	5.03	0.116576	NO	#N/A	3.95001	YES	UP	-1.5602	YES	DOWN	NO		At1g09500/F14J9_16 [Source:UniProtKB/TrEMBL;Acc:O80533]
222	AT1G11210	2.09	2.16	2.27	8.66	8.79	8.94	0.82	0.86	0.86	2.8	0.86	2.8	0.0133378	NO	#N/A	1.60549	YES	UP	-1.71743	YES	DOWN	NO		At1g11210/T28P6_5 [Source:UniProtKB/TrEMBL;Acc:Q9SXA7]
223	AT1G15720	0.67	0.7	0.7	1.19	1.25	1.26	1.32	1.33	1.38	0.16	1.38	0.16	0.284096	NO	#N/A	2.85525	YES	UP	3.07029	YES	UP	NO	TRFL5	At1g15720 [Source:UniProtKB/TrEMBL;Acc:Q9LMR2]
224	AT1G18740	20.7	21.46	22.1	72.7	75.53	78.86	17.09	18.01	18.47	14.26	18.47	14.26	0.451567	NO	#N/A	2.33163	YES	UP	-0.190184	NO	#N/A	NO		At1g18740/F6A14_15 [Source:UniProtKB/TrEMBL;Acc:Q9M9U5]
225	AT1G19380	8.73	8.84	9.18	60.91	62.3	62.78	8.27	8.43	8.53	7.85	8.53	7.85	0.142744	NO	#N/A	2.92933	YES	UP	0.0741909	NO	#N/A	NO		At1g19380 [Source:UniProtKB/TrEMBL;Acc:Q9LN60]
226	AT1G23040	4.93	5.1	5.47	20.04	20.59	21.42	3.95	3.96	4.11	6.99	4.11	6.99	-0.222924	NO	#N/A	1.28453	YES	UP	-0.0191415	NO	#N/A	NO		At1g23040 [Source:UniProtKB/TrEMBL;Acc:O23120]
227	AT1G23050	0	0	0	15.52	16.73	16.96	0	0	0	5.53	0	5.53	-6.92019	YES	DOWN	1.45885	YES	UP	-7.02293	YES	DOWN	YES		At1g23050 [Source:UniProtKB/TrEMBL;Acc:O23119]
228	AT1G23710	11.59	12.14	12.46	57.52	59.18	61.85	8.82	9	9.13	10.78	9.13	10.78	0.237822	NO	#N/A	2.39457	YES	UP	0.736966	NO	#N/A	NO		At1g23710 [Source:UniProtKB/TrEMBL;Acc:Q9ZUC4]
229	AT1G25180	0.39	0.4	0.4	0.14	0.14	0.15	0.54	0.57	0.58	0	0.58	0	1.03684	NO	#N/A	-0.431716	NO	#N/A	5.11671	YES	UP	NO		At1g25025 [Source:UniProtKB/TrEMBL;Acc:Q9FDZ2]
230	AT1G25400	1.36	1.42	1.44	13.58	14.18	14.43	1.42	1.51	1.55	1.42	1.55	1.42	-0.0569779	NO	#N/A	3.37252	YES	UP	-	NO	#N/A	NO		At1g25400 [Source:UniProtKB/TrEMBL;Acc:Q9C6L0]
231	AT1G29640	0.26	0.26	0.27	9.83	10.09	10.21	1.11	1.14	1.18	1.45	1.18	1.45	-2.36864	NO	#N/A	2.73495	YES	UP	-0.0235068	NO	#N/A	NO		At1g29640 [Source:UniProtKB/TrEMBL;Acc:Q9C7N7]
232	AT1G32920	15.25	15.78	16.18	89.96	94.73	99.32	12.03	12.49	12.72	8.79	12.72	8.79	0.639775	NO	#N/A	3.33324	YES	UP	-0.268849	NO	#N/A	NO		At1g32920/F9L11_25 [Source:UniProtKB/TrEMBL;Acc:Q93WI1]
233	AT1G45165	3.45	3.6	3.62	7.22	7.56	7.83	1.16	1.16	1.22	0	1.22	0	5.30824	YES	UP	6.26806	YES	UP	0.932886	NO	#N/A	NO		At1g45165 [Source:UniProtKB/TrEMBL;Acc:Q058G8]
234	AT1G47395	2.35	2.43	2.59	2.8	2.88	2.95	8.34	8.63	8.65	2.52	8.65	2.52	-0.893386	NO	#N/A	-0.66569	NO	#N/A	1.77851	YES	UP	NO		At1g47390 [Source:UniProtKB/TrEMBL;Acc:Q8GUL3]
235	AT1G49500	116.17	117.44	122.04	165.69	174.36	180.82	87.09	92.23	93.1	81.56	93.1	81.56	0.473075	NO	#N/A	1.00086	YES	UP	-0.173178	NO	#N/A	NO		At1g49500/F13F21_6 [Source:UniProtKB/TrEMBL;Acc:Q9XIB7]
236	AT1G52565	5.39	5.39	5.55	13.63	13.81	13.87	6.44	6.62	6.8	5.86	6.8	5.86	-0.181559	NO	#N/A	1.19523	YES	UP	-0.286923	NO	#N/A	NO		At1g52565 [Source:UniProtKB/TrEMBL;Acc:A0JPU2]
237	AT1G58225	8.9	9.07	9.15	6.65	6.92	7.26	13.07	13.26	13.41	15.71	13.41	15.71	-0.725107	NO	#N/A	-1.27034	YES	DOWN	-0.595268	NO	#N/A	NO		At1g58225 [Source:UniProtKB/TrEMBL;Acc:Q8GW35]
238	AT1G59590	7.27	7.42	7.49	19.21	19.77	20.58	7.4	7.83	7.98	7.77	7.98	7.77	-0.0846287	NO	#N/A	1.28425	YES	UP	0.0152265	NO	#N/A	NO	ZCF37	At1g59590 [Source:UniProtKB/TrEMBL;Acc:Q9SLT9]
239	AT1G62480	111.97	112.01	115	156.83	158.79	164.99	133.83	143.75	146.59	72.69	146.59	72.69	0.21538	NO	#N/A	1.07977	YES	UP	0.412016	NO	#N/A	NO		At1g62480/T3P18_4 [Source:UniProtKB/TrEMBL;Acc:Q9SXE9]
240	AT1G63720	0.88	0.91	0.92	3.06	3.16	3.28	1.41	1.47	1.52	1.34	1.52	1.34	-0.632096	NO	#N/A	1.17783	YES	UP	-0.63743	NO	#N/A	NO		At1g63720/F24D7_9 [Source:UniProtKB/TrEMBL;Acc:Q93W23]
241	AT1G63840	4.41	4.41	4.56	14.66	14.79	14.97	5.63	5.89	6.04	7.03	6.04	7.03	-0.587117	NO	#N/A	1.03824	YES	UP	-0.0767779	NO	#N/A	NO		At1g63840/T12P18_14 [Source:UniProtKB/TrEMBL;Acc:Q9CAJ8]
242	AT1G66540	3.53	3.7	3.82	2.33	2.5	2.52	4.27	4.43	4.63	6.58	4.63	6.58	-0.68702	NO	#N/A	-1.52013	YES	DOWN	-0.168398	NO	#N/A	NO		At1g66540 [Source:UniProtKB/TrEMBL;Acc:A2RVN3]
243	AT1G70740	7.39	7.42	7.48	15.55	16.7	16.95	8.07	8.65	8.84	7.57	8.84	7.57	-0.105435	NO	#N/A	1.04198	YES	UP	-0.203768	NO	#N/A	NO		At1g70740 [Source:UniProtKB/TrEMBL;Acc:B4F7N6]
244	AT1G72600	1.12	1.13	1.16	1.53	1.55	1.61	3.01	3.07	3.09	1.11	3.09	1.11	-0.63894	NO	#N/A	-0.179124	NO	#N/A	1.17588	YES	UP	NO		At1g72600 [Source:UniProtKB/TrEMBL;Acc:Q9CAH6]
245	AT1G72940	9.84	10.08	10.43	33.04	33.76	35.09	7.98	8.12	8.21	10.45	8.21	10.45	0.0601817	NO	#N/A	1.64283	YES	UP	-0.568284	NO	#N/A	NO		At1g72940/F3N23_14 [Source:UniProtKB/TrEMBL;Acc:Q9SSN2]
246	AT1G74450	7.16	7.32	7.6	46.51	49.82	50.28	6.62	6.82	7.03	6.8	7.03	6.8	0.0979964	NO	#N/A	2.75686	YES	UP	0.174679	NO	#N/A	NO		At1g74450/F1M20_13 [Source:UniProtKB/TrEMBL;Acc:Q9CA69]
247	AT2G01610	2.54	2.63	2.7	2.86	2.9	2.94	1.76	1.8	1.83	0.53	1.83	0.53	2.30908	YES	UP	2.41148	YES	UP	-0.0686608	NO	#N/A	NO		At2g01610 [Source:UniProtKB/TrEMBL;Acc:Q9ZNU5]
248	AT2G05230	5.74	5.89	6.34	6.43	6.74	6.94	4.03	4.28	4.41	1.78	4.41	1.78	1.73426	YES	UP	1.84111	YES	UP	1.22829	YES	UP	YES		At2g05250/F5G3.15 [Source:UniProtKB/TrEMBL;Acc:Q9S7L6]
249	AT2G05540	29.8	30.82	32.67	70.96	75.35	77.35	30.35	32.13	32.18	21.97	32.18	21.97	0.293447	NO	#N/A	1.66182	YES	UP	0.180641	NO	#N/A	NO		At2g05540/T20G20.11 [Source:UniProtKB/TrEMBL;Acc:Q9SL13]
250	AT2G16660	6.28	6.36	6.79	13.68	13.9	14.51	10.13	10.43	10.85	6.07	10.85	6.07	-0.242721	NO	#N/A	1.13968	YES	UP	0.0142456	NO	#N/A	NO		At2g16660/T24I21.7 [Source:UniProtKB/TrEMBL;Acc:Q9SLF1]
251	AT2G17880	13.54	13.94	14.43	20.15	20.69	21.56	13.92	15.03	15.27	8.51	15.27	8.51	0.376207	NO	#N/A	1.22262	YES	UP	0.298038	NO	#N/A	NO		At2g17880/At2g17880 [Source:UniProtKB/TrEMBL;Acc:O48828]
252	AT2G23290	3.65	3.7	3.85	5.53	5.89	6.12	3.5	3.68	3.73	2.45	3.73	2.45	0.376066	NO	#N/A	1.15646	YES	UP	0.114796	NO	#N/A	NO	AtMYB70	At2g23280 [Source:UniProtKB/TrEMBL;Acc:O22179]
253	AT2G24550	41.25	43.02	46.24	121.41	128.7	129.52	32.08	34.57	35.53	37.64	35.53	37.64	0.236072	NO	#N/A	1.66933	YES	UP	-0.312905	NO	#N/A	NO		At2g24550/F25P17.15 [Source:UniProtKB/TrEMBL;Acc:Q945P6]
254	AT2G27260	16.62	17.37	17.49	30.82	31.35	32.42	13.12	13.55	13.8	14.51	13.8	14.51	0.265727	NO	#N/A	1.06172	YES	UP	0.370915	NO	#N/A	NO		At2g27260/F12K2.16 [Source:UniProtKB/TrEMBL;Acc:Q9XIN3]
255	AT2G27740	1.73	1.77	1.83	5.66	6.09	6.18	4.27	4.28	4.49	2.08	4.49	2.08	-0.698565	NO	#N/A	1.37977	YES	UP	-0.387023	NO	#N/A	NO		At2g27740 [Source:UniProtKB/TrEMBL;Acc:Q9ZUX5]
256	AT2G28120	1.23	1.25	1.3	4.75	4.94	5	1.02	1.03	1.04	0.77	1.04	0.77	0.551015	NO	#N/A	2.61272	YES	UP	-	NO	#N/A	NO		At2g28120/F24D13.9 [Source:UniProtKB/TrEMBL;Acc:Q9ZUV4]
257	AT2G29070	4.46	4.64	4.91	2.63	2.63	2.69	3.91	4.07	4.19	6.41	4.19	6.41	-0.279926	NO	#N/A	-1.03557	YES	DOWN	-0.109472	NO	#N/A	NO		At2g29070 [Source:UniProtKB/TrEMBL;Acc:Q6NLS0]
258	AT2G31945	0.26	0.27	0.27	2.03	2.03	2.06	0	0	0	0	0	0	-	NO	#N/A	5.51429	YES	UP	-0.648835	NO	#N/A	NO		At2g31940/F20M17.2 [Source:UniProtKB/TrEMBL;Acc:Q8RU85]
259	AT2G35070	2.02	2.04	2.12	16.84	18.05	18.9	1.11	1.18	1.18	2.79	1.18	2.79	-0.129416	NO	#N/A	2.56532	YES	UP	-0.250185	NO	#N/A	NO		At2g35070/T4C15.26 [Source:UniProtKB/TrEMBL;Acc:O82184]
260	AT2G35730	0	0	0	2.17	2.22	2.32	0	0	0	0	0	0	-	NO	#N/A	5.02887	YES	UP	1.58496	NO	#N/A	NO		At2g35730 [Source:UniProtKB/TrEMBL;Acc:Q9ZQP5]
261	AT2G39650	2.66	2.67	2.77	10.2	10.96	11.03	2.78	2.89	3.03	2.95	3.03	2.95	-0.140738	NO	#N/A	1.77136	YES	UP	-0.0410759	NO	#N/A	NO		At2g39650 [Source:UniProtKB/TrEMBL;Acc:O48813]
262	AT2G39980	9.39	9.52	9.93	24.49	25.31	25.62	9.43	9.7	9.94	11.77	9.94	11.77	-0.215228	NO	#N/A	1.04064	YES	UP	-0.448287	NO	#N/A	NO		At2g39980/T28M21.14 [Source:UniProtKB/TrEMBL;Acc:O04201]
263	AT2G41380	1.72	1.73	1.84	4.33	4.58	4.76	1.24	1.33	1.35	1.32	1.35	1.32	0.406879	NO	#N/A	1.68902	YES	UP	-0.21283	NO	#N/A	NO		At2g41380 [Source:UniProtKB/TrEMBL;Acc:Q9ZVC3]
264	AT2G41640	1.95	2	2.14	9.17	9.52	9.93	1.87	1.97	2.06	2.48	2.06	2.48	-0.205029	NO	#N/A	1.83747	YES	UP	0.0390733	NO	#N/A	NO		At2g41640/T32G6.16 [Source:UniProtKB/TrEMBL;Acc:O22225]
265	AT2G41800	0.44	0.45	0.49	0.22	0.22	0.22	0.98	1.02	1.04	0.04	1.04	0.04	0.30117	NO	#N/A	-0.762961	NO	#N/A	4.65043	YES	UP	NO		At2g41800/T11A7.10 [Source:UniProtKB/TrEMBL;Acc:O22940]
266	AT2G42760	10.83	11.02	11.44	28.87	29.37	30.4	7.87	7.91	8.01	9.76	8.01	9.76	0.274084	NO	#N/A	1.54528	YES	UP	0.123356	NO	#N/A	NO		At2g42760 [Source:UniProtKB/TrEMBL;Acc:Q9SJI0]
267	AT2G44240	0.16	0.16	0.17	0	0	0	0.15	0.15	0.16	0.91	0.16	0.91	-2.01465	NO	#N/A	-5.40159	YES	DOWN	-2.57357	YES	DOWN	NO		At2g44240/F4I1.5 [Source:UniProtKB/TrEMBL;Acc:O64859]
268	AT2G44380	3.43	3.45	3.46	4.3	4.33	4.34	4.04	4.17	4.35	8.11	4.35	8.11	-1.19519	YES	DOWN	-0.665363	NO	#N/A	-0.479982	NO	#N/A	NO		At2g44380 [Source:UniProtKB/TrEMBL;Acc:O64872]
269	AT2G45510	4.22	4.25	4.3	2.37	2.43	2.44	3.07	3.18	3.26	5.73	3.26	5.73	-0.205019	NO	#N/A	-1.28462	YES	DOWN	0.0203486	NO	#N/A	NO	CYP704A2	At2g45510 [Source:UniProtKB/TrEMBL;Acc:O64631]
270	AT3G02480	0	0	0	41.71	44.29	45.52	0	0	0	0.17	0	0.17	-	NO	#N/A	7.89016	YES	UP	0.306661	NO	#N/A	NO		AT3g02480/F16B3_11 [Source:UniProtKB/TrEMBL;Acc:Q9M892]
271	AT3G04010	0.16	0.17	0.17	1.36	1.47	1.51	0.02	0.02	0.02	0.05	0.02	0.05	2.05889	NO	#N/A	4.90048	YES	UP	0.109093	NO	#N/A	NO		At3g04010 [Source:UniProtKB/TrEMBL;Acc:Q9SQR1]
272	AT3G04640	10.89	11.24	11.72	95.07	96.71	101.23	4.97	5.22	5.4	9.33	5.4	9.33	0.492519	NO	#N/A	3.53309	YES	UP	0.361086	NO	#N/A	NO		At3g04640 [Source:UniProtKB/TrEMBL;Acc:Q9SR10]
273	AT3G10020	37.33	38.88	41.26	63.18	66.3	67.73	26.21	27.6	27.84	28.67	27.84	28.67	0.463706	NO	#N/A	1.25331	YES	UP	0.448739	NO	#N/A	NO		AT3g10020/T22K18_16 [Source:UniProtKB/TrEMBL;Acc:Q9SR67]
274	AT3G12510	0	0	0	5.26	5.35	5.53	1.45	1.48	1.55	3.25	1.55	3.25	-5.99166	YES	DOWN	1.00358	NO	#N/A	-0.314986	NO	#N/A	NO		At3g12510 [Source:UniProtKB/TrEMBL;Acc:Q9LHF8]
275	AT3G14060	1.03	1.04	1.08	4.78	4.84	5.03	0.48	0.49	0.5	0.37	0.5	0.37	1.34501	NO	#N/A	3.68269	YES	UP	-0.0350469	NO	#N/A	NO		At3g14060 [Source:UniProtKB/TrEMBL;Acc:Q9LVJ2]
276	AT3G14280	3.3	3.33	3.55	21.76	21.79	22.29	5.73	5.95	6.12	9.44	6.12	9.44	-1.46573	YES	DOWN	1.17542	YES	UP	-0.803509	NO	#N/A	NO		At3g14280 [Source:UniProtKB/TrEMBL;Acc:Q9LUL9]
277	AT3G14870	0.92	0.93	0.95	2.81	3.01	3.13	1.56	1.61	1.65	1	1.65	1	-0.38247	NO	#N/A	1.51244	YES	UP	-0.911066	NO	#N/A	NO		AT3G14870 protein [Source:UniProtKB/TrEMBL;Acc:Q9LKB7]
278	AT3G15450	50.11	50.78	54.69	126.28	131.34	134.01	33.11	35.69	36.2	24.16	36.2	24.16	1.10907	YES	UP	2.37147	YES	UP	0.468904	NO	#N/A	NO		AT3g15450/MJK13_11 [Source:UniProtKB/TrEMBL;Acc:Q9LE80]
279	AT3G15630	3.07	3.14	3.39	7.5	7.54	7.57	1.98	2.13	2.16	2.26	2.16	2.26	0.523186	NO	#N/A	1.70694	YES	UP	0.0944479	NO	#N/A	NO		AT3g15630/MSJ11_3 [Source:UniProtKB/TrEMBL;Acc:Q9LW16]
280	AT3G16330	0.47	0.48	0.51	2.46	2.61	2.71	0.98	1	1.01	0.23	1.01	0.23	-0.00984779	NO	#N/A	3.3699	YES	UP	-0.0348417	NO	#N/A	NO		At3g16330 [Source:UniProtKB/TrEMBL;Acc:O04324]
281	AT3G16510	3.75	3.87	4.05	8.3	8.59	8.93	2.19	2.35	2.38	3.68	2.38	3.68	0.260811	NO	#N/A	1.15267	YES	UP	0.155416	NO	#N/A	NO		At3g16510 [Source:UniProtKB/TrEMBL;Acc:Q9LK74]
282	AT3G18560	6.35	6.63	6.95	13.6	14.12	14.32	4.01	4.1	4.26	4.42	4.26	4.42	0.605375	NO	#N/A	1.59902	YES	UP	-0.0539982	NO	#N/A	NO		AT3g18560/K24M9_5 [Source:UniProtKB/TrEMBL;Acc:Q9LII3]
283	AT3G19030	206.34	208.44	219.62	440.71	452.13	465.8	196	202.31	203.59	183.03	203.59	183.03	0.155317	NO	#N/A	1.21376	YES	UP	-0.222779	NO	#N/A	NO		AT3g19030/K13E13_15 [Source:UniProtKB/TrEMBL;Acc:Q9LJ63]
284	AT3G23170	2.5	2.58	2.7	18.36	19.3	19.41	3.1	3.15	3.2	4.72	3.2	4.72	-0.700154	NO	#N/A	1.93489	YES	UP	-0.00571365	NO	#N/A	NO		At3g23170 [Source:UniProtKB/TrEMBL;Acc:Q9LTD3]
285	AT3G27250	12.71	12.88	12.88	15.88	16.86	17.49	5.39	5.47	5.7	15.31	5.7	15.31	0.0829696	NO	#N/A	0.467785	NO	#N/A	-1.45493	YES	DOWN	NO		At3g27250 [Source:UniProtKB/TrEMBL;Acc:Q9LK28]
286	AT3G28220	182.44	183.98	186.01	141.66	147.4	150.68	113.89	118.04	121.11	85.07	121.11	85.07	1.14519	YES	UP	0.594393	NO	#N/A	0.103108	NO	#N/A	NO		AT3g28220/T19D11_3 [Source:UniProtKB/TrEMBL;Acc:Q9LHA6]
287	AT3G45160	32.98	33.28	34.27	44.36	47.91	49.8	48.08	50.94	52.6	20.49	52.6	20.49	0.103354	NO	#N/A	1.08255	YES	UP	1.28319	YES	UP	NO		At3g45160 [Source:UniProtKB/TrEMBL;Acc:Q9M1U3]
288	AT3G48020	1.76	1.84	1.89	3.28	3.33	3.42	0.26	0.27	0.28	2.12	0.28	2.12	0.280483	NO	#N/A	1.14993	NO	#N/A	-2.9886	YES	DOWN	NO		At3g48020 [Source:UniProtKB/TrEMBL;Acc:Q9SU65]
289	AT3G50390	0.39	0.4	0.42	0.59	0.62	0.62	0.1	0.1	0.11	0.74	0.11	0.74	-0.39402	NO	#N/A	0.202817	NO	#N/A	-2.85736	YES	DOWN	NO		At3g50390 [Source:UniProtKB/TrEMBL;Acc:A2RVN9]
290	AT3G52480	2.4	2.4	2.46	4.46	4.64	4.86	2.38	2.48	2.58	1.65	2.58	1.65	0.304153	NO	#N/A	1.41743	YES	UP	0.0823383	NO	#N/A	NO		At3g52480 [Source:UniProtKB/TrEMBL;Acc:Q9SVC9]
291	AT3G53232	1.23	1.27	1.35	1.94	2.07	2.16	0.86	0.92	0.96	0.2	0.96	0.2	1.50125	NO	#N/A	3.20944	YES	UP	-0.168123	NO	#N/A	NO	RTFL1	At3g53232 [Source:UniProtKB/TrEMBL;Acc:Q8LBB5]
292	AT3G53980	8.81	9.17	9.65	9.57	9.75	9.78	3.6	3.66	3.82	3.79	3.82	3.79	1.73081	YES	UP	1.76967	YES	UP	-0.199274	NO	#N/A	NO		At3g53980 [Source:UniProtKB/TrEMBL;Acc:Q9M329]
293	AT3G57450	5.63	5.69	5.77	29.34	30.97	31.31	7.92	7.99	8.19	5.94	8.19	5.94	-0.231888	NO	#N/A	2.28726	YES	UP	0.450232	NO	#N/A	NO		At3g57450 [Source:UniProtKB/TrEMBL;Acc:Q9SCM7]
294	AT3G57760	1.5	1.54	1.6	4.13	4.33	4.41	2.19	2.32	2.4	1.63	2.4	1.63	-0.286677	NO	#N/A	1.30784	YES	UP	-0.238458	NO	#N/A	NO		AT3g57760/F15B8_50 [Source:UniProtKB/TrEMBL;Acc:Q9SVZ0]
295	AT3G59080	2.45	2.53	2.69	11.27	11.63	12.11	2.59	2.62	2.71	2.5	2.71	2.5	-0.00750428	NO	#N/A	2.16592	YES	UP	0.206017	NO	#N/A	NO		AT3g59080/F17J16_130 [Source:UniProtKB/TrEMBL;Acc:Q9LYS8]
296	AT4G05070	216.51	222.51	239.44	369.65	391.13	403.23	178.87	188.16	191.2	177.73	191.2	177.73	0.31162	NO	#N/A	1.00754	YES	UP	0.15349	NO	#N/A	NO		AT4g05070 protein [Source:UniProtKB/TrEMBL;Acc:Q9S9T1]
297	AT4G09200	0	0	0	2.55	2.63	2.72	4.08	4.17	4.33	0	4.33	0	-	NO	#N/A	7.01048	YES	UP	7.75348	YES	UP	NO		At4g09200 [Source:UniProtKB/TrEMBL;Acc:Q8RX25]
298	AT4G09310	0	0	0	2.55	2.7	2.71	4.29	4.63	4.8	0	4.8	0	-	NO	#N/A	7.01048	YES	UP	7.82011	YES	UP	NO		At4g09200 [Source:UniProtKB/TrEMBL;Acc:Q8RX25]
299	AT4G16447	5.3	5.54	5.94	3.14	3.16	3.22	4.94	5.21	5.25	7.34	5.25	7.34	-0.248199	NO	#N/A	-1.25654	YES	DOWN	0.015348	NO	#N/A	NO		At4g16447 [Source:UniProtKB/TrEMBL;Acc:Q29Q07]
300	AT4G21215	6.49	6.58	6.66	8.29	8.46	8.52	3.84	4.12	4.25	8.73	4.25	8.73	-0.137969	NO	#N/A	0.219066	NO	#N/A	-1.11351	YES	DOWN	NO		AT4G21215 protein [Source:UniProtKB/TrEMBL;Acc:B9DFM7]
301	AT4G22880	0.75	0.75	0.8	0.17	0.18	0.18	1.33	1.35	1.35	2.78	1.35	2.78	-1.76669	YES	DOWN	-4.19995	YES	DOWN	-2.29662	NO	#N/A	NO	LDOX	AT4G22880 protein [Source:UniProtKB/TrEMBL;Acc:Q0WWD6]
302	AT4G23680	4.09	4.23	4.47	2.34	2.42	2.54	0.77	0.83	0.84	4.15	0.84	4.15	0.48475	NO	#N/A	-0.324298	NO	#N/A	-2.37193	YES	DOWN	NO		AT4g23680/F9D16_150 [Source:UniProtKB/TrEMBL;Acc:Q9SUQ9]
303	AT4G25433	0.2	0.2	0.22	2.7	2.84	2.94	0.28	0.3	0.3	0.3	0.3	0.3	-0.537657	NO	#N/A	3.12198	YES	UP	0.437088	NO	#N/A	NO		At4g25433 [Source:UniProtKB/TrEMBL;Acc:Q6NLQ4]
304	AT4G25620	13.7	13.87	14.28	37.43	40.3	41.19	12.88	13.42	13.55	11.76	13.55	11.76	0.174976	NO	#N/A	1.65301	YES	UP	0.111353	NO	#N/A	NO		At4g25620 [Source:UniProtKB/TrEMBL;Acc:Q8GYX5]
305	AT4G27652	3.98	4.06	4.3	18.15	18.35	19.22	3.81	4.1	4.29	2.11	4.29	2.11	0.536111	NO	#N/A	3.07099	YES	UP	-0.231722	NO	#N/A	NO		At4g27652 [Source:UniProtKB/TrEMBL;Acc:Q8L9W9]
306	AT4G27654	0.19	0.2	0.2	19.81	20.74	20.87	0	0	0	0	0	0	-	NO	#N/A	7.62977	YES	UP	-	NO	#N/A	NO		At4g27654 [Source:UniProtKB/TrEMBL;Acc:Q3E9V5]
307	AT4G27657	6.69	6.78	7.17	38.85	41.67	43.16	6.84	7.24	7.43	7.46	7.43	7.46	-0.114832	NO	#N/A	2.3474	YES	UP	-0.253797	NO	#N/A	NO		At4g27657 [Source:UniProtKB/TrEMBL;Acc:Q8LF18]
308	AT4G28310	6.47	6.49	6.63	3.8	3.83	3.93	7.46	8.05	8.24	8.16	8.24	8.16	-0.326193	NO	#N/A	-1.12956	YES	DOWN	-0.459297	NO	#N/A	NO		At4g28310 [Source:UniProtKB/TrEMBL;Acc:Q8LDV4]
309	AT4G32480	8.87	9.3	9.4	37.77	40.65	41.04	7.63	8.01	8.14	6.03	8.14	6.03	0.448744	NO	#N/A	2.62715	YES	UP	-0.0219251	NO	#N/A	NO		AT4g32480/F8B4_180 [Source:UniProtKB/TrEMBL;Acc:Q9SUU4]
310	AT4G33905	0.1	0.1	0.1	1.97	2.1	2.19	0.32	0.34	0.34	0.45	0.34	0.45	-2.04731	NO	#N/A	2.12198	YES	UP	-0.0700475	NO	#N/A	NO		AT4g33900 [Source:UniProtKB/TrEMBL;Acc:Q9FPH4]
311	AT4G34150	81.52	85.38	90.27	240.97	253.3	265.35	82.6	84.62	86.86	93.03	86.86	93.03	-0.0857558	NO	#N/A	1.39758	YES	UP	0.00366399	NO	#N/A	NO		AT4g34150/F28A23_90 [Source:UniProtKB/TrEMBL;Acc:Q945K9]
312	AT4G34790	7.02	7.13	7.58	4.16	4.17	4.32	6.97	7.34	7.56	3.27	7.56	3.27	1.15227	YES	UP	-0.156558	NO	#N/A	1.14264	YES	UP	NO		At4g34790 [Source:UniProtKB/TrEMBL;Acc:Q9SW55]
313	AT5G01740	6.25	6.28	6.48	7.38	7.74	7.99	5.27	5.33	5.39	3.16	5.39	3.16	0.699017	NO	#N/A	1.19598	YES	UP	0.100782	NO	#N/A	NO		AT5g01740/T20L15_10 [Source:UniProtKB/TrEMBL;Acc:Q9LZX2]
314	AT5G03545	1.7	1.72	1.75	0.65	0.69	0.71	0.07	0.07	0.08	1.4	0.08	1.4	0.844095	NO	#N/A	-0.490445	NO	#N/A	-4.29793	YES	DOWN	NO	AT4	At5g03545 [Source:UniProtKB/TrEMBL;Acc:Q9LZD2]
315	AT5G04250	0.72	0.75	0.81	3.87	4.02	4.11	0.54	0.58	0.59	0.78	0.59	0.78	0.0846972	NO	#N/A	2.28415	YES	UP	-0.267818	NO	#N/A	NO		At5g04250 [Source:UniProtKB/TrEMBL;Acc:Q8LBW2]
316	AT5G05960	19.1	19.95	21.19	22.87	22.94	23.56	16.57	17.17	17.68	10.84	17.68	10.84	0.613992	NO	#N/A	1.05547	YES	UP	0.439723	NO	#N/A	NO		At5g05960 [Source:UniProtKB/TrEMBL;Acc:Q8LBY9]
317	AT5G08240	1.95	1.99	2.09	2.58	2.65	2.66	1.56	1.56	1.61	3.73	1.61	3.73	-0.588945	NO	#N/A	-0.201077	NO	#N/A	-1.21228	YES	DOWN	NO		At5g08240 [Source:UniProtKB/TrEMBL;Acc:Q9LEY3]
318	AT5G10140	0.58	0.6	0.63	1.77	1.8	1.88	2.87	2.88	2.9	0.82	2.9	0.82	-1.3267	NO	#N/A	0.263564	NO	#N/A	2.08033	YES	UP	NO	FLC	At5g10140 [Source:UniProtKB/TrEMBL;Acc:Q5Q9J1]
319	AT5G12930	1.23	1.26	1.28	2.31	2.4	2.4	0.47	0.48	0.5	0.98	0.5	0.98	0.615906	NO	#N/A	1.21819	YES	UP	0.473336	NO	#N/A	NO		At5g12930 [Source:UniProtKB/TrEMBL;Acc:Q9LXU6]
320	AT5G15190	2.06	2.14	2.15	4.95	4.99	5.05	1.81	1.95	2.03	1.81	2.03	1.81	0.168506	NO	#N/A	1.39046	YES	UP	-0.243791	NO	#N/A	NO		At5g15190 [Source:UniProtKB/TrEMBL;Acc:Q8GW49]
321	AT5G19120	33.36	34.09	36.02	84.77	88.23	90.64	27.14	27.34	27.55	21.8	27.55	21.8	0.540277	NO	#N/A	1.93907	YES	UP	-0.41961	NO	#N/A	NO		AT5g19120/T24G5_20 [Source:UniProtKB/TrEMBL;Acc:Q93VG3]
322	AT5G19440	15.8	16.58	17.34	51.75	54.97	56.98	15.57	15.65	16.39	19.79	16.39	19.79	-0.170827	NO	#N/A	1.36612	YES	UP	-0.227057	NO	#N/A	NO		At5g19440 [Source:UniProtKB/TrEMBL;Acc:Q29Q34]
323	AT5G21940	28.35	28.36	30.51	97.32	104.62	105.21	20.91	22.05	22.75	16.19	22.75	16.19	0.661821	NO	#N/A	2.56906	YES	UP	-0.962088	NO	#N/A	NO		At5g21940 [Source:UniProtKB/TrEMBL;Acc:Q9C593]
324	AT5G35740	6.58	6.8	6.98	5.92	5.93	6.09	13.43	13.62	14.02	6.99	14.02	6.99	-0.459689	NO	#N/A	-0.642247	NO	#N/A	1.00208	YES	UP	NO		At5g35740 [Source:UniProtKB/TrEMBL;Acc:Q9FKH4]
325	AT5G37540	3.16	3.24	3.28	6.62	6.93	7.23	2.23	2.39	2.49	3.04	2.49	3.04	0.175712	NO	#N/A	1.10638	YES	UP	-0.083417	NO	#N/A	NO		AT5g37540/mpa22_p_70 [Source:UniProtKB/TrEMBL;Acc:Q9FGI3]
326	AT5G38130	1.2	1.26	1.34	0.77	0.8	0.81	1.77	1.78	1.8	0.19	1.8	0.19	2.685	YES	UP	0.126633	NO	#N/A	3.24278	YES	UP	NO		At5g38130 [Source:UniProtKB/TrEMBL;Acc:Q6DBD5]
327	AT5G40690	1.5	1.5	1.51	5.01	5.22	5.34	2.49	2.58	2.64	4.49	2.64	4.49	-1.53223	YES	DOWN	0.422159	NO	#N/A	-0.149919	NO	#N/A	NO		At5g40690 [Source:UniProtKB/TrEMBL;Acc:Q9FM29]
328	AT5G41100	4.62	4.7	4.72	9.18	9.63	9.63	3.74	3.76	3.9	3.64	3.9	3.64	0.328623	NO	#N/A	1.33714	YES	UP	0.3259	NO	#N/A	NO		At5g41100 [Source:UniProtKB/TrEMBL;Acc:A4FVS2]
329	AT5G45030	4.54	4.7	4.78	6.83	7.37	7.58	7.94	8.21	8.34	10.5	8.34	10.5	-1.16134	YES	DOWN	-0.429865	NO	#N/A	-0.326576	NO	#N/A	NO		AT5G45030 protein [Source:UniProtKB/TrEMBL;Acc:Q9FL94]
330	AT5G45310	3.86	3.91	4.17	4.74	5.05	5.13	2.15	2.15	2.17	1.56	2.17	1.56	1.39154	YES	UP	1.61948	YES	UP	-0.195897	NO	#N/A	NO		AT5g45310/K9E15_9 [Source:UniProtKB/TrEMBL;Acc:Q94JR2]
331	AT5G46710	4.16	4.27	4.36	16.84	17.92	18.05	3.97	4.02	4.14	4.55	4.14	4.55	-0.0498869	NO	#N/A	1.9258	YES	UP	-0.103739	NO	#N/A	NO		At5g46710 [Source:UniProtKB/TrEMBL;Acc:Q9FIQ4]
332	AT5G46780	14.93	15.66	16.31	26.62	27.78	28.52	12.99	13.62	14.11	12.91	14.11	12.91	0.232115	NO	#N/A	1.0347	YES	UP	-0.351912	NO	#N/A	NO		At5g46780 [Source:UniProtKB/TrEMBL;Acc:Q9FIP7]
333	AT5G49280	2.65	2.66	2.82	5.86	6.12	6.38	2.34	2.51	2.51	2.02	2.51	2.02	0.31176	NO	#N/A	1.51728	YES	UP	-0.0212854	NO	#N/A	NO		At5g49280 [Source:UniProtKB/TrEMBL;Acc:Q9FJ12]
334	AT5G49640	5.67	5.93	6.1	0	0	0	2.74	2.75	2.75	0.35	2.75	0.35	4.07728	YES	UP	-	NO	#N/A	3.02967	YES	UP	NO		At5g49640 [Source:UniProtKB/TrEMBL;Acc:Q9LT52]
335	AT5G50760	0.27	0.28	0.3	1.27	1.27	1.32	0.1	0.1	0.1	0.11	0.1	0.11	1.40939	NO	#N/A	3.51429	YES	UP	0.343008	NO	#N/A	NO		At5g50760 [Source:UniProtKB/TrEMBL;Acc:Q9LUE5]
336	AT5G53870	2.13	2.17	2.21	7.78	8.09	8.27	3.15	3.18	3.22	4.55	3.22	4.55	-1.05036	YES	DOWN	0.970423	NO	#N/A	-0.127953	NO	#N/A	NO	ENODL1	At5g53870 [Source:UniProtKB/TrEMBL;Acc:Q9FN39]
337	AT5G55460	29.08	29.94	30.44	12.48	13.19	13.22	34.2	36.18	37.99	50.83	37.99	50.83	-0.642501	NO	#N/A	-2.06563	YES	DOWN	-0.716436	NO	#N/A	NO		At5g55460 [Source:UniProtKB/TrEMBL;Acc:Q8GWA4]
338	AT5G57785	5.48	5.75	5.76	11.82	12.01	12.07	14.08	14.44	15.07	6.27	15.07	6.27	-0.700505	NO	#N/A	0.378793	NO	#N/A	1.37146	YES	UP	NO		At5g57785 [Source:UniProtKB/TrEMBL;Acc:Q8GY06]
339	AT5G65580	8.84	8.98	9.11	0	0	0	10.24	10.88	11.3	0	11.3	0	1.25289	NO	#N/A	-	NO	#N/A	4.94638	YES	UP	NO		At5g65580 [Source:UniProtKB/TrEMBL;Acc:Q9LSL7]
340	AT5G67310	0	0	0	1.17	1.25	1.31	0.03	0.03	0.03	0.03	0.03	0.03	-	NO	#N/A	5.14034	YES	UP	0.85561	NO	#N/A	NO	CYP81G1	At5g67310 [Source:UniProtKB/TrEMBL;Acc:Q8GZ20]
341	AT1G76410	2.27	2.3	2.37	4.55	4.65	4.67	1.66	1.66	1.71	1.85	1.71	1.85	0.359307	NO	#N/A	1.27398	YES	UP	0.133229	NO	#N/A	NO	ATL8	ATL8 [Source:UniProtKB/TrEMBL;Acc:A0A178WF21]
342	AT2G47190	1.18	1.19	1.24	4.68	5.04	5.1	0.67	0.67	0.7	0.63	0.7	0.63	0.881145	NO	#N/A	2.86921	YES	UP	0.135352	NO	#N/A	NO	ATMYB2	ATMYB2 [Source:UniProtKB/TrEMBL;Acc:Q39028]
343	ATMG01080	5.26	5.34	5.35	5.83	6.02	6.32	1.13	1.2	1.24	8.91	1.24	8.91	-0.256992	NO	#N/A	-0.0689897	NO	#N/A	-2.91494	YES	DOWN	NO	ATP9	ATP synthase subunit 9, mitochondrial [Source:UniProtKB/TrEMBL;Acc:Q304C3]
344	ATCG00120	4.69	4.71	4.92	0.73	0.74	0.76	4.38	4.69	4.91	3.17	4.91	3.17	0.348106	NO	#N/A	-2.14383	YES	DOWN	-0.380772	NO	#N/A	NO	ATPA	ATP synthase subunit alpha, chloroplastic [Source:UniProtKB/TrEMBL;Acc:A0A1B1W4S8]
345	AT4G11400	0.31	0.32	0.32	0.12	0.13	0.13	0.28	0.28	0.28	0.65	0.28	0.65	-0.733925	NO	#N/A	-2.46299	YES	DOWN	0.308295	NO	#N/A	NO	ARID2	AT-rich interactive domain-containing protein 2 [Source:UniProtKB/Swiss-Prot;Acc:Q9LDD4]
346	AT4G18980	0.32	0.32	0.33	1.75	1.8	1.86	0.3	0.31	0.32	0.25	0.32	0.25	0.242361	NO	#N/A	2.76583	YES	UP	0.882164	NO	#N/A	NO	AtS40-3	AtS40-3 [Source:UniProtKB/TrEMBL;Acc:A0A178UY13]
347	AT5G48850	2.16	2.27	2.4	14.52	14.7	14.74	3.66	3.92	4.05	5.08	4.05	5.08	-1.18962	YES	DOWN	1.49435	YES	UP	0.407268	NO	#N/A	NO	SDI1	ATSDI1 [Source:UniProtKB/TrEMBL;Acc:A0A178UKA2]
348	AT4G37390	0.03	0.03	0.03	0.38	0.4	0.41	0	0	0	0	0	0	-	NO	#N/A	4.82242	YES	UP	-0.173251	NO	#N/A	NO	YDK1	Auxin-responsive GH3 family protein [Source:TAIR;Acc:AT4G37390]
349	AT4G29080	8.25	8.55	8.57	15.3	16.5	17	13.92	14.49	14.52	7.19	14.52	7.19	-0.187946	NO	#N/A	1.06982	YES	UP	1.00033	YES	UP	NO	IAA27	Auxin-responsive protein IAA27 [Source:UniProtKB/Swiss-Prot;Acc:Q9ZSY8]
350	AT5G18050	21.45	22.19	23.5	13.63	14.27	14.78	7.13	7.65	7.99	8.37	7.99	8.37	1.40943	YES	UP	0.787298	NO	#N/A	0.362417	NO	#N/A	NO	SAUR22	Auxin-responsive protein SAUR22 [Source:UniProtKB/Swiss-Prot;Acc:Q9FJF7]
351	AT2G45210	0.05	0.05	0.05	4.57	4.69	4.82	0.46	0.46	0.48	0.33	0.48	0.33	-2.926	NO	#N/A	3.78494	YES	UP	0.245476	NO	#N/A	NO	SAUR36	Auxin-responsive protein SAUR36 [Source:UniProtKB/Swiss-Prot;Acc:O22150]
352	AT1G32928	8.32	8.73	9.32	23.96	24.78	25.04	5.63	5.82	5.93	4.92	5.93	4.92	0.741715	NO	#N/A	2.24596	YES	UP	0.385107	NO	#N/A	NO		Avr9/Cf-9 rapidly elicited protein [Source:UniProtKB/TrEMBL;Acc:Q56XA0]
353	AT5G54165	0.34	0.34	0.36	11.58	12.02	12.23	0	0	0	0.35	0	0.35	0.571157	NO	#N/A	4.97996	YES	UP	-0.0415638	NO	#N/A	NO		Avr9/Cf-9 rapidly elicited protein [Source:UniProtKB/TrEMBL;Acc:Q570N6]
354	AT2G36080	4.14	4.18	4.32	4.65	4.82	4.92	1.73	1.8	1.8	2.21	1.8	2.21	1.02301	NO	#N/A	1.20944	YES	UP	-0.025226	NO	#N/A	NO	ARF31	B3 domain-containing protein At2g36080 [Source:UniProtKB/Swiss-Prot;Acc:Q8GYJ2]
355	AT5G66480	3.81	3.99	4.18	3.99	4.02	4.03	1.43	1.54	1.56	3.07	1.56	3.07	0.637698	NO	#N/A	0.644905	NO	#N/A	-1.10365	YES	DOWN	NO		Bacteriophage N4 adsorption B protein [Source:UniProtKB/TrEMBL;Acc:Q93ZY1]
356	AT3G12500	2.04	2.11	2.24	1.89	2.01	2.1	0.96	0.99	1	0.45	1	0.45	2.22521	YES	UP	2.0513	YES	UP	-0.125961	NO	#N/A	NO	CHI-B	Basic endochitinase B [Source:UniProtKB/Swiss-Prot;Acc:P19171]
357	AT4G36060	1.15	1.18	1.24	0.45	0.47	0.48	0.14	0.14	0.15	0.2	0.15	0.2	2.5763	YES	UP	1.34792	NO	#N/A	0.858956	NO	#N/A	NO	bHLH11	basic helix-loop-helix (bHLH) DNA-binding superfamily protein [Source:TAIR;Acc:AT4G36060]
358	AT5G04150	3.58	3.66	3.76	8.69	8.89	9.33	3.03	3.09	3.21	3.74	3.21	3.74	0.0412417	NO	#N/A	1.1839	YES	UP	0.398397	NO	#N/A	NO	BHLH101	basic helix-loop-helix (bHLH) DNA-binding superfamily protein [Source:TAIR;Acc:AT5G04150]
359	AT5G49450	9.34	9.55	9.65	24.08	25.07	25.53	8.83	9.39	9.65	7.47	9.65	7.47	0.214914	NO	#N/A	1.66161	YES	UP	-0.222876	NO	#N/A	NO	BZIP1	Basic leucine zipper 1 [Source:UniProtKB/Swiss-Prot;Acc:Q9FGX2]
360	AT3G21150	8.1	8.41	8.59	22.27	23.94	24.91	12.27	12.34	12.82	10.01	12.82	10.01	-0.387767	NO	#N/A	1.13249	YES	UP	0.0855001	NO	#N/A	NO	BBX32	B-box zinc finger protein 32 [Source:UniProtKB/Swiss-Prot;Acc:Q9LJB7]
361	AT2G34810	24.81	25.69	25.96	124.25	129.07	132.09	11	11.04	11.07	12.55	11.07	12.55	1.02674	YES	UP	3.29083	YES	UP	-0.352191	NO	#N/A	NO		Berberine bridge enzyme-like 16 [Source:UniProtKB/Swiss-Prot;Acc:O64745]
362	AT4G20830	21.99	22.71	24.32	106.47	113.32	118.9	22.19	23.25	23.91	28.52	23.91	28.52	-0.230017	NO	#N/A	1.88232	YES	UP	-0.062179	NO	#N/A	NO		Berberine bridge enzyme-like 19 [Source:UniProtKB/Swiss-Prot;Acc:Q9SVG4]
363	AT4G20860	4.41	4.58	4.91	44.55	47.18	48.48	5.81	6.08	6.25	6.56	6.25	6.56	-0.478739	NO	#N/A	2.74572	YES	UP	-0.234416	NO	#N/A	NO	FAD-OXR	Berberine bridge enzyme-like 22 [Source:UniProtKB/Swiss-Prot;Acc:Q9SUC6]
364	AT1G26380	0.86	0.86	0.9	6.07	6.42	6.71	0.51	0.54	0.55	1.53	0.55	1.53	-0.462432	NO	#N/A	1.97164	YES	UP	-1.54751	YES	DOWN	NO	FOX1	Berberine bridge enzyme-like 3 [Source:UniProtKB/Swiss-Prot;Acc:Q9FZC4]
365	AT1G30700	0.23	0.23	0.25	2.57	2.76	2.79	0.11	0.11	0.12	0.08	0.12	0.08	1.34239	NO	#N/A	4.91205	YES	UP	-1	NO	#N/A	NO		Berberine bridge enzyme-like 8 [Source:UniProtKB/Swiss-Prot;Acc:Q9SA85]
366	AT2G41240	2.74	2.74	2.82	8.67	9.21	9.51	7.36	7.94	8.22	4.14	8.22	4.14	-0.991283	NO	#N/A	1.0717	YES	UP	-0.322623	NO	#N/A	NO	BHLH100	BHLH100 [Source:UniProtKB/TrEMBL;Acc:A0A384LFW4]
367	AT5G50800	6.62	6.8	7.02	7.98	8.28	8.52	3.52	3.52	3.57	9.65	3.57	9.65	-0.162061	NO	#N/A	0.11572	NO	#N/A	-1.40941	YES	DOWN	NO	SWEET13	Bidirectional sugar transporter SWEET [Source:UniProtKB/TrEMBL;Acc:A0A178UJY5]
368	AT5G23660	4.16	4.27	4.42	10.21	10.87	11.01	4.13	4.26	4.35	3.68	4.35	3.68	0.134027	NO	#N/A	1.4511	YES	UP	-0.0913104	NO	#N/A	NO	SWEET12	Bidirectional sugar transporter SWEET12 [Source:UniProtKB/Swiss-Prot;Acc:O82587]
369	AT3G28007	1.04	1.09	1.16	8.14	8.19	8.22	1.76	1.79	1.81	1.38	1.81	1.38	-0.474107	NO	#N/A	2.53379	YES	UP	-0.293731	NO	#N/A	NO	SWEET4	Bidirectional sugar transporter SWEET4 [Source:UniProtKB/Swiss-Prot;Acc:Q944M5]
370	AT3G26830	0.9	0.94	1	15.19	16.22	16.85	1.94	1.94	1.98	1.32	1.98	1.32	-0.702002	NO	#N/A	3.50741	YES	UP	1.03505	NO	#N/A	NO	CYP71B15	Bifunctional dihydrocamalexate synthase/camalexin synthase [Source:UniProtKB/Swiss-Prot;Acc:Q9LW27]
371	AT5G55450	68.68	69.61	73.45	35.62	37.31	38.29	79.83	83.72	84.95	94.75	84.95	94.75	-0.37425	NO	#N/A	-1.41562	YES	DOWN	-0.623944	NO	#N/A	NO		Bifunctional inhibitor/lipid-transfer protein/seed storage 2S albumin superfamily protein [Source:UniProtKB/TrEMBL;Acc:Q9FJ65]
372	AT3G22620	2.96	3.04	3.22	0.82	0.88	0.92	2.37	2.4	2.48	0.33	2.48	0.33	3.22266	YES	UP	-0.261198	NO	#N/A	2.90419	YES	UP	NO		Bifunctional inhibitor/lipid-transfer protein/seed storage 2S albumin superfamily protein [Source:UniProtKB/TrEMBL;Acc:Q9LJ85]
373	AT1G62510	78.13	78.5	83.45	86.35	87.76	90.08	32.42	34.48	34.69	76.03	34.69	76.03	0.362407	NO	#N/A	0.500468	NO	#N/A	-1.17882	YES	DOWN	NO		Bifunctional inhibitor/lipid-transfer protein/seed storage 2S albumin superfamily protein [Source:UniProtKB/TrEMBL;Acc:Q9SXE6]
374	AT5G49550	2.09	2.13	2.2	6.37	6.76	7.04	2.55	2.64	2.65	7.04	2.65	7.04	-1.6963	YES	DOWN	0.269774	NO	#N/A	-1.41161	YES	DOWN	NO	BLOS2	Biogenesis of lysosome-related organelles complex 1 subunit 2 [Source:UniProtKB/Swiss-Prot;Acc:F4K657]
375	AT3G61190	1.25	1.27	1.36	8.2	8.78	9.19	0.88	0.9	0.9	1.38	0.9	1.38	0.084213	NO	#N/A	2.55082	YES	UP	0.230039	NO	#N/A	NO	BAP1	BON1-associated protein 1 [Source:UniProtKB/Swiss-Prot;Acc:Q941L2]
376	AT4G01360	0.29	0.29	0.3	2.52	2.63	2.7	0.23	0.23	0.24	0.45	0.24	0.45	-0.373458	NO	#N/A	2.4699	YES	UP	-1	NO	#N/A	NO		BPS1-like protein [Source:UniProtKB/TrEMBL;Acc:F4JI15]
377	AT1G10070	0.15	0.15	0.16	1.43	1.49	1.5	0.24	0.25	0.26	0.31	0.26	0.31	-0.93587	NO	#N/A	2.25126	YES	UP	0.140245	NO	#N/A	NO	BCAT2	Branched-chain-amino-acid aminotransferase 2, chloroplastic [Source:UniProtKB/Swiss-Prot;Acc:Q9M439]
378	AT5G67480	3.77	3.92	4.08	18.84	19.7	20.17	3.45	3.47	3.62	2.58	3.62	2.58	0.422821	NO	#N/A	2.85813	YES	UP	-0.196205	NO	#N/A	NO	BT4	BTB and TAZ domain protein 4 [Source:TAIR;Acc:AT5G67480]
379	AT5G63160	24.01	24.67	26.59	62.43	63.59	65.68	14.46	15.23	15.78	16.54	15.78	16.54	0.623421	NO	#N/A	1.92124	YES	UP	-0.208789	NO	#N/A	NO	BT1	BTB/POZ and TAZ domain-containing protein 1 [Source:UniProtKB/Swiss-Prot;Acc:Q9FMK7]
380	AT3G48360	1.22	1.25	1.31	8.85	8.95	9.13	0.69	0.74	0.77	0.51	0.77	0.51	1.07843	NO	#N/A	4.12198	YES	UP	0.371658	NO	#N/A	NO	BT2	BTB/POZ and TAZ domain-containing protein 2 [Source:UniProtKB/Swiss-Prot;Acc:Q94BN0]
381	AT4G37610	12.67	13.14	14.19	112.47	115.07	118.84	9.8	10.48	10.71	7.98	10.71	7.98	0.584782	NO	#N/A	3.82484	YES	UP	-1.3278	NO	#N/A	NO	BT5	BTB/POZ and TAZ domain-containing protein 5 [Source:UniProtKB/Swiss-Prot;Acc:Q6EJ98]
382	AT1G03010	0.82	0.85	0.86	1.48	1.53	1.6	0.65	0.7	0.73	0.36	0.73	0.36	0.803084	NO	#N/A	2.04254	YES	UP	0.24273	NO	#N/A	NO		BTB/POZ domain-containing protein At1g03010 [Source:UniProtKB/Swiss-Prot;Acc:Q9SA69]
383	AT3G62420	26.67	26.77	28.13	43.37	44.41	45.33	26.98	27.71	28.83	20.43	28.83	20.43	0.227087	NO	#N/A	1.06469	YES	UP	-0.0814319	NO	#N/A	NO	BZIP53	bZIP transcription factor 53 [Source:UniProtKB/Swiss-Prot;Acc:Q9LZP8]
384	AT4G00700	1.95	2.02	2.09	2.05	2.2	2.25	2.6	2.68	2.72	4.81	2.72	4.81	-1.25075	YES	DOWN	-1.22806	YES	DOWN	-0.316343	NO	#N/A	NO		C2 calcium/lipid-binding plant phosphoribosyltransferase family protein [Source:UniProtKB/TrEMBL;Acc:Q8RXU9]
385	AT5G66650	0.5	0.5	0.52	1.47	1.48	1.49	0.42	0.43	0.44	0.57	0.44	0.57	-0.0558532	NO	#N/A	1.34437	YES	UP	0.189367	NO	#N/A	NO		Calcium uniporter protein 3, mitochondrial [Source:UniProtKB/Swiss-Prot;Acc:Q9LVR5]
386	AT3G10300	4.18	4.26	4.5	16.57	16.79	17.42	2.87	3.03	3.06	4.97	3.06	4.97	-0.00667401	NO	#N/A	1.62509	YES	UP	0.593668	NO	#N/A	NO		Calcium-binding EF-hand family protein [Source:UniProtKB/TrEMBL;Acc:A0A1I9LRS6]
387	AT5G42380	0.86	0.87	0.9	5.45	5.61	5.66	0.63	0.66	0.69	0.85	0.69	0.85	0.138052	NO	#N/A	2.65541	YES	UP	0.842295	NO	#N/A	NO	CML37	Calcium-binding protein CML37 [Source:UniProtKB/Swiss-Prot;Acc:Q9FIH9]
388	AT4G27280	23.36	23.39	24.74	96.26	97.93	101.43	18.17	19.25	20.04	22.46	20.04	22.46	0.13819	NO	#N/A	2.07726	YES	UP	-0.0361823	NO	#N/A	NO	KRP1	Calcium-binding protein KRP1 [Source:UniProtKB/Swiss-Prot;Acc:O81831]
389	AT3G14590	1.18	1.23	1.28	2.68	2.83	2.9	1.05	1.06	1.1	0.91	1.1	0.91	0.337652	NO	#N/A	1.51931	YES	UP	0.168211	NO	#N/A	NO	NTMC2TYPE6.2	Calcium-dependent lipid-binding (CaLB domain) family protein [Source:UniProtKB/TrEMBL;Acc:B3H4I1]
390	AT5G23950	0.27	0.28	0.29	2.05	2.06	2.1	0.16	0.17	0.18	0.33	0.18	0.33	0	NO	#N/A	2.80005	YES	UP	-0.109163	NO	#N/A	NO		Calcium-dependent lipid-binding (CaLB domain) family protein [Source:UniProtKB/TrEMBL;Acc:Q9FF85]
391	AT5G66210	12.23	12.65	13.29	34.47	35.74	36.21	10.7	10.84	10.85	12.75	10.85	12.75	0.0704838	NO	#N/A	1.49919	YES	UP	-0.27004	NO	#N/A	NO	CPK28	Calcium-dependent protein kinase 28 [Source:UniProtKB/Swiss-Prot;Acc:Q9FKW4]
392	AT3G57530	15.86	16.51	16.7	57.34	58.32	60.7	12.63	12.92	12.99	16.01	12.99	16.01	0.124596	NO	#N/A	1.82693	YES	UP	0.508766	NO	#N/A	NO	CPK32	Calcium-dependent protein kinase 32 [Source:UniProtKB/Swiss-Prot;Acc:Q6NLQ6]
393	AT4G25070	1.99	2.03	2.04	1.82	1.84	1.86	1.97	2	2.05	3.77	2.05	3.77	-0.662213	NO	#N/A	-1.0661	YES	DOWN	0.0280491	NO	#N/A	NO		Caldesmon-like protein [Source:UniProtKB/TrEMBL;Acc:A0MFT2]
394	AT1G05570	7.38	7.6	8.14	5.77	5.94	5.98	7.35	7.37	7.44	12.1	7.44	12.1	-0.452608	NO	#N/A	-1.0644	YES	DOWN	-0.671767	NO	#N/A	NO	CALS1	Callose synthase 1 [Source:UniProtKB/Swiss-Prot;Acc:Q9AUE0]
395	AT2G41010	10.95	10.96	11.79	32.88	35.02	36.31	12.25	13.02	13.42	12.56	13.42	12.56	-0.193608	NO	#N/A	1.36655	YES	UP	-0.233389	NO	#N/A	NO	CAMBP25	Calmodulin-binding protein 25 [Source:UniProtKB/Swiss-Prot;Acc:O80683]
396	AT2G41100	124.04	127.42	129.66	346.69	359.51	366.11	117.96	124.49	128.57	126.33	128.57	126.33	-0.000416335	NO	#N/A	1.42573	YES	UP	0.107603	NO	#N/A	NO	CML12	Calmodulin-like protein 12 [Source:UniProtKB/Swiss-Prot;Acc:P25071]
397	AT1G08450	113.6	113.71	114.66	88.92	95.3	96.34	123.48	124.32	125.02	181.21	125.02	181.21	-0.511355	NO	#N/A	-1.04574	YES	DOWN	0.298441	NO	#N/A	NO	CRT3	Calreticulin-3 [Source:UniProtKB/Swiss-Prot;Acc:O04153]
398	AT4G32810	0	0	0	0.5	0.52	0.52	0.03	0.03	0.03	0	0.03	0	-	NO	#N/A	5.12198	YES	UP	1.30581	NO	#N/A	NO	CCD8	carotenoid cleavage dioxygenase 8 [Source:TAIR;Acc:AT4G32810]
399	AT4G15610	0.73	0.76	0.77	10.75	11.14	11.21	0.59	0.62	0.64	0.44	0.64	0.44	0.572251	NO	#N/A	4.61026	YES	UP	0.234465	NO	#N/A	NO		CASP-like protein 1D1 [Source:UniProtKB/Swiss-Prot;Acc:Q9FE29]
400	AT3G14380	0.13	0.13	0.14	0.09	0.09	0.09	0.2	0.21	0.21	0.81	0.21	0.81	-2.19377	NO	#N/A	-3.12595	YES	DOWN	-0.815917	NO	#N/A	NO		CASP-like protein 2A2 [Source:UniProtKB/Swiss-Prot;Acc:Q9LUL1]
401	AT2G39518	0.88	0.89	0.95	5.01	5.37	5.49	0.2	0.21	0.22	0.51	0.22	0.51	1.13327	NO	#N/A	3.26882	YES	UP	-0.0951199	NO	#N/A	NO		CASP-like protein 4D2 [Source:UniProtKB/Swiss-Prot;Acc:Q56X75]
402	AT4G21120	0.74	0.77	0.78	4.67	4.96	5.19	0.88	0.92	0.95	1.02	0.95	1.02	-0.384798	NO	#N/A	2.09773	YES	UP	-0.99284	NO	#N/A	NO	CAT1	CAT1 [Source:UniProtKB/TrEMBL;Acc:A0A178UYU0]
403	AT5G17850	0.48	0.49	0.51	1.72	1.76	1.8	0.44	0.46	0.47	0.31	0.47	0.31	0.441269	NO	#N/A	2.4699	YES	UP	-0.703607	NO	#N/A	NO	CCX2	Cation/calcium exchanger 2 [Source:UniProtKB/Swiss-Prot;Acc:Q9FKP2]
404	AT4G23700	0.36	0.36	0.38	0.44	0.44	0.45	0.06	0.06	0.06	0.49	0.06	0.49	0.08092	NO	#N/A	0.354843	NO	#N/A	-3.1089	YES	DOWN	NO	CHX17	Cation/H(+) antiporter 17 [Source:UniProtKB/Swiss-Prot;Acc:Q9SUQ7]
405	AT2G30360	2.97	3	3.1	18.56	19.98	20.13	2.6	2.67	2.69	1.63	2.69	1.63	0.608213	NO	#N/A	3.48786	YES	UP	-0.693339	NO	#N/A	NO	CIPK11	CBL-interacting serine/threonine-protein kinase 11 [Source:UniProtKB/Swiss-Prot;Acc:O22932]
406	AT5G50530	1.54	1.57	1.57	5.81	6.02	6.09	6.33	6.49	6.64	10.42	6.64	10.42	-1.99298	YES	DOWN	-0.616811	NO	#N/A	-0.0281707	NO	#N/A	NO	CBSCBSPB4	CBS domain-containing protein CBSCBSPB5 [Source:UniProtKB/Swiss-Prot;Acc:P0DH79]
407	AT1G19020	7.38	7.72	7.77	44	46.71	46.89	11.56	12.09	12.23	9.4	12.23	9.4	-0.440207	NO	#N/A	2.19318	YES	UP	0.213092	NO	#N/A	NO		CDP-diacylglycerol-glycerol-3-phosphate 3-phosphatidyltransferase [Source:UniProtKB/TrEMBL;Acc:Q8VYY6]
408	AT1G16680	3.65	3.75	3.89	0.58	0.61	0.61	2.64	2.73	2.81	3.83	2.81	3.83	0.108784	NO	#N/A	-2.74589	YES	DOWN	-0.206091	NO	#N/A	NO		Chaperone DnaJ-domain superfamily protein [Source:UniProtKB/TrEMBL;Acc:F4I4I3]
409	ATCG00920	1363.17	1392.15	1450.26	314.46	333.36	335.89	987.16	1000.98	1041.44	745.31	1041.44	745.31	0.731993	NO	#N/A	-1.26446	YES	DOWN	-0.173873	NO	#N/A	NO	RRN16S.1	chloroplast-encoded 16S ribosomal RNA [Source:TAIR;Acc:ATCG00920]
410	ATCG01210	1363.17	1430.71	1520.69	314.46	334.27	340.27	987.16	1036.57	1056.88	745.31	1056.88	745.31	0.760135	NO	#N/A	-1.26446	YES	DOWN	0.258806	NO	#N/A	NO	RRN16S.2	chloroplast-encoded 16S ribosomal RNA [Source:TAIR;Acc:ATCG01210]
411	ATCG00950	1028.29	1077.56	1126.72	165.04	177.09	183.83	756.55	780.06	787.21	587.38	787.21	587.38	0.720379	NO	#N/A	-1.84662	YES	DOWN	-0.380048	NO	#N/A	NO	RRN23S.1	chloroplast-encoded 23S ribosomal RNA [Source:TAIR;Acc:ATCG00950]
412	ATCG01180	1028.29	1065.86	1143.33	165.04	166.65	171.65	756.55	811.09	828.29	587.38	828.29	587.38	0.692673	NO	#N/A	-1.84662	YES	DOWN	0.244195	NO	#N/A	NO	RRN23S.2	chloroplast-encoded 23S ribosomal RNA [Source:TAIR;Acc:ATCG01180]
413	ATCG00970	2013.67	2056.46	2122.41	106.91	108.22	108.26	950.36	1017.97	1026.07	1202.48	1026.07	1202.48	0.85189	NO	#N/A	-3.71091	YES	DOWN	-0.324198	NO	#N/A	NO	RRN5S	chloroplast-encoded 5S ribosomal RNA [Source:TAIR;Acc:ATCG00970]
414	ATCG01160	2013.67	2103.11	2270.84	106.91	114.7	116.85	950.36	969.43	1012.65	1202.48	1012.65	1202.48	0.902291	NO	#N/A	-3.71091	YES	DOWN	-0.196375	NO	#N/A	NO	RRN5S	Chloroplast-encoded 5S ribosomal RNA, which is a component of the 50S large subunit of the plastidic ribosome. [Source:TAIR;Acc:ATCG01160]
415	AT3G21240	1.83	1.83	1.93	3.19	3.37	3.37	1.86	1.89	1.92	1.46	1.92	1.46	0.207841	NO	#N/A	1.10728	YES	UP	-0.269446	NO	#N/A	NO	4CL2	Cinnamyl alcohol dehydrogenase [Source:UniProtKB/TrEMBL;Acc:B1GUZ3]
416	AT4G34230	14.89	15.46	16.62	75.56	79.52	82.09	12.04	12.26	12.85	16.72	12.85	16.72	0.021039	NO	#N/A	2.15737	YES	UP	0.545196	NO	#N/A	NO	CAD5	Cinnamyl alcohol dehydrogenase 5 [Source:UniProtKB/Swiss-Prot;Acc:O49482]
417	AT4G37990	0.43	0.43	0.46	47.78	50.47	50.83	0.86	0.92	0.95	0	0.95	0	4.86009	YES	UP	11.5926	YES	UP	5.85689	YES	UP	YES	CAD8	Cinnamyl alcohol dehydrogenase 8 [Source:UniProtKB/Swiss-Prot;Acc:Q02972]
418	AT5G38200	1.86	1.94	2.05	2.17	2.19	2.26	0.82	0.85	0.88	0.74	0.88	0.74	1.36206	YES	UP	1.48106	YES	UP	0.372429	NO	#N/A	NO		Class I glutamine amidotransferase-like superfamily protein [Source:UniProtKB/TrEMBL;Acc:F4KA45]
419	AT4G19810	0.09	0.09	0.09	2.28	2.43	2.48	0.49	0.51	0.53	0.35	0.53	0.35	-2.18763	NO	#N/A	2.67656	YES	UP	-0.0572987	NO	#N/A	NO	ChiC	Class V chitinase [Source:UniProtKB/Swiss-Prot;Acc:O81862]
420	AT1G70895	1.22	1.28	1.32	2.04	2.1	2.17	1.95	2.02	2.05	0.69	2.05	0.69	0.155364	NO	#N/A	0.879431	NO	#N/A	1.46096	YES	UP	NO	CLE17	CLAVATA3/ESR (CLE)-related protein 17 [Source:UniProtKB/Swiss-Prot;Acc:Q8L9H6]
421	AT1G76650	2.17	2.21	2.34	17.88	18.99	19.83	0.57	0.59	0.62	2.41	0.62	2.41	0.304855	NO	#N/A	3.22479	YES	UP	0.226247	NO	#N/A	NO	CML38	CML38 [Source:UniProtKB/TrEMBL;Acc:A0A178WMC5]
422	AT3G16860	0.64	0.66	0.68	5.73	5.85	6.04	0.57	0.58	0.58	1.5	0.58	1.5	-0.854459	NO	#N/A	1.91236	YES	UP	-1.34957	YES	DOWN	NO	COBL8	COBRA-like protein 8 [Source:UniProtKB/Swiss-Prot;Acc:Q9LIB6]
423	AT3G43250	0	0	0	1.44	1.51	1.58	0	0	0	0	0	0	-	NO	#N/A	5.3699	YES	UP	0.993114	NO	#N/A	NO		Coiled-coil protein (DUF572) [Source:UniProtKB/TrEMBL;Acc:Q9LXK9]
424	AT1G29395	24.48	24.88	25.43	23.26	24.93	25.67	10.52	10.74	11.1	22.03	11.1	22.03	0.439223	NO	#N/A	0.421171	NO	#N/A	-1.01696	YES	DOWN	NO	COR413IM1	Cold-regulated 413 inner membrane protein 1, chloroplastic [Source:UniProtKB/Swiss-Prot;Acc:Q94AL8]
425	AT3G03341	1.62	1.64	1.75	7.85	8.16	8.32	0.9	0.91	0.94	1.46	0.94	1.46	0.37621	NO	#N/A	2.37832	YES	UP	0.313025	NO	#N/A	NO		Cold-regulated protein [Source:UniProtKB/TrEMBL;Acc:Q1G3B4]
426	AT2G25460	0.31	0.32	0.35	3.22	3.29	3.31	0.29	0.3	0.3	0.35	0.3	0.35	-0.0291463	NO	#N/A	3.19438	YES	UP	-0.398164	NO	#N/A	NO		CONTAINS InterPro DOMAIN/s: C2 calcium-dependent membrane targeting (InterPro:IPR000008); BEST Arabidopsis thaliana protein match is: unknown protein (TAIR:AT5G04860.1); Ha. [Source:TAIR;Acc:AT2G25460]
427	AT1G21280	1.57	1.61	1.64	2.22	2.25	2.29	1.16	1.17	1.21	0.14	1.21	0.14	3.58416	YES	UP	4.01136	YES	UP	-	NO	#N/A	NO		Copia-like polyprotein/retrotransposon [Source:UniProtKB/TrEMBL;Acc:Q84JT5]
428	AT4G25470	0.96	0.98	1	7.68	7.97	7.98	0.45	0.47	0.49	0.41	0.49	0.41	1.16625	NO	#N/A	4.19523	YES	UP	-0.346803	NO	#N/A	NO	DREB1C	C-repeat binding factor 2 [Source:UniProtKB/TrEMBL;Acc:B2BIW9]
429	AT4G20320	1.26	1.28	1.33	4.18	4.47	4.53	0.65	0.67	0.69	0.57	0.69	0.57	1.08049	NO	#N/A	2.86448	YES	UP	-0.31988	NO	#N/A	NO		CTP synthase [Source:UniProtKB/TrEMBL;Acc:Q0WRY1]
430	AT5G18470	2.58	2.65	2.67	3.15	3.36	3.5	4.61	4.96	5.2	7.18	5.2	7.18	-1.43237	YES	DOWN	-1.209	YES	DOWN	-0.0135944	NO	#N/A	NO		Curculin-like (Mannose-binding) lectin family protein [Source:UniProtKB/TrEMBL;Acc:Q94K76]
431	AT3G19270	2.06	2.08	2.17	3.03	3.26	3.32	1.16	1.19	1.23	2.46	1.23	2.46	0.0370536	NO	#N/A	0.64395	NO	#N/A	-1.13247	YES	DOWN	NO	CYP707A4	CYP707A4 [Source:UniProtKB/TrEMBL;Acc:A0A178VA28]
432	AT1G78490	13.22	13.55	13.64	11.95	11.97	12.41	10.29	10.62	10.72	5.91	10.72	5.91	1.18202	YES	UP	0.688674	NO	#N/A	0.538239	NO	#N/A	NO	CYP708A3	CYP708A3 [Source:UniProtKB/TrEMBL;Acc:A0A178WMR8]
433	AT2G34500	0.03	0.03	0.03	8.19	8.22	8.54	0.02	0.02	0.02	0.13	0.02	0.13	-1.63743	NO	#N/A	6.00462	YES	UP	0.697437	NO	#N/A	NO	CYP710A1	CYP710A1 [Source:UniProtKB/TrEMBL;Acc:A0A178VRK5]
434	AT4G37430	4.5	4.51	4.75	11.16	11.72	12.15	4.66	4.94	5.18	5.25	5.18	5.25	-0.188445	NO	#N/A	1.07005	YES	UP	0.144267	NO	#N/A	NO	CYP81F1	CYP91A2 [Source:UniProtKB/TrEMBL;Acc:A0A178UXA9]
435	AT3G48520	0.21	0.22	0.22	22.15	22.33	22.35	0	0	0	0	0	0	-	NO	#N/A	10.5057	YES	UP	1.52453	NO	#N/A	NO	CYP94B3	CYP94B3 [Source:UniProtKB/TrEMBL;Acc:A0A178V8H3]
436	AT3G49340	0.61	0.63	0.67	0.17	0.17	0.18	1.52	1.52	1.57	2.08	1.57	2.08	-1.71985	YES	DOWN	-3.65061	YES	DOWN	-0.220886	NO	#N/A	NO		Cysteine protease-like protein [Source:UniProtKB/TrEMBL;Acc:Q9SG15]
437	AT2G21850	1.63	1.63	1.7	1.19	1.24	1.26	1.75	1.83	1.88	2.37	1.88	2.37	-0.416491	NO	#N/A	-1.01047	YES	DOWN	-0.211107	NO	#N/A	NO		Cysteine/Histidine-rich C1 domain family protein [Source:UniProtKB/TrEMBL;Acc:F4III1]
438	AT3G11402	1	1.03	1.04	0.72	0.73	0.74	1.68	1.77	1.8	2.05	1.8	2.05	-0.942476	NO	#N/A	-1.52784	YES	DOWN	-0.273818	NO	#N/A	NO		Cysteine/Histidine-rich C1 domain family protein [Source:UniProtKB/TrEMBL;Acc:Q3EB86]
439	AT2G27660	2.33	2.35	2.53	8.9	9.35	9.67	2.37	2.5	2.54	4.34	2.54	4.34	-0.638002	NO	#N/A	1.02244	YES	UP	0.298123	NO	#N/A	NO		Cysteine/Histidine-rich C1 domain family protein [Source:UniProtKB/TrEMBL;Acc:Q9ZUW8]
440	AT4G04490	2.61	2.74	2.9	3.83	3.93	3.99	4.42	4.69	4.89	6.29	4.89	6.29	-1.2217	YES	DOWN	-0.572219	NO	#N/A	-0.222057	NO	#N/A	NO	CRK36	Cysteine-rich receptor-like protein kinase 36 [Source:UniProtKB/Swiss-Prot;Acc:Q9XEC6]
441	AT4G04500	1.37	1.4	1.5	1.24	1.3	1.36	2.75	2.89	2.93	3.93	2.93	3.93	-1.47451	YES	DOWN	-1.68538	YES	DOWN	-0.939627	NO	#N/A	NO	CRK37	Cysteine-rich receptor-like protein kinase 37 [Source:UniProtKB/Swiss-Prot;Acc:Q9XEC7]
442	AT3G45860	36.49	37.31	40.19	27.16	28.54	29.26	39.17	42	42.6	57.53	42.6	57.53	-0.467909	NO	#N/A	-1.09658	YES	DOWN	-0.708703	NO	#N/A	NO	CRK4	Cysteine-rich receptor-like protein kinase 4 [Source:UniProtKB/Swiss-Prot;Acc:Q9LZU4]
443	AT4G23150	3.55	3.71	3.97	2.85	3.01	3.03	5.36	5.55	5.78	7.02	5.78	7.02	-0.819599	NO	#N/A	-1.31934	YES	DOWN	-0.561739	NO	#N/A	NO	CRK7	Cysteine-rich receptor-like protein kinase 7 [Source:UniProtKB/Swiss-Prot;Acc:Q8L7G3]
444	AT5G37660	3.25	3.41	3.41	5.47	5.69	5.94	4.64	4.98	5.21	2.6	5.21	2.6	-0.0479064	NO	#N/A	1.05609	YES	UP	-0.10713	NO	#N/A	NO	CRRSP60	Cysteine-rich repeat secretory protein 60 [Source:UniProtKB/Swiss-Prot;Acc:Q0WPN8]
445	AT4G23200	0.91	0.94	1	2.08	2.24	2.26	1.84	1.97	2.03	2.66	2.03	2.66	-1.50735	YES	DOWN	-0.159657	NO	#N/A	-0.591807	NO	#N/A	NO	CRK12	cysteine-rich RLK (RECEPTOR-like protein kinase) 12 [Source:TAIR;Acc:AT4G23200]
446	AT4G04510	0.48	0.49	0.5	0.22	0.22	0.23	0.88	0.92	0.92	0.95	0.92	0.95	-0.939879	NO	#N/A	-2.12595	YES	DOWN	0.09369	NO	#N/A	NO	CRK38	cysteine-rich RLK (RECEPTOR-like protein kinase) 38 [Source:TAIR;Acc:AT4G04510]
447	AT4G23140	14.58	14.94	15.82	10.08	10.68	10.96	21.87	22.55	23.6	34.26	23.6	34.26	-1.1669	YES	DOWN	-1.7662	YES	DOWN	0.258387	NO	#N/A	NO	CRK6	cysteine-rich RLK (RECEPTOR-like protein kinase) 6 [Source:TAIR;Acc:AT4G23140]
448	AT1G05340	0.66	0.68	0.73	20.1	21.33	22.17	0.96	1	1.05	2.62	1.05	2.62	-1.60343	NO	#N/A	2.90708	YES	UP	0.248513	NO	#N/A	NO		Cysteine-rich TM module stress tolerance protein [Source:UniProtKB/TrEMBL;Acc:O23035]
449	AT2G32210	0.56	0.58	0.6	7.84	8.44	8.75	0.46	0.48	0.5	2.19	0.5	2.19	-1.48779	NO	#N/A	1.81003	YES	UP	-0.463971	NO	#N/A	NO		Cysteine-rich/transmembrane domain A-like protein [Source:UniProtKB/TrEMBL;Acc:Q9SKX9]
450	AT4G22710	0.23	0.23	0.24	2.63	2.84	2.89	1.69	1.73	1.81	1.31	1.81	1.31	-2.48097	YES	DOWN	0.916196	NO	#N/A	-0.494765	NO	#N/A	NO	CYP706A2	Cytochrome P450 - like protein [Source:UniProtKB/TrEMBL;Acc:O49652]
451	AT3G26200	1.46	1.47	1.53	2.46	2.59	2.61	2.03	2.04	2.07	0.65	2.07	0.65	0.404295	NO	#N/A	1.90857	YES	UP	1.69416	YES	UP	NO	CYP71B22	Cytochrome P450 71B22 [Source:UniProtKB/Swiss-Prot;Acc:Q9LTM1]
452	AT3G26210	14.24	14.75	15.89	11.37	12	12.02	19.52	20.14	20.44	25.85	20.44	25.85	-0.684727	NO	#N/A	-1.2014	YES	DOWN	-0.405237	NO	#N/A	NO	CYP71B23	Cytochrome P450 71B23 [Source:UniProtKB/Swiss-Prot;Acc:Q9LTM0]
453	AT2G45570	0.18	0.18	0.19	22.27	23.28	23.42	0.07	0.07	0.08	0.18	0.08	0.18	0.321928	NO	#N/A	6.93236	YES	UP	-	NO	#N/A	NO	CYP76C2	Cytochrome P450 76C2 [Source:UniProtKB/Swiss-Prot;Acc:O64637]
454	AT3G28740	0.53	0.53	0.57	1.36	1.37	1.39	0.31	0.33	0.35	0.07	0.35	0.07	1.73402	NO	#N/A	4.16637	YES	UP	-0.746881	NO	#N/A	NO	CYP81D11	Cytochrome P450 81D11 [Source:UniProtKB/Swiss-Prot;Acc:Q9LHA1]
455	AT4G37410	3.2	3.32	3.45	0	0	0	1.63	1.65	1.71	0.03	1.71	0.03	6.5919	YES	UP	-	NO	#N/A	5.62242	YES	UP	NO	CYP81F4	Cytochrome P450 81F4 [Source:UniProtKB/Swiss-Prot;Acc:Q9SZU1]
456	AT3G25180	0.68	0.69	0.69	1.06	1.07	1.11	0.29	0.3	0.3	0.03	0.3	0.03	4.51217	YES	UP	5.12198	YES	UP	0.252643	NO	#N/A	NO	CYP82G1	Cytochrome P450 82G1 [Source:UniProtKB/Swiss-Prot;Acc:Q9LSF8]
457	AT3G03470	16.28	16.44	16.68	74.62	80.4	81.82	11.29	11.45	11.98	23.4	11.98	23.4	-0.250814	NO	#N/A	1.53863	YES	UP	-1.03086	YES	DOWN	NO	CYP89A9	Cytochrome P450 89A9 [Source:UniProtKB/Swiss-Prot;Acc:Q9SRQ1]
458	AT2G27690	1.24	1.29	1.33	4.11	4.41	4.55	0.48	0.51	0.53	0.4	0.53	0.4	1.67165	YES	UP	3.33699	YES	UP	0.297535	NO	#N/A	NO	CYP94C1	Cytochrome P450 94C1 [Source:UniProtKB/Swiss-Prot;Acc:Q9ZUX1]
459	AT1G50520	1.7	1.76	1.8	0.91	0.97	1.02	1.21	1.25	1.26	2.18	1.26	2.18	-0.0955073	NO	#N/A	-1.27337	YES	DOWN	-0.63026	NO	#N/A	NO	CYP705A27	Cytochrome P450, family 705, subfamily A, polypeptide 27 [Source:UniProtKB/TrEMBL;Acc:F4I6I6]
460	AT4G19230	0.68	0.68	0.72	2.71	2.75	2.8	0.51	0.52	0.54	1.11	0.54	1.11	-0.408085	NO	#N/A	1.27222	YES	UP	0.120637	NO	#N/A	NO	CYP707A1	Cytochrome P450, family 707, subfamily A, polypeptide 1 [Source:UniProtKB/TrEMBL;Acc:A8MRX5]
461	AT2G42250	2.01	2.06	2.22	1.76	1.79	1.81	1.88	1.95	2.02	3.58	2.02	3.58	-0.545434	NO	#N/A	-1.03892	YES	DOWN	-0.0656879	NO	#N/A	NO	CYP712A1	Cytochrome P450, family 712, subfamily A, polypeptide 1 [Source:UniProtKB/TrEMBL;Acc:O48532]
462	AT4G37370	4.66	4.88	5.18	13.81	14.88	15.35	5.09	5.19	5.39	6.11	5.39	6.11	-0.258617	NO	#N/A	1.1638	YES	UP	-0.0441146	NO	#N/A	NO	CYP81D8	Cytochrome P450, family 81, subfamily D, polypeptide 8 [Source:UniProtKB/TrEMBL;Acc:Q9SZT7]
463	AT1G75450	1.93	1.98	2.07	1.65	1.71	1.73	0.9	0.9	0.93	0.85	0.93	0.85	1.26621	YES	UP	0.952603	NO	#N/A	0.485927	NO	#N/A	NO	CKX5	Cytokinin dehydrogenase 5 [Source:UniProtKB/Swiss-Prot;Acc:Q67YU0]
464	AT2G03760	12.77	12.87	13.37	34.27	36.61	37.98	12.93	13.86	14.36	13.56	14.36	13.56	-0.0885719	NO	#N/A	1.31672	YES	UP	-0.194419	NO	#N/A	NO	SOT12	Cytosolic sulfotransferase 12 [Source:UniProtKB/Swiss-Prot;Acc:P52839]
465	AT5G07000	8.73	9.12	9.4	8.22	8.84	9.11	5.52	5.65	5.81	4	5.81	4	1.17121	YES	UP	1.02105	YES	UP	0.526152	NO	#N/A	NO	SOT14	Cytosolic sulfotransferase 14 [Source:UniProtKB/Swiss-Prot;Acc:Q8GZ53]
466	AT1G17745	13.21	13.82	14.07	35.97	38.59	38.66	11.65	11.86	12.05	14.32	12.05	14.32	0.0144641	NO	#N/A	1.31334	YES	UP	0.0446698	NO	#N/A	NO	PGDH	D-3-phosphoglycerate dehydrogenase [Source:TAIR;Acc:AT1G17745]
467	AT5G44420	4.79	4.96	5.26	11.81	11.83	12.24	7.63	7.66	7.98	3.72	7.98	3.72	-0.0388788	NO	#N/A	1.62363	YES	UP	0.290498	NO	#N/A	NO	PDF1.2A	Defensin-like protein 16 [Source:UniProtKB/Swiss-Prot;Acc:Q9FI23]
468	AT2G43530	170.53	176.72	183.3	129.57	134.93	141.11	163.56	171.24	179.2	63.1	179.2	63.1	1.54605	YES	UP	0.409393	NO	#N/A	1.51038	YES	UP	NO	ATTI3	Defensin-like protein 194 [Source:UniProtKB/Swiss-Prot;Acc:O22867]
469	AT2G43535	12.35	12.82	13.84	9.47	9.65	10.03	9.83	10.38	10.66	7.26	10.66	7.26	1.08717	YES	UP	0.211218	NO	#N/A	0.299774	NO	#N/A	NO	ATTI4	Defensin-like protein 196 [Source:UniProtKB/Swiss-Prot;Acc:Q8RYE7]
470	AT3G59930	0.22	0.23	0.24	2.67	2.73	2.8	1.52	1.55	1.58	0	1.58	0	-1.19526	NO	#N/A	5.58141	YES	UP	4.85689	YES	UP	NO		Defensin-like protein 206 [Source:UniProtKB/Swiss-Prot;Acc:Q94JR6]
471	AT1G12610	0	0	0	0.82	0.83	0.84	0.11	0.11	0.12	0	0.12	0	-	NO	#N/A	4.82242	YES	UP	-	NO	#N/A	NO	DREB1F	Dehydration-responsive element-binding protein 1F [Source:UniProtKB/Swiss-Prot;Acc:Q9LN86]
472	AT5G05410	0.29	0.3	0.3	1.19	1.24	1.28	0.67	0.72	0.72	0.25	0.72	0.25	-0.455004	NO	#N/A	2.22151	YES	UP	0.0652915	NO	#N/A	NO	DREB2A	Dehydration-responsive element-binding protein 2A [Source:UniProtKB/Swiss-Prot;Acc:O82132]
473	AT1G75490	3.39	3.49	3.63	6.46	6.9	7.21	1.75	1.78	1.84	2.12	1.84	2.12	0.789619	NO	#N/A	1.59146	YES	UP	-0.0711375	NO	#N/A	NO	DREB2D	Dehydration-responsive element-binding protein 2D [Source:UniProtKB/Swiss-Prot;Acc:Q9LQZ2]
474	AT5G11590	3.51	3.6	3.69	2.29	2.42	2.46	3.59	3.63	3.81	4.98	3.81	4.98	-0.350497	NO	#N/A	-1.14392	YES	DOWN	-0.562204	NO	#N/A	NO	DREB3	Dehydration-responsive element-binding protein 3 [Source:UniProtKB/Swiss-Prot;Acc:Q9LYD3]
475	AT1G20450	45.6	45.96	47.43	168.02	177.25	181.49	29.96	31.46	32.83	45.11	32.83	45.11	0.175736	NO	#N/A	1.87796	YES	UP	-0.286072	NO	#N/A	NO	ERD10	Dehydrin ERD10 [Source:UniProtKB/Swiss-Prot;Acc:P42759]
476	AT3G50970	2.33	2.41	2.5	19.32	20.17	20.41	1.97	2.05	2.13	1.55	2.13	1.55	0.469179	NO	#N/A	3.61674	YES	UP	0.200299	NO	#N/A	NO	XERO2	Dehydrin Xero 2 [Source:UniProtKB/Swiss-Prot;Acc:P42758]
477	AT5G17490	2.14	2.2	2.31	2.68	2.71	2.74	1.24	1.26	1.29	0.65	1.29	0.65	1.76169	YES	UP	2.02145	YES	UP	-0.17433	NO	#N/A	NO	RGL3	DELLA protein RGL3 [Source:UniProtKB/Swiss-Prot;Acc:Q9LF53]
478	AT2G46210	1.49	1.55	1.63	1.29	1.33	1.36	1.2	1.22	1.23	0	1.23	0	6.71152	YES	UP	6.44102	YES	UP	6.40516	YES	UP	YES	SLD2	Delta(8)-fatty-acid desaturase 2 [Source:UniProtKB/Swiss-Prot;Acc:Q3EBF7]
479	AT4G28190	2.01	2.07	2.23	1.17	1.26	1.3	1.35	1.42	1.46	0.94	1.46	0.94	1.09121	YES	UP	0.159328	NO	#N/A	0.00178142	NO	#N/A	NO	ULT1	Developmental regulator, ULTRAPETALA [Source:UniProtKB/TrEMBL;Acc:F4JKJ1]
480	AT4G24570	8.99	9.2	9.33	173.18	173.9	180.53	5.25	5.32	5.51	5.52	5.51	5.52	0.733649	NO	#N/A	4.9497	YES	UP	-0.155518	NO	#N/A	NO	PUMP4	DIC2 [Source:UniProtKB/TrEMBL;Acc:A0A178URN9]
481	AT5G42800	0.72	0.75	0.79	0.31	0.33	0.33	0.89	0.91	0.92	1.94	0.92	1.94	-1.08671	NO	#N/A	-2.68538	YES	DOWN	0.00891472	NO	#N/A	NO	DFRA	Dihydroflavonol reductase [Source:UniProtKB/TrEMBL;Acc:B1GV15]
482	AT3G47340	7.29	7.35	7.7	8.28	8.33	8.58	2.72	2.75	2.89	3.4	2.89	3.4	1.11941	YES	UP	1.18399	YES	UP	-0.196313	NO	#N/A	NO	ASN1	DIN6 [Source:UniProtKB/TrEMBL;Acc:A0A178VBT4]
483	AT2G34930	6.78	6.99	7.27	15.56	16.33	16.62	4.99	5.11	5.13	4.01	5.13	4.01	0.678072	NO	#N/A	1.94023	YES	UP	-0.856018	NO	#N/A	NO		Disease resistance family protein / LRR family protein [Source:UniProtKB/TrEMBL;Acc:O64757]
484	AT1G66090	3.18	3.28	3.53	30.66	32.26	33.56	2.39	2.42	2.45	2.95	2.45	2.95	0.258708	NO	#N/A	3.35981	YES	UP	-0.000484695	NO	#N/A	NO		Disease resistance protein (TIR-NBS class) [Source:UniProtKB/TrEMBL;Acc:Q9C515]
485	AT1G72850	0	0	0	0.74	0.78	0.8	0	0	0	0	0	0	-	NO	#N/A	5.18029	YES	UP	0	NO	#N/A	NO		Disease resistance protein (TIR-NBS class) [Source:UniProtKB/TrEMBL;Acc:Q9SSP1]
486	AT4G14370	0.56	0.57	0.59	1.36	1.41	1.43	0.32	0.33	0.34	0.6	0.34	0.6	0.159478	NO	#N/A	1.17642	YES	UP	-0.490051	NO	#N/A	NO		Disease resistance protein (TIR-NBS-LRR class) family [Source:TAIR;Acc:AT4G14370]
487	AT4G19530	0.34	0.35	0.37	0.57	0.6	0.61	0	0	0	0	0	0	5.66509	YES	UP	6.36572	YES	UP	1.53687	NO	#N/A	NO		disease resistance protein (TIR-NBS-LRR class) family [Source:TAIR;Acc:AT4G19530]
488	AT5G46520	1.63	1.7	1.82	1.11	1.13	1.18	1.61	1.67	1.71	2.99	1.71	2.99	-0.578411	NO	#N/A	-1.43877	YES	DOWN	-0.456613	NO	#N/A	NO		Disease resistance protein (TIR-NBS-LRR class) family [Source:TAIR;Acc:AT5G46520]
489	AT1G17600	0	0	0	0.35	0.36	0.38	0	0	0	0	0	0	-	NO	#N/A	5.96947	YES	UP	-	NO	#N/A	NO		Disease resistance protein (TIR-NBS-LRR class) family [Source:UniProtKB/TrEMBL;Acc:F4I901]
490	AT5G41740	10.74	11.15	11.17	32.46	34.88	35.42	10.56	10.95	11.09	11.82	11.09	11.82	-0.0710957	NO	#N/A	1.44415	YES	UP	0.190112	NO	#N/A	NO		Disease resistance protein (TIR-NBS-LRR class) family [Source:UniProtKB/TrEMBL;Acc:F4JYI4]
491	AT1G63750	2.13	2.2	2.37	5.53	5.68	5.82	1.78	1.89	1.92	2.45	1.92	2.45	-0.0256106	NO	#N/A	1.19445	YES	UP	-0.584963	NO	#N/A	NO		Disease resistance protein (TIR-NBS-LRR class) family [Source:UniProtKB/TrEMBL;Acc:Q9CAE0]
492	AT1G56540	1.09	1.14	1.15	3.4	3.4	3.54	1.03	1.07	1.07	1	1.07	1	0.138785	NO	#N/A	1.75706	YES	UP	0.0409362	NO	#N/A	NO		Disease resistance protein (TIR-NBS-LRR class) family [Source:UniProtKB/TrEMBL;Acc:Q9FXA6]
493	AT5G41750	6.05	6.12	6.33	26.25	26.8	27.57	4.81	5.06	5.13	7.78	5.13	7.78	-0.161408	NO	#N/A	1.80709	YES	UP	0.503522	NO	#N/A	NO		Disease resistance protein (TIR-NBS-LRR class) family [Source:UniProtKB/TrEMBL;Acc:Q9LSX5]
494	AT1G12220	1.88	1.89	1.91	2.74	2.86	2.91	0.67	0.71	0.74	2.19	0.74	2.19	0.149747	NO	#N/A	0.733015	NO	#N/A	-1.67278	YES	DOWN	NO	RPS5	Disease resistance protein [Source:UniProtKB/TrEMBL;Acc:Q56YM8]
495	AT1G57630	2.19	2.2	2.32	13.07	13.26	13.28	3.88	4.17	4.22	6.03	4.22	6.03	-1.4067	YES	DOWN	1.08208	YES	UP	-0.13418	NO	#N/A	NO		Disease resistance protein RPP1-WsB, putative [Source:UniProtKB/TrEMBL;Acc:Q9FVT9]
496	AT5G23400	0.84	0.88	0.9	1.13	1.21	1.26	1.56	1.64	1.65	1.88	1.65	1.88	-1.12176	YES	DOWN	-0.587632	NO	#N/A	0.239935	NO	#N/A	NO		Disease resistance protein-like [Source:UniProtKB/TrEMBL;Acc:Q9FHL8]
497	AT1G30370	0.2	0.2	0.21	0.83	0.83	0.87	0.55	0.56	0.58	0.13	0.58	0.13	-0.46158	NO	#N/A	2.64554	YES	UP	0.235393	NO	#N/A	NO		DLAH [Source:UniProtKB/TrEMBL;Acc:A0A178W2K8]
498	AT3G12710	10.32	10.33	10.36	14.7	15.54	16.24	8.04	8.47	8.5	6.13	8.5	6.13	0.578927	NO	#N/A	1.24207	YES	UP	-0.0587202	NO	#N/A	NO		DNA glycosylase superfamily protein [Source:UniProtKB/TrEMBL;Acc:Q9LTW3]
499	AT3G25940	10.38	10.79	11.58	10.77	11.61	11.63	13.81	14.35	14.4	6.93	14.4	6.93	0.212733	NO	#N/A	0.267198	NO	#N/A	1.04953	YES	UP	NO		DNA-directed RNA polymerase subunit [Source:UniProtKB/TrEMBL;Acc:Q9LU97]
500	AT2G21510	0.22	0.22	0.23	1.59	1.69	1.69	0.17	0.18	0.19	0.14	0.19	0.14	0.5115	NO	#N/A	3.58141	YES	UP	-1.51937	NO	#N/A	NO		DNAJ heat shock N-terminal domain-containing protein [Source:TAIR;Acc:AT2G21510]
501	AT1G51700	30.39	31.89	32.89	75.88	80.12	82.48	29.76	29.93	30.1	31.71	30.1	31.71	0.0252319	NO	#N/A	1.23826	YES	UP	-0.659226	NO	#N/A	NO	DOF1.7	Dof zinc finger protein DOF1.7 [Source:UniProtKB/Swiss-Prot;Acc:O82155]
502	AT1G28330	22.68	23.53	24.43	19.31	20.47	21.13	6.95	7.2	7.27	9.66	7.27	9.66	1.20582	YES	UP	1.1958	NO	#N/A	0.488806	NO	#N/A	NO	DRM1	Dormancy-associated protein 1 [Source:UniProtKB/Swiss-Prot;Acc:B9DGG8]
503	AT4G25490	0.21	0.21	0.22	4.21	4.29	4.39	0	0	0	0	0	0	-	NO	#N/A	7.3118	YES	UP	-	NO	#N/A	NO	DREB1B	DRE/CRT-binding factor 1 [Source:UniProtKB/TrEMBL;Acc:B6DTR3]
504	AT1G21910	5	5.11	5.34	12.76	13.73	14.22	4.73	5.04	5.27	3.19	5.27	3.19	0.407277	NO	#N/A	1.982	YES	UP	-1.15489	NO	#N/A	NO	ERF012	DREB26 [Source:UniProtKB/TrEMBL;Acc:A0A178W3Q9]
505	AT3G20260	1.37	1.42	1.53	1.36	1.44	1.48	2.19	2.31	2.39	1.06	2.39	1.06	-0.0620961	NO	#N/A	-0.0755166	NO	#N/A	1.09017	YES	UP	NO		DUF1666 family protein (DUF1666) [Source:UniProtKB/TrEMBL;Acc:Q8L795]
506	AT1G27200	7.83	8	8.24	14.74	15.24	15.52	5.63	5.72	5.92	6.6	5.92	6.6	0.332154	NO	#N/A	1.1445	YES	UP	-0.10914	NO	#N/A	NO		DUF23/GT0 (Fragment) [Source:UniProtKB/TrEMBL;Acc:I1VCA1]
507	AT4G13395	2.1	2.14	2.17	33.73	35.47	35.99	1.07	1.12	1.14	1.15	1.14	1.15	0.897916	NO	#N/A	4.83747	YES	UP	-	NO	#N/A	NO	DVL10	DVL10 [Source:UniProtKB/TrEMBL;Acc:Q6IM91]
508	AT3G13672	1.04	1.07	1.12	2.48	2.65	2.67	0.66	0.69	0.7	0.86	0.7	0.86	0.416527	NO	#N/A	1.50524	YES	UP	-0.439869	NO	#N/A	NO		E3 ubiquitin-protein ligase [Source:UniProtKB/TrEMBL;Acc:F4JDF6]
509	AT5G27420	3.23	3.27	3.41	14.9	14.99	15.47	4.29	4.48	4.66	3.48	4.66	3.48	-0.229653	NO	#N/A	2.07975	YES	UP	-0.242382	NO	#N/A	NO	ATL31	E3 ubiquitin-protein ligase ATL31 [Source:UniProtKB/Swiss-Prot;Acc:Q8LGA5]
510	AT2G35930	1.39	1.42	1.52	7.82	8.41	8.74	1.75	1.76	1.83	1.97	1.83	1.97	-0.414204	NO	#N/A	1.96857	YES	UP	-0.241547	NO	#N/A	NO	PUB23	E3 ubiquitin-protein ligase PUB23 [Source:UniProtKB/Swiss-Prot;Acc:Q84TG3]
511	AT3G46620	8.03	8.28	8.78	41.42	44.48	46.32	7.63	8.02	8.05	9.4	8.05	9.4	-0.0978096	NO	#N/A	2.12311	YES	UP	0.459432	NO	#N/A	NO	RDUF1	E3 ubiquitin-protein ligase RDUF1 [Source:UniProtKB/Swiss-Prot;Acc:Q9SNB6]
512	AT5G10380	95.67	96.19	102.76	70.31	74.78	76.39	73.53	77.09	80.11	148.49	80.11	148.49	-0.356054	NO	#N/A	-1.10077	YES	DOWN	-0.280279	NO	#N/A	NO	ATL55	E3 ubiquitin-protein ligase RING1 [Source:UniProtKB/Swiss-Prot;Acc:Q9LX93]
513	AT5G67270	1.28	1.32	1.37	1.55	1.63	1.7	1.86	1.97	2.01	1.2	2.01	1.2	-0.15164	NO	#N/A	0.146102	NO	#N/A	1.3208	YES	UP	NO	EB1C	EB1C [Source:UniProtKB/TrEMBL;Acc:A0A178UNG3]
514	AT2G18660	4.31	4.5	4.8	2.81	2.85	2.9	4.79	4.93	5.16	7.73	5.16	7.73	-0.599377	NO	#N/A	-1.47825	YES	DOWN	-0.642432	NO	#N/A	NO	EGC2	EG45-like domain containing protein 2 [Source:UniProtKB/Swiss-Prot;Acc:Q9ZV52]
515	AT3G63060	0.61	0.63	0.64	0.88	0.89	0.91	0.14	0.14	0.14	0.99	0.14	0.99	-0.173332	NO	#N/A	0.338169	NO	#N/A	-2.75045	YES	DOWN	NO	EDL3	EID1-like F-box protein 3 [Source:UniProtKB/Swiss-Prot;Acc:Q93ZT5]
516	AT5G60680	48.94	49.19	52.54	104.9	106.41	106.58	44.47	46.33	46.73	47.06	46.73	47.06	0.0972326	NO	#N/A	1.13523	YES	UP	-0.430617	NO	#N/A	NO		Emb [Source:UniProtKB/TrEMBL;Acc:Q9FF51]
517	AT5G18150	11.22	11.65	12.32	21.31	22.62	23.23	9.21	9.57	9.72	8.44	9.72	8.44	0.403739	NO	#N/A	1.29898	YES	UP	0.343491	NO	#N/A	NO		Emb [Source:UniProtKB/TrEMBL;Acc:Q9FK55]
518	AT5G56550	13.1	13.52	13.89	43.98	45.97	47.03	9.22	9.79	10	8.84	10	8.84	0.549434	NO	#N/A	2.28939	YES	UP	0.263993	NO	#N/A	NO	OXS3	Emb [Source:UniProtKB/TrEMBL;Acc:Q9LVB9]
519	AT2G40170	0	0	0	2.53	2.72	2.76	0	0	0	0	0	0	-	NO	#N/A	5.51429	YES	UP	-	NO	#N/A	NO	EM6	Em-like protein GEA6 [Source:UniProtKB/Swiss-Prot;Acc:Q02973]
520	AT4G16515	19.45	20.31	20.61	11.49	12.22	12.45	15.12	15.91	16.34	9.02	16.34	9.02	1.03083	YES	UP	0.0728251	NO	#N/A	0.122833	NO	#N/A	NO	RGF6	Encodes a root meristem growth factor (RGF). Belongs to a family of functionally redundant homologous peptides that are secreted, tyrosine-sulfated, and expressed mainly in the stem cell area and the innermost layer of central columella cells. RGFs /.../equired for maintenance of the root stem cell niche and transit amplifying cell proliferation. Members of this family include: At5g60810 (RGF1), …
521	AT4G24190	105.24	109.27	117.64	101.57	108.1	112.62	155.73	162.36	166.68	219.71	166.68	219.71	-1.02076	YES	DOWN	-1.12821	YES	DOWN	-0.048383	NO	#N/A	NO	HSP90-7	Endoplasmin homolog [Source:UniProtKB/Swiss-Prot;Acc:Q9STX5]
522	AT3G54420	0.57	0.59	0.61	2.19	2.35	2.43	1.8	1.94	2.01	2.42	2.01	2.42	-2.03358	YES	DOWN	0.0250547	NO	#N/A	-0.314031	NO	#N/A	NO	EP3	EP3 [Source:UniProtKB/TrEMBL;Acc:A0A178VE44]
523	AT1G34245	0.44	0.45	0.48	0	0	0	1.39	1.5	1.5	0.09	1.5	0.09	-0.294285	NO	#N/A	-	NO	#N/A	4.03746	YES	UP	NO	EPF2	EPF2 [Source:UniProtKB/TrEMBL;Acc:A0A178W2V8]
524	AT1G28370	1.61	1.66	1.71	21.65	21.74	22.31	0.98	1.01	1.02	0.94	1.02	0.94	0.780093	NO	#N/A	4.50619	YES	UP	-0.774119	NO	#N/A	NO	ERF11	ERF domain protein 11 [Source:TAIR;Acc:AT1G28370]
525	AT5G47220	13.82	13.98	14.48	57.52	58.43	58.44	12.84	13.46	13.62	12.13	13.62	12.13	0.158539	NO	#N/A	2.22395	YES	UP	-1.7028	NO	#N/A	NO	ERF2	ERF2 [Source:UniProtKB/TrEMBL;Acc:A0A178UCP3]
526	AT5G47230	3.66	3.72	3.86	32.93	35.28	35.45	3.36	3.44	3.46	2.78	3.46	2.78	0.317443	NO	#N/A	3.54477	YES	UP	-0.626016	NO	#N/A	NO	ERF5	ERF5 [Source:UniProtKB/TrEMBL;Acc:A0A178UKK9]
527	AT5G44350	0.4	0.41	0.42	1.43	1.52	1.54	0.08	0.08	0.08	0.22	0.08	0.22	1.24207	NO	#N/A	2.65803	YES	UP	-0.27151	NO	#N/A	NO		Ethylene-regulated nuclear protein ERT2-like protein [Source:UniProtKB/TrEMBL;Acc:Q9FKV3]
528	AT2G44840	1.41	1.45	1.47	9.96	10.28	10.55	0.22	0.23	0.24	0.47	0.24	0.47	1.87558	NO	#N/A	4.38876	YES	UP	1.03505	NO	#N/A	NO	ERF13	Ethylene-responsive transcription factor 13 [Source:UniProtKB/Swiss-Prot;Acc:Q8L9K1]
529	AT4G17500	12.04	12.57	12.66	87.61	89.98	92.84	7.98	8.3	8.37	8.98	8.37	8.98	0.501307	NO	#N/A	3.26477	YES	UP	0.585681	NO	#N/A	NO	ERF1A	Ethylene-responsive transcription factor 1A [Source:UniProtKB/Swiss-Prot;Acc:O80337]
530	AT3G15210	33.08	34.26	35.61	131.36	133.91	134.37	28.46	29.06	29.8	27.67	29.8	27.67	0.274035	NO	#N/A	2.22559	YES	UP	0.0756754	NO	#N/A	NO	ERF4	Ethylene-responsive transcription factor 4 [Source:UniProtKB/Swiss-Prot;Acc:O80340]
531	AT4G17490	1.4	1.43	1.46	19.8	20.14	20.78	1.43	1.54	1.57	1.95	1.57	1.95	-0.350563	NO	#N/A	3.32585	YES	UP	0.0131926	NO	#N/A	NO	ERF6	Ethylene-responsive transcription factor 6 [Source:UniProtKB/Swiss-Prot;Acc:Q8VZ91]
532	AT5G64750	0.22	0.22	0.23	4.24	4.55	4.76	0.03	0.03	0.03	0.15	0.03	0.15	1.0217	NO	#N/A	4.8499	YES	UP	-0.96408	NO	#N/A	NO	ABR1	Ethylene-responsive transcription factor ABR1 [Source:UniProtKB/Swiss-Prot;Acc:Q9FGF8]
533	AT5G25190	40.68	41.41	44.65	79.76	82.38	86.05	32.26	32.31	33.41	37.06	33.41	37.06	0.237133	NO	#N/A	1.08148	YES	UP	-0.308429	NO	#N/A	NO	ERF003	Ethylene-responsive transcription factor ERF003 [Source:UniProtKB/Swiss-Prot;Acc:Q94AW5]
534	AT3G50260	0.99	1.03	1.1	3.82	3.92	4	0.52	0.53	0.55	0.7	0.55	0.7	0.678072	NO	#N/A	2.41476	YES	UP	0.899216	NO	#N/A	NO	ERF011	Ethylene-responsive transcription factor ERF011 [Source:UniProtKB/Swiss-Prot;Acc:Q9SNE1]
535	AT5G21960	0.2	0.21	0.21	2.6	2.78	2.81	0.11	0.12	0.12	0.08	0.12	0.08	1.14684	NO	#N/A	5.02887	YES	UP	-	NO	#N/A	NO	ERF016	Ethylene-responsive transcription factor ERF016 [Source:UniProtKB/Swiss-Prot;Acc:Q9C591]
536	AT1G19210	0.47	0.47	0.49	2.96	3.07	3.14	0.44	0.46	0.48	0.55	0.48	0.55	-0.143909	NO	#N/A	2.40208	YES	UP	-0.187483	NO	#N/A	NO	ERF017	Ethylene-responsive transcription factor ERF017 [Source:UniProtKB/Swiss-Prot;Acc:Q84QC2]
537	AT1G74930	5.29	5.51	5.78	136.84	139.89	140.78	1.62	1.62	1.62	3	1.62	3	1.12158	NO	#N/A	5.48814	YES	UP	-	NO	#N/A	NO	ERF018	Ethylene-responsive transcription factor ERF018 [Source:UniProtKB/Swiss-Prot;Acc:Q9S7L5]
538	AT1G33760	0.44	0.46	0.49	5.13	5.3	5.53	0.52	0.53	0.56	0.17	0.56	0.17	0.627088	NO	#N/A	4.92933	YES	UP	0.280108	NO	#N/A	NO	ERF022	Ethylene-responsive transcription factor ERF022 [Source:UniProtKB/Swiss-Prot;Acc:Q9LQ28]
539	AT2G44940	22.72	23.39	24.8	13.01	13.07	13.19	22.65	24.4	24.62	26.35	24.62	26.35	-0.124853	NO	#N/A	-1.0388	YES	DOWN	-0.650058	NO	#N/A	NO	ERF034	Ethylene-responsive transcription factor ERF034 [Source:UniProtKB/Swiss-Prot;Acc:Q8LBQ7]
540	AT2G20880	0.09	0.09	0.1	2.09	2.21	2.3	0.3	0.31	0.32	0.23	0.32	0.23	-1.47805	NO	#N/A	3.1576	YES	UP	0.124371	NO	#N/A	NO	ERF053	Ethylene-responsive transcription factor ERF053 [Source:UniProtKB/Swiss-Prot;Acc:Q9SKT1]
541	AT4G28140	0.17	0.18	0.18	1.51	1.53	1.58	0.12	0.13	0.13	0.04	0.13	0.04	1.3356	NO	#N/A	5.12198	YES	UP	1.58496	NO	#N/A	NO	ERF054	Ethylene-responsive transcription factor ERF054 [Source:UniProtKB/Swiss-Prot;Acc:Q9M0J3]
542	AT1G06160	0.73	0.74	0.75	2	2.1	2.12	0.85	0.88	0.92	0.42	0.92	0.42	0.334984	NO	#N/A	2.22151	YES	UP	0.790362	NO	#N/A	NO	ERF094	Ethylene-responsive transcription factor ERF094 [Source:UniProtKB/Swiss-Prot;Acc:Q9LND1]
543	AT5G61600	6.19	6.29	6.79	41.48	44.29	44.45	4.76	4.87	5.05	6.11	5.05	6.11	0.158088	NO	#N/A	2.74307	YES	UP	-0.250361	NO	#N/A	NO	ERF104	Ethylene-responsive transcription factor ERF104 [Source:UniProtKB/Swiss-Prot;Acc:Q9FKG1]
544	AT5G51190	0.97	0.99	1.04	25.46	27.27	27.42	0.95	0.98	1.02	0.38	1.02	0.38	0.753085	NO	#N/A	6.04952	YES	UP	-2.22239	NO	#N/A	NO	ERF105	Ethylene-responsive transcription factor ERF105 [Source:UniProtKB/Swiss-Prot;Acc:Q8VY90]
545	AT4G34410	0.13	0.13	0.14	24.75	25.56	26.26	0	0	0	0.06	0	0.06	1.73697	NO	#N/A	8.63722	YES	UP	-	NO	#N/A	NO	ERF109	Ethylene-responsive transcription factor ERF109 [Source:UniProtKB/Swiss-Prot;Acc:Q9SZ06]
546	AT1G46768	8.72	9.07	9.25	12.93	12.99	13.5	5.58	5.78	5.86	5.14	5.86	5.14	0.744455	NO	#N/A	1.26882	YES	UP	-0.422345	NO	#N/A	NO	RAP2-1	Ethylene-responsive transcription factor RAP2-1 [Source:UniProtKB/Swiss-Prot;Acc:Q8LC30]
547	AT4G36900	4.47	4.65	5.01	8.44	8.51	8.52	3.42	3.68	3.85	3.72	3.85	3.72	0.323716	NO	#N/A	1.16205	YES	UP	0.338219	NO	#N/A	NO	RAP2-10	Ethylene-responsive transcription factor RAP2-10 [Source:UniProtKB/Swiss-Prot;Acc:Q9SW63]
548	AT1G22190	14.49	14.89	16.04	57.99	61.96	64.87	12.21	12.93	13.09	11.89	13.09	11.89	0.30088	NO	#N/A	2.2671	YES	UP	0.342888	NO	#N/A	NO	RAP2-13	Ethylene-responsive transcription factor RAP2-13 [Source:UniProtKB/Swiss-Prot;Acc:Q9LM15]
549	AT1G43160	0.64	0.66	0.71	29.12	29.63	30.24	0.59	0.63	0.65	0	0.65	0	1.62868	NO	#N/A	9.81546	YES	UP	1.54956	NO	#N/A	NO	RAP2-6	Ethylene-responsive transcription factor RAP2-6 [Source:UniProtKB/Swiss-Prot;Acc:Q7G1L2]
550	AT4G06746	0.73	0.76	0.81	3.78	3.91	4.07	0.86	0.87	0.9	0.26	0.9	0.26	0.695743	NO	#N/A	3.82242	YES	UP	-1.38658	NO	#N/A	NO	RAP2-9	Ethylene-responsive transcription factor RAP2-9 [Source:UniProtKB/Swiss-Prot;Acc:Q8W3M3]
551	AT3G51350	0.66	0.67	0.7	0.39	0.4	0.41	0.79	0.8	0.81	1.31	0.81	1.31	-0.756729	NO	#N/A	-1.76255	YES	DOWN	-0.437555	NO	#N/A	NO		Eukaryotic aspartyl protease family protein [Source:UniProtKB/TrEMBL;Acc:F4J3C0]
552	AT3G51330	6.02	6.11	6.4	4.75	4.8	5.01	6.36	6.43	6.54	14.34	6.54	14.34	-1.16871	YES	DOWN	-1.59423	YES	DOWN	-1.12611	YES	DOWN	YES		Eukaryotic aspartyl protease family protein [Source:UniProtKB/TrEMBL;Acc:Q84WU7]
553	AT1G44130	0.14	0.15	0.15	0.41	0.44	0.45	0.04	0.04	0.04	0.74	0.04	0.74	-1.7885	NO	#N/A	-0.22556	NO	#N/A	-4.05001	YES	DOWN	NO		Eukaryotic aspartyl protease family protein [Source:UniProtKB/TrEMBL;Acc:Q9C6Y5]
554	AT1G66180	25.18	25.25	26.76	48.17	50.98	52.72	20.74	22.12	22.27	23.21	22.27	23.21	0.168314	NO	#N/A	1.03525	YES	UP	0.0282645	NO	#N/A	NO		Eukaryotic aspartyl protease family protein [Source:UniProtKB/TrEMBL;Acc:Q9C8C9]
555	AT1G03220	25.9	26.52	26.74	231.78	232.79	233.02	22.5	23.51	23.75	24.3	23.75	24.3	0.129779	NO	#N/A	3.23639	YES	UP	-1.61173	NO	#N/A	NO		Eukaryotic aspartyl protease family protein [Source:UniProtKB/TrEMBL;Acc:Q9ZVS4]
556	AT1G53900	0	0	0	0.15	0.15	0.16	2.32	2.46	2.53	0.31	2.53	0.31	-	NO	#N/A	-2.77565	NO	#N/A	3.02887	YES	UP	NO		Eukaryotic translation initiation factor 2B (eIF-2B) family protein [Source:TAIR;Acc:AT1G53900]
557	AT5G09440	1.95	1.99	2.11	21.22	22.36	23.41	2.63	2.65	2.76	1.5	2.76	1.5	0.0708663	NO	#N/A	3.79886	YES	UP	-0.211209	NO	#N/A	NO	EXL4	EXL4 [Source:UniProtKB/TrEMBL;Acc:A0A178UJ96]
558	AT5G58430	21.47	22.4	23.53	56.98	58.16	59.04	17.05	17.76	17.78	20.27	17.78	20.27	0.208758	NO	#N/A	1.47532	YES	UP	-0.221646	NO	#N/A	NO	EXO70B1	Exocyst complex component EXO70B1 [Source:UniProtKB/Swiss-Prot;Acc:Q9FGH9]
559	AT1G51640	0	0	0	0	0	0	0.32	0.33	0.33	0	0.33	0	-	NO	#N/A	-	NO	#N/A	4.89766	YES	UP	NO	ATEXO70G2	Exocyst subunit Exo70 family protein [Source:UniProtKB/TrEMBL;Acc:Q9C8H6]
560	AT5G59730	15.87	16.62	17.13	47.84	48.29	48.64	13.69	14.44	14.78	14.58	14.78	14.58	0.175387	NO	#N/A	1.69763	YES	UP	-0.226687	NO	#N/A	NO	ATEXO70H7	Exocyst subunit Exo70 family protein [Source:UniProtKB/TrEMBL;Acc:Q9FN91]
561	AT3G09520	0.53	0.55	0.6	2.01	2.08	2.13	0.67	0.71	0.74	0.85	0.74	0.85	-0.53842	NO	#N/A	1.21884	YES	UP	-0.762605	NO	#N/A	NO	ATEXO70H4	Exocyst subunit Exo70 family protein [Source:UniProtKB/TrEMBL;Acc:Q9SF51]
562	AT5G19670	0.92	0.93	0.94	1.33	1.39	1.4	1.31	1.34	1.4	2.75	1.4	2.75	-1.54203	YES	DOWN	-1.06564	YES	DOWN	-1.04216	YES	DOWN	YES		Exostosin family protein [Source:UniProtKB/TrEMBL;Acc:F4K2K9]
563	AT2G46900	3.43	3.49	3.66	4.01	4.05	4.18	1.08	1.14	1.18	2.57	1.18	2.57	0.743343	NO	#N/A	0.953607	NO	#N/A	-1.19994	YES	DOWN	NO		Expressed protein [Source:UniProtKB/TrEMBL;Acc:O80734]
564	AT2G37750	0.75	0.76	0.76	7.89	8.27	8.45	0.3	0.31	0.31	0.43	0.31	0.43	0.956184	NO	#N/A	4.16637	YES	UP	1.01465	NO	#N/A	NO		Expressed protein [Source:UniProtKB/TrEMBL;Acc:O80943]
565	AT2G14247	3.67	3.85	4	5.69	5.69	5.72	8.72	8.82	8.87	4.37	8.87	4.37	-0.612254	NO	#N/A	-0.0423986	NO	#N/A	1.04557	YES	UP	NO		Expressed protein [Source:UniProtKB/TrEMBL;Acc:Q8GWC0]
566	AT2G25735	2.05	2.07	2.2	16.19	16.6	17.03	2.28	2.33	2.35	1.3	2.35	1.3	0.352496	NO	#N/A	3.62121	YES	UP	0.233775	NO	#N/A	NO		Expressed protein [Source:UniProtKB/TrEMBL;Acc:Q8RUI1]
567	AT2G25625	16.35	16.65	16.76	25.89	26.25	26.95	6.55	6.82	7.13	14.98	7.13	14.98	0.423956	NO	#N/A	1.09247	NO	#N/A	-1.21652	YES	DOWN	NO		Expressed protein [Source:UniProtKB/TrEMBL;Acc:Q8S8K8]
568	AT2G23120	115.55	117.41	119.96	254.06	261.61	271.01	105.41	106.86	107.43	115.65	107.43	115.65	0.0592054	NO	#N/A	1.10499	YES	UP	0.165885	NO	#N/A	NO		Expressed protein [Source:UniProtKB/TrEMBL;Acc:Q8S8R1]
569	AT3G15530	16.93	17.35	17.62	31.26	33.36	34.45	10.36	10.68	11.02	12.1	11.02	12.1	0.55934	NO	#N/A	1.3474	YES	UP	-0.141586	NO	#N/A	NO		Expressed protein [Source:UniProtKB/TrEMBL;Acc:Q9LDW4]
570	AT2G20670	68.46	71.69	72.22	159.07	168.99	175.7	68.55	72.5	74.78	50.12	74.78	50.12	0.27906	NO	#N/A	1.64735	YES	UP	-0.190674	NO	#N/A	NO		Expressed protein [Source:UniProtKB/TrEMBL;Acc:Q9SIU5]
571	AT2G15960	40.44	42.13	42.5	44.59	47.02	48.58	18.77	18.94	19.65	20.44	19.65	20.44	1.03546	YES	UP	1.09423	YES	UP	0.338493	NO	#N/A	NO		Expressed protein [Source:UniProtKB/TrEMBL;Acc:Q9XIM6]
572	AT2G27830	21.22	21.71	22.4	52.69	53.77	54.9	17.1	18.21	18.9	20.45	18.9	20.45	0.1276	NO	#N/A	1.34437	YES	UP	-0.292553	NO	#N/A	NO		Expressed protein [Source:UniProtKB/TrEMBL;Acc:Q9ZUY4]
573	AT1G49450	2.34	2.4	2.41	5.35	5.7	5.97	0.56	0.57	0.58	1.11	0.58	1.11	1.12145	YES	UP	2.25628	YES	UP	0.264169	NO	#N/A	NO		F13F21.11 protein [Source:UniProtKB/TrEMBL;Acc:Q9XIB2]
574	AT3G10320	0.03	0.03	0.03	3.12	3.12	3.24	0.19	0.2	0.21	0.32	0.21	0.32	-3.23947	NO	#N/A	3.24751	YES	UP	-0.052593	NO	#N/A	NO		F14P13.8 protein [Source:UniProtKB/TrEMBL;Acc:Q9SS43]
575	AT1G80160	0.05	0.05	0.05	18.12	18.48	19.29	0	0	0	0.1	0	0.1	-0.415037	NO	#N/A	7.56492	YES	UP	1.50901	NO	#N/A	NO		F18B13.24 protein [Source:UniProtKB/TrEMBL;Acc:Q9SSC3]
576	AT3G07350	19.69	20.57	20.71	38.22	39.21	39.56	14.21	15.22	15.57	13.56	15.57	13.56	0.514201	NO	#N/A	1.47596	YES	UP	0.186536	NO	#N/A	NO		F21O3.6 protein [Source:UniProtKB/TrEMBL;Acc:Q9SRT1]
577	AT1G76960	125.45	131.24	140.01	83.42	83.55	84.63	182.31	183.85	191.86	268.75	191.86	268.75	-1.04037	YES	DOWN	-1.73451	YES	DOWN	-0.472262	NO	#N/A	NO		F22K20.6 protein [Source:UniProtKB/TrEMBL;Acc:O49282]
578	AT1G56660	7.02	7.19	7.33	32.09	32.15	33.74	8.57	9.18	9.28	9.61	9.28	9.61	-0.403944	NO	#N/A	1.74135	YES	UP	0.198414	NO	#N/A	NO		F25P12.91 protein [Source:UniProtKB/TrEMBL;Acc:Q9FXB5]
579	AT1G29300	2.49	2.6	2.72	2.92	2.93	2.94	2.42	2.47	2.56	1.38	2.56	1.38	0.553896	NO	#N/A	1.06058	YES	UP	-0.272793	NO	#N/A	NO	UNE1	F28N24.3 protein [Source:UniProtKB/TrEMBL;Acc:Q9LP57]
580	AT1G78450	7.49	7.73	8.19	14.68	15.84	16.57	8.6	8.79	8.94	5.41	8.94	5.41	0.244542	NO	#N/A	1.41237	YES	UP	0.107879	NO	#N/A	NO		F3F9.4 [Source:UniProtKB/TrEMBL;Acc:Q9SYN6]
581	AT1G28190	1.59	1.59	1.61	6.83	7.09	7.21	1.8	1.81	1.85	2.28	1.85	2.28	-0.420299	NO	#N/A	1.5642	YES	UP	-0.735297	NO	#N/A	NO		F3H9.15 protein [Source:UniProtKB/TrEMBL;Acc:Q9FZ93]
582	AT3G09870	0.88	0.92	0.93	7.79	8.2	8.55	0.16	0.16	0.17	0.53	0.17	0.53	1.15024	NO	#N/A	3.82242	YES	UP	0.889172	NO	#N/A	NO		F8A24.8 protein [Source:UniProtKB/TrEMBL;Acc:Q9SF89]
583	AT1G15415	0.37	0.38	0.39	10.23	10.36	10.6	0.39	0.41	0.42	0.19	0.42	0.19	0.510962	NO	#N/A	5.74699	YES	UP	1.54057	NO	#N/A	NO		F9L1.37 [Source:UniProtKB/TrEMBL;Acc:Q9XI27]
584	AT1G15125	2.15	2.24	2.35	3.64	3.84	3.85	4.16	4.23	4.37	1.51	4.37	1.51	-0.132826	NO	#N/A	1.24062	YES	UP	1.49314	YES	UP	NO		F9L1.6 [Source:UniProtKB/TrEMBL;Acc:Q9XI57]
585	AT4G33790	6.67	6.97	7.39	11.13	11.71	11.8	4.35	4.67	4.68	4.13	4.68	4.13	0.700611	NO	#N/A	1.41358	YES	UP	0.414125	NO	#N/A	NO	FAR3	Fatty acyl-CoA reductase 3 [Source:UniProtKB/Swiss-Prot;Acc:Q93ZB9]
586	AT5G18780	5.01	5.25	5.48	2.86	2.87	2.89	4.26	4.34	4.38	5.68	4.38	5.68	3.20343e-16	NO	#N/A	-1.00355	YES	DOWN	-0.27793	NO	#N/A	NO		FBD-associated F-box protein At5g18780 [Source:UniProtKB/Swiss-Prot;Acc:Q56YH2]
587	AT2G14290	0.19	0.19	0.2	0.77	0.79	0.8	0.13	0.14	0.14	0	0.14	0	2.05063	NO	#N/A	5.02887	YES	UP	0.321928	NO	#N/A	NO		F-box protein At2g14290 [Source:UniProtKB/Swiss-Prot;Acc:Q9ZQ60]
588	AT2G27310	4.22	4.34	4.41	12.45	12.62	13.23	3.21	3.34	3.42	4	3.42	4	0.183616	NO	#N/A	1.61718	YES	UP	-0.0962421	NO	#N/A	NO		F-box protein At2g27310 [Source:UniProtKB/Swiss-Prot;Acc:Q9XIN8]
589	AT4G21510	3.02	3.12	3.15	4.08	4.31	4.31	2.74	2.9	2.98	1.78	2.98	1.78	0.506388	NO	#N/A	1.17953	YES	UP	0.012824	NO	#N/A	NO	SKIP27	F-box protein SKIP27 [Source:UniProtKB/Swiss-Prot;Acc:O65416]
590	AT1G15670	2.14	2.17	2.25	11.4	11.55	12.08	2.11	2.23	2.31	2.19	2.31	2.19	-0.0283104	NO	#N/A	2.36038	YES	UP	0.389515	NO	#N/A	NO		F-box/kelch-repeat protein At1g15670 [Source:UniProtKB/Swiss-Prot;Acc:Q9LMR5]
591	AT1G26930	1.52	1.56	1.65	3.68	3.89	4.04	1.82	1.95	1.99	1.73	1.99	1.73	-0.204416	NO	#N/A	1.07712	YES	UP	0.302777	NO	#N/A	NO		F-box/kelch-repeat protein At1g26930 [Source:UniProtKB/Swiss-Prot;Acc:Q84M94]
592	AT1G80440	48.16	49.83	52.71	102.12	105.8	109.23	29.02	29.15	29.56	41.52	29.56	41.52	0.420473	NO	#N/A	1.28025	YES	UP	0.181174	NO	#N/A	NO		F-box/kelch-repeat protein At1g80440 [Source:UniProtKB/Swiss-Prot;Acc:Q9M8L2]
593	AT2G44130	22.84	23.36	23.7	51.24	51.95	54.01	23.33	23.78	24.36	15.28	24.36	15.28	0.347961	NO	#N/A	1.72532	YES	UP	-0.00250437	NO	#N/A	NO		F-box/kelch-repeat protein At2g44130 [Source:UniProtKB/Swiss-Prot;Acc:O80582]
594	AT4G25710	2.85	2.97	3.15	4.05	4.27	4.35	3.6	3.72	3.8	1.21	3.8	1.21	1.36048	YES	UP	1.84428	YES	UP	1.71461	YES	UP	YES		F-box/kelch-repeat protein At4g25710 [Source:UniProtKB/Swiss-Prot;Acc:Q9SZZ9]
595	AT3G59940	52.88	53.43	56.62	97.28	104.76	106.86	49.77	52.73	53.96	46.44	53.96	46.44	0.150007	NO	#N/A	1.04788	YES	UP	0.117187	NO	#N/A	NO	SKIP20	F-box/kelch-repeat protein SKIP20 [Source:UniProtKB/Swiss-Prot;Acc:Q9M1Y1]
596	AT1G53885	3.16	3.17	3.18	6.95	6.98	7.3	2.37	2.53	2.54	1.7	2.54	1.7	0.678982	NO	#N/A	2.00578	YES	UP	-1.26053	NO	#N/A	NO	FLZ17	FCS-Like Zinc finger 18 [Source:UniProtKB/Swiss-Prot;Acc:P0DO12]
597	AT1G53903	3.16	3.29	3.45	6.95	7.39	7.74	2.37	2.4	2.42	1.7	2.42	1.7	0.766409	NO	#N/A	2.00578	YES	UP	0.32484	NO	#N/A	NO	FLZ17	FCS-Like Zinc finger 18 [Source:UniProtKB/Swiss-Prot;Acc:P0DO12]
598	AT4G17670	3.85	4.02	4.14	2.4	2.52	2.58	2.72	2.85	2.98	5.83	2.98	5.83	-0.285679	NO	#N/A	-1.30252	YES	DOWN	-1.05001	YES	DOWN	NO	FLZ2	FCS-Like Zinc finger 2 [Source:UniProtKB/Swiss-Prot;Acc:Q8VZM9]
599	AT1G55803	1.43	1.49	1.59	1.06	1.14	1.17	1.37	1.43	1.47	3.36	1.47	3.36	-0.860736	NO	#N/A	-1.6915	YES	DOWN	-0.0190684	NO	#N/A	NO		Ferredoxin-fold anticodon-binding domain protein [Source:UniProtKB/TrEMBL;Acc:A0A1P8ANN9]
600	AT1G01580	0.57	0.59	0.6	1.03	1.09	1.12	0.49	0.51	0.53	1.27	0.53	1.27	-0.802663	NO	#N/A	0.0777552	NO	#N/A	-1.31304	YES	DOWN	NO	FRO2	ferric reduction oxidase 2 [Source:TAIR;Acc:AT1G01580]
601	AT5G26030	17.13	17.89	18.61	44.41	47.32	48.22	18.61	19.15	19.84	21.1	19.84	21.1	-0.210158	NO	#N/A	1.0555	YES	UP	0.385599	NO	#N/A	NO	FC1	Ferrochelatase-1, chloroplastic/mitochondrial [Source:UniProtKB/Swiss-Prot;Acc:P42043]
602	AT3G09350	6.89	7.02	7.1	20.66	22.26	22.63	8.38	8.59	8.9	8.33	8.9	8.33	-0.282812	NO	#N/A	1.29706	YES	UP	-0.19129	NO	#N/A	NO	Fes1A	Fes1A [Source:UniProtKB/TrEMBL;Acc:Q84J81]
603	AT3G66652	0.43	0.44	0.46	0	0	0	0	0	0	0	0	0	5.7888	YES	UP	-	NO	#N/A	1.54397	NO	#N/A	NO	FIPS3	FIP1[III]-like protein [Source:UniProtKB/Swiss-Prot;Acc:F4JC20]
604	AT1G04180	0.91	0.92	0.92	1.19	1.23	1.23	0.17	0.18	0.18	0.29	0.18	0.29	1.85536	NO	#N/A	2.02887	YES	UP	0.708537	NO	#N/A	NO	YUC9	Flavin-containing monooxygenase [Source:UniProtKB/TrEMBL;Acc:A0A178WB22]
605	AT1G62570	2.65	2.76	2.91	12.83	13.05	13.25	3.83	4	4.08	4.93	4.08	4.93	-0.744575	NO	#N/A	1.36241	YES	UP	0.193226	NO	#N/A	NO	FMOGS-OX4	Flavin-containing monooxygenase FMO GS-OX4 [Source:UniProtKB/Swiss-Prot;Acc:Q93Y23]
606	AT5G08640	2.37	2.39	2.44	4.44	4.79	4.82	6.26	6.3	6.52	5.94	6.52	5.94	-1.28379	YES	DOWN	-0.389136	NO	#N/A	0.377034	NO	#N/A	NO	FLS1	Flavonol synthase/flavanone 3-hydroxylase [Source:UniProtKB/Swiss-Prot;Acc:Q96330]
607	AT5G25250	8.28	8.34	8.74	22.16	23.9	25.1	15.42	16.61	17.19	20.11	17.19	20.11	-1.23622	YES	DOWN	0.309764	NO	#N/A	-0.188152	NO	#N/A	NO	FLOT1	Flotillin-like protein 1 [Source:UniProtKB/Swiss-Prot;Acc:Q501E6]
608	AT5G25260	2.74	2.87	2.95	3.76	3.87	3.97	4.6	4.87	5.01	7.49	5.01	7.49	-1.40653	YES	DOWN	-1.01264	YES	DOWN	-0.384455	NO	#N/A	NO	FLOT2	Flotillin-like protein 2 [Source:UniProtKB/Swiss-Prot;Acc:Q4V3D6]
609	AT5G64870	0.47	0.48	0.48	2.38	2.41	2.52	0.44	0.46	0.47	0.59	0.47	0.59	-0.206451	NO	#N/A	1.98257	YES	UP	0.368475	NO	#N/A	NO	FLOT3	Flotillin-like protein 3 [Source:UniProtKB/Swiss-Prot;Acc:Q9LV90]
610	AT5G10625	0.52	0.53	0.55	3.94	4.08	4.13	0	0	0	0.06	0	0.06	3.73697	NO	#N/A	5.90334	YES	UP	-0.115477	NO	#N/A	NO	FLP2	Flowering-promoting factor 1-like protein 2 [Source:UniProtKB/Swiss-Prot;Acc:Q9LXB5]
611	AT1G59910	7.33	7.67	7.87	22.1	23.29	24.27	6.12	6.45	6.76	7.89	6.76	7.89	0.0209689	NO	#N/A	1.47247	YES	UP	-0.370857	NO	#N/A	NO	FH7	Formin-like protein 7 [Source:UniProtKB/Swiss-Prot;Acc:Q9XIE0]
612	AT5G22940	1.57	1.58	1.63	1.74	1.85	1.91	2.41	2.57	2.69	1.2	2.69	1.2	-0.090655	NO	#N/A	0.111766	NO	#N/A	1.02635	YES	UP	NO	F8H	FRA8 homolog [Source:TAIR;Acc:AT5G22940]
613	AT5G01100	2.03	2.07	2.17	5.8	5.89	5.96	2.01	2.14	2.15	2.65	2.15	2.65	-0.248775	NO	#N/A	1.1158	YES	UP	-0.311377	NO	#N/A	NO	FRB1	FRB1 [Source:UniProtKB/TrEMBL;Acc:A0A178U817]
614	AT3G12145	8.06	8.31	8.33	9.84	10.53	10.81	7.61	7.91	8.17	3.93	8.17	3.93	1.08248	YES	UP	1.3052	YES	UP	1.00166	YES	UP	YES	FLR1	FTM4 [Source:UniProtKB/TrEMBL;Acc:A0A178V9V7]
615	AT4G26288	6	6.18	6.53	9.97	10.68	10.72	6.08	6.31	6.32	3.59	6.32	3.59	0.47085	NO	#N/A	1.44138	YES	UP	-0.38272	NO	#N/A	NO		FUNCTIONS IN: molecular_function unknown; INVOLVED IN: biological_process unknown; LOCATED IN: cellular_component unknown; BEST Arabidopsis thaliana protein match is: oxidative stress 3 (TAIR:AT5G56550.1); Ha. [Source:TAIR;Acc:AT4G26288]
616	AT4G30440	75.49	76.77	77.48	133.32	139.32	145.65	64.64	69.08	69.19	59.1	69.19	59.1	0.293958	NO	#N/A	1.15631	YES	UP	-0.128261	NO	#N/A	NO	GAE1	GAE1 [Source:UniProtKB/TrEMBL;Acc:A0A384LBP5]
617	AT2G47180	63.51	64.5	64.93	74.45	75.38	76.99	58.13	61.72	63.13	35.28	63.13	35.28	0.529261	NO	#N/A	1.05735	YES	UP	-0.288821	NO	#N/A	NO	GOLS1	Galactinol synthase 1 [Source:UniProtKB/Swiss-Prot;Acc:O22893]
618	AT1G56600	42.89	43.05	44.33	54.88	56.16	58.63	18.95	20.24	20.95	39.98	20.95	39.98	0.368436	NO	#N/A	0.749662	NO	#N/A	-1.03464	YES	DOWN	NO	GOLS2	Galactinol synthase 2 [Source:UniProtKB/Swiss-Prot;Acc:Q9FXB2]
619	AT1G75750	71.28	74.48	76.71	213.24	214.12	217.68	162.55	173.31	181.14	103.72	181.14	103.72	-0.804601	NO	#N/A	1.00759	YES	UP	0.0302158	NO	#N/A	NO	GASA1	GASA1 [Source:UniProtKB/TrEMBL;Acc:A0A178W4S5]
620	AT5G16360	0.23	0.23	0.25	3.53	3.74	3.77	0.3	0.32	0.33	0.5	0.33	0.5	-0.905535	NO	#N/A	2.81229	YES	UP	0.451347	NO	#N/A	NO		Gb [Source:UniProtKB/TrEMBL;Acc:Q9FFE7]
621	AT5G18130	9.81	10.22	11	38.21	38.89	40.51	7.05	7.17	7.35	10.5	7.35	10.5	0.130315	NO	#N/A	1.83961	YES	UP	-0.250756	NO	#N/A	NO		Gb [Source:UniProtKB/TrEMBL;Acc:Q9FK57]
622	AT5G05300	1.41	1.42	1.5	4.36	4.39	4.56	2.15	2.27	2.31	1.21	2.31	1.21	-0.127473	NO	#N/A	1.82242	YES	UP	-0.399557	NO	#N/A	NO		Gb [Source:UniProtKB/TrEMBL;Acc:Q9FLC4]
623	AT1G54020	1.66	1.73	1.74	0.48	0.49	0.52	0.73	0.77	0.8	0.09	0.8	0.09	4.30066	YES	UP	0.604459	NO	#N/A	1.16559	NO	#N/A	NO		GDSL esterase/lipase At1g54020 [Source:UniProtKB/Swiss-Prot;Acc:Q9C5N8]
624	AT5G03610	5.62	5.85	5.87	11.53	11.57	12.04	7.59	8.17	8.53	5.59	8.53	5.59	-0.184824	NO	#N/A	1.0254	YES	UP	-0.0595271	NO	#N/A	NO		GDSL esterase/lipase At5g03610 [Source:UniProtKB/Swiss-Prot;Acc:Q9LZS7]
625	AT5G08350	1.4	1.42	1.51	3.22	3.46	3.63	1.32	1.4	1.4	1.04	1.4	1.04	0.31528	NO	#N/A	1.61121	YES	UP	-0.0827213	NO	#N/A	NO		GEM-like protein 4 [Source:UniProtKB/Swiss-Prot;Acc:Q9FTA0]
626	AT5G13200	9.29	9.49	9.95	25.89	27.74	28.88	9.21	9.38	9.68	12.7	9.68	12.7	-0.288091	NO	#N/A	1.11543	YES	UP	-0.318783	NO	#N/A	NO		GEM-like protein 5 [Source:UniProtKB/Swiss-Prot;Acc:Q9LYV6]
627	AT1G28130	0.8	0.84	0.85	1.53	1.64	1.68	0.88	0.88	0.92	0.36	0.92	0.36	0.60245	NO	#N/A	2.02244	YES	UP	0.549246	NO	#N/A	NO	GH3.17	GH3.17 [Source:UniProtKB/TrEMBL;Acc:A0A178WH43]
628	AT5G54510	4.21	4.21	4.31	8.13	8.31	8.65	7.53	7.67	8.05	3.31	8.05	3.31	-0.204636	NO	#N/A	1.28244	YES	UP	1.23322	YES	UP	NO	GH3.6	GH3.6 [Source:UniProtKB/TrEMBL;Acc:A0A384LDF8]
629	AT4G25420	4.53	4.57	4.72	2.37	2.46	2.57	4.46	4.63	4.7	4.77	4.7	4.77	-0.0431915	NO	#N/A	-1.02578	YES	DOWN	-0.599624	NO	#N/A	NO	GA20OX1	Gibberellin 20 oxidase 1 [Source:UniProtKB/Swiss-Prot;Acc:Q39110]
630	AT1G78440	1	1.01	1.08	0.31	0.31	0.33	0.62	0.63	0.64	1.57	0.64	1.57	-0.290779	NO	#N/A	-2.33746	YES	DOWN	-0.911463	NO	#N/A	NO	GA2OX1	Gibberellin 2-beta-dioxygenase 1 [Source:UniProtKB/Swiss-Prot;Acc:Q8LEA2]
631	AT1G02400	0.41	0.42	0.44	3.78	3.89	4.07	0.4	0.4	0.42	0.35	0.42	0.35	0.18133	NO	#N/A	3.42576	YES	UP	-0.437405	NO	#N/A	NO	GA2OX6	Gibberellin 2-beta-dioxygenase 6 [Source:UniProtKB/Swiss-Prot;Acc:Q9FZ21]
632	AT3G02885	0.58	0.6	0.63	0	0	0	1.46	1.5	1.57	0	1.57	0	0.205225	NO	#N/A	-	NO	#N/A	5.19792	YES	UP	NO	GASA5	Gibberellin-regulated protein 5 [Source:UniProtKB/Swiss-Prot;Acc:Q84J95]
633	AT2G14900	8.74	8.81	9.39	5.23	5.63	5.82	5.28	5.52	5.54	2.73	5.54	2.73	1.73081	YES	UP	0.600616	NO	#N/A	0.0338676	NO	#N/A	NO	GASA7	Gibberellin-regulated protein 7 [Source:UniProtKB/Swiss-Prot;Acc:O82328]
634	AT1G61800	0.14	0.15	0.15	2.56	2.64	2.73	0.38	0.4	0.41	0.34	0.41	0.34	-1.30875	NO	#N/A	2.88751	YES	UP	0.0577155	NO	#N/A	NO	GPT2	glucose-6-phosphate/phosphate translocator 2 [Source:TAIR;Acc:AT1G61800]
635	AT5G37600	33.52	34.82	35.53	28.02	28.6	28.8	31.93	34.42	34.75	75.77	34.75	75.77	-1.13224	YES	DOWN	-1.45379	YES	DOWN	-1.19955	YES	DOWN	YES	GLN1-1	Glutamine synthetase cytosolic isozyme 1-1 [Source:UniProtKB/Swiss-Prot;Acc:Q56WN1]
636	AT1G49840	4.83	4.96	5.24	11.18	11.56	11.9	4.63	4.97	5.02	4.85	5.02	4.85	0.0300673	NO	#N/A	1.19616	YES	UP	0.449429	NO	#N/A	NO		Glutamyl-tRNA (Gln) amidotransferase subunit A (DUF620) [Source:UniProtKB/TrEMBL;Acc:Q9C6D0]
637	AT5G17460	0.84	0.86	0.91	1.87	2	2.03	0.58	0.62	0.62	0.88	0.62	0.88	0.133088	NO	#N/A	1.37252	YES	UP	0.331854	NO	#N/A	NO		Glutamyl-tRNA (Gln) amidotransferase subunit C [Source:UniProtKB/TrEMBL;Acc:Q949X1]
638	AT2G47880	10.12	10.59	11.1	11.97	12.64	12.99	2.02	2.03	2.05	7.06	2.05	7.06	0.976161	NO	#N/A	1.21741	NO	#N/A	-1.74678	YES	DOWN	NO	GRXC13	Glutaredoxin-C13 [Source:UniProtKB/Swiss-Prot;Acc:O82255]
639	AT1G02930	32.81	33.15	34.45	141.53	146.55	146.95	64.6	64.82	67.33	96.31	67.33	96.31	-1.45111	YES	DOWN	0.742881	NO	#N/A	-0.331776	NO	#N/A	NO	GSTF6	Glutathione S-transferase F6 [Source:UniProtKB/Swiss-Prot;Acc:P42760]
640	AT1G02920	19.06	19.3	19.92	88.13	94.25	95.29	36.2	39.02	40.4	48.21	40.4	48.21	-1.29305	YES	DOWN	1.02109	NO	#N/A	-0.0217099	NO	#N/A	NO	GSTF7	Glutathione S-transferase F7 [Source:UniProtKB/Swiss-Prot;Acc:Q9SRY5]
641	AT2G29490	1.48	1.55	1.56	3.2	3.33	3.36	1.16	1.2	1.22	0.95	1.22	0.95	0.556948	NO	#N/A	1.73669	YES	UP	0.0539949	NO	#N/A	NO	GSTU1	Glutathione S-transferase U1 [Source:UniProtKB/Swiss-Prot;Acc:Q9ZW30]
642	AT1G17170	0.96	1	1.03	10.61	11.23	11.75	1.78	1.87	1.9	1.01	1.9	1.01	-0.390708	NO	#N/A	3.37389	YES	UP	0.0292778	NO	#N/A	NO	GSTU24	Glutathione S-transferase U24 [Source:UniProtKB/Swiss-Prot;Acc:Q9SHH6]
643	AT2G29470	0	0	0	9.38	10	10.19	0	0	0	0	0	0	-	NO	#N/A	8.2305	YES	UP	-	NO	#N/A	NO	GSTU3	Glutathione S-transferase U3 [Source:UniProtKB/Swiss-Prot;Acc:Q9ZW28]
644	AT2G29460	1.48	1.5	1.61	61.2	65.67	67.97	2.24	2.42	2.48	2.07	2.48	2.07	-0.528337	NO	#N/A	4.86415	YES	UP	-1.87447	NO	#N/A	NO	GSTU4	Glutathione S-transferase U4 [Source:UniProtKB/Swiss-Prot;Acc:Q9ZW27]
645	AT5G62480	0.45	0.46	0.5	2.39	2.47	2.58	0.3	0.31	0.31	0.58	0.31	0.58	-0.060121	NO	#N/A	1.95205	YES	UP	0.211853	NO	#N/A	NO	GSTU9	Glutathione S-transferase U9 [Source:UniProtKB/Swiss-Prot;Acc:Q9FUT0]
646	AT1G16300	2.31	2.4	2.59	3.75	3.87	4.03	4.26	4.54	4.57	2.04	4.57	2.04	-0.244804	NO	#N/A	0.429558	NO	#N/A	1.10579	YES	UP	NO	GAPCP2	Glyceraldehyde-3-phosphate dehydrogenase GAPCP2, chloroplastic [Source:UniProtKB/Swiss-Prot;Acc:Q5E924]
647	AT4G01950	11.64	11.98	12.53	31.39	32.54	32.61	13.63	13.99	14.31	8.88	14.31	8.88	0.172771	NO	#N/A	1.80438	YES	UP	0.0163274	NO	#N/A	NO	ATGPAT3	glycerol-3-phosphate acyltransferase 3 [Source:TAIR;Acc:AT4G01950]
648	AT3G02040	6.1	6.13	6.62	3.15	3.28	3.29	2.17	2.32	2.43	6.28	2.43	6.28	0.330564	NO	#N/A	-1.01478	YES	DOWN	-1.48292	YES	DOWN	NO	GDPD1	Glycerophosphodiester phosphodiesterase GDPD1, chloroplastic [Source:UniProtKB/Swiss-Prot;Acc:Q9SGA2]
649	AT5G28630	3.2	3.28	3.47	8.95	9.35	9.44	2.35	2.37	2.47	3.1	2.47	3.1	0.198665	NO	#N/A	1.49702	YES	UP	-0.289055	NO	#N/A	NO		Glycine-rich protein [Source:UniProtKB/TrEMBL;Acc:Q8VXY1]
650	AT4G30460	16.99	17.52	18.26	28.74	29.86	30.38	13	13.07	13.1	13.86	13.1	13.86	0.370442	NO	#N/A	1.02522	YES	UP	0.204115	NO	#N/A	NO		Glycine-rich protein [Source:UniProtKB/TrEMBL;Acc:Q9M0B4]
651	AT2G05440	3.31	3.4	3.59	1.18	1.19	1.24	13.79	14.63	15.11	4.33	15.11	4.33	-1.2065	NO	#N/A	-2.16753	YES	DOWN	1.72897	YES	UP	NO	ATGRP9	Glycine-rich protein 9 [Source:UniProtKB/TrEMBL;Acc:Q9SL23]
652	AT1G05680	0.17	0.18	0.19	6.82	6.94	7.13	0.03	0.03	0.03	0.47	0.03	0.47	-0.845025	NO	#N/A	3.846	YES	UP	0.216585	NO	#N/A	NO	UGT74E2	Glycosyltransferase (Fragment) [Source:UniProtKB/TrEMBL;Acc:A0A0K1SBE8]
653	AT1G05675	0.49	0.49	0.52	2.33	2.39	2.46	0.53	0.54	0.55	0.68	0.55	0.68	-0.34861	NO	#N/A	1.75993	YES	UP	0.0462442	NO	#N/A	NO	UGT74E1	Glycosyltransferase (Fragment) [Source:UniProtKB/TrEMBL;Acc:A0A1W6AJW6]
654	AT2G36790	1.66	1.68	1.76	1.8	1.86	1.95	0.43	0.45	0.46	2.29	0.46	2.29	0.0170735	NO	#N/A	0.154577	NO	#N/A	-2.35073	YES	DOWN	NO	UGT73C6	Glycosyltransferase (Fragment) [Source:UniProtKB/TrEMBL;Acc:W8PVK2]
655	AT4G24000	0.06	0.06	0.06	11.91	12.62	13.07	0	0	0	0.07	0	0.07	0.36257	NO	#N/A	7.36356	YES	UP	1.58496	NO	#N/A	NO	CSLG2	Glycosyltransferase (Fragment) [Source:UniProtKB/TrEMBL;Acc:W8Q6J0]
656	AT2G28110	1.03	1.07	1.09	8.12	8.62	8.73	0.58	0.62	0.64	0.68	0.64	0.68	0.673556	NO	#N/A	3.55129	YES	UP	-0.775785	NO	#N/A	NO	IRX7	Glycosyltransferase (Fragment) [Source:UniProtKB/TrEMBL;Acc:W8Q712]
657	AT3G46660	0	0	0	8.89	9.02	9.46	0.21	0.22	0.22	0	0.22	0	-	NO	#N/A	9.10143	YES	UP	-	NO	#N/A	NO	UGT76E12	Glycosyltransferase (Fragment) [Source:UniProtKB/TrEMBL;Acc:W8QNL7]
658	AT2G36770	1.02	1.03	1.04	5.72	5.73	5.94	0.43	0.44	0.46	0.66	0.46	0.66	0.79573	NO	#N/A	3.09071	YES	UP	-0.542461	NO	#N/A	NO	UGT73C4	Glycosyltransferase (Fragment) [Source:UniProtKB/TrEMBL;Acc:W8QNU5]
659	AT2G15480	0.88	0.9	0.93	3.75	3.89	3.9	1.78	1.78	1.82	1.31	1.82	1.31	-0.712267	NO	#N/A	1.5028	YES	UP	-0.166407	NO	#N/A	NO	UGT73B5	Glycosyltransferase [Source:UniProtKB/TrEMBL;Acc:F4IIG3]
660	AT1G15380	0.11	0.11	0.11	1.4	1.47	1.51	0.1	0.1	0.11	0.08	0.11	0.08	0.289507	NO	#N/A	4.20944	YES	UP	1.25849	NO	#N/A	NO		GLYI4 [Source:UniProtKB/TrEMBL;Acc:A0A178W6B2]
661	AT5G24080	0.19	0.2	0.21	0.93	0.96	0.97	0.13	0.13	0.13	0	0.13	0	2.20645	NO	#N/A	6.60418	YES	UP	1.55459	NO	#N/A	NO		G-type lectin S-receptor-like serine/threonine-protein kinase At5g24080 [Source:UniProtKB/Swiss-Prot;Acc:Q9FLV4]
662	AT4G32300	0.89	0.91	0.94	3.73	3.92	3.97	3.97	4.03	4.14	5.05	4.14	5.05	-2.45911	YES	DOWN	-0.293339	NO	#N/A	0.239504	NO	#N/A	NO	SD25	G-type lectin S-receptor-like serine/threonine-protein kinase SD2-5 [Source:UniProtKB/Swiss-Prot;Acc:Q8RWZ5]
663	AT1G09610	0	0	0	0.96	1.02	1.04	0.56	0.6	0.61	0.08	0.61	0.08	-	NO	#N/A	3.5179	YES	UP	-0.0931094	NO	#N/A	NO	GXM1	GXM3 [Source:UniProtKB/TrEMBL;Acc:A0A178W7U8]
664	AT4G15020	1.56	1.61	1.74	3.88	4.02	4.1	3.67	3.76	3.78	1.56	3.78	1.56	-0.490873	NO	#N/A	1.29071	YES	UP	1.27116	YES	UP	NO		HAT transposon superfamily [Source:UniProtKB/TrEMBL;Acc:F4JJC1]
665	AT3G61890	32.67	34.07	34.65	80.03	83.33	86.41	27.39	29.18	29.56	37.83	29.56	37.83	-0.0534936	NO	#N/A	1.05703	YES	UP	0.510549	NO	#N/A	NO	ATHB-12	HB-12 [Source:UniProtKB/TrEMBL;Acc:A0A178VND2]
666	AT5G52640	3.94	3.98	4.04	19.17	20.27	20.48	4.04	4.08	4.21	5.02	4.21	5.02	-0.252745	NO	#N/A	1.91478	YES	UP	-0.67194	NO	#N/A	NO	HSP90-1	Heat shock protein 90-1 [Source:UniProtKB/Swiss-Prot;Acc:P27323]
667	AT2G26150	0.84	0.87	0.88	3.34	3.35	3.41	0.87	0.92	0.93	0.51	0.93	0.51	0.409478	NO	#N/A	2.77909	YES	UP	-0.219846	NO	#N/A	NO	HSFA2	Heat stress transcription factor A-2 [Source:UniProtKB/Swiss-Prot;Acc:O80982]
668	AT1G67970	5	5.04	5.38	4.12	4.13	4.31	6.96	7.11	7.21	10.56	7.21	10.56	-1.03414	YES	DOWN	-1.37663	YES	DOWN	-0.439006	NO	#N/A	NO	HSFA8	Heat stress transcription factor A-8 [Source:UniProtKB/Swiss-Prot;Acc:Q9S7U5]
669	AT1G46264	1.21	1.23	1.32	0.95	1.02	1.03	2.29	2.41	2.44	2.3	2.44	2.3	-0.904843	NO	#N/A	-1.2852	YES	DOWN	-0.183167	NO	#N/A	NO	HSFB4	Heat stress transcription factor B-4 [Source:UniProtKB/Swiss-Prot;Acc:Q9C635]
670	AT1G51090	0.97	1	1.06	4.55	4.68	4.76	1.86	1.93	1.93	1.48	1.93	1.48	-0.690517	NO	#N/A	1.59841	YES	UP	-0.0304904	NO	#N/A	NO		Heavy metal transport/detoxification superfamily protein [Source:UniProtKB/TrEMBL;Acc:Q9C684]
671	AT5G52740	3	3.08	3.26	2.09	2.17	2.19	2.44	2.55	2.68	6.86	2.68	6.86	-0.812201	NO	#N/A	-1.75249	YES	DOWN	-1.43905	YES	DOWN	NO	HIPP12	Heavy metal-associated isoprenylated plant protein 12 [Source:UniProtKB/Swiss-Prot;Acc:Q9LTE3]
672	AT5G26690	17.87	18.06	18.71	9.24	9.9	10.38	22.62	23.16	24.23	33.44	24.23	33.44	-0.737652	NO	#N/A	-1.89625	YES	DOWN	-0.583466	NO	#N/A	NO	HIPP02	Heavy metal-associated isoprenylated plant protein 2 [Source:UniProtKB/Swiss-Prot;Acc:Q8GWS3]
673	AT3G28340	1.02	1.04	1.09	8.83	9.41	9.88	1.11	1.13	1.15	0.98	1.15	0.98	0.0184372	NO	#N/A	3.15274	YES	UP	0.197192	NO	#N/A	NO	GATL10	Hexosyltransferase (Fragment) [Source:UniProtKB/TrEMBL;Acc:W8QNM3]
674	AT3G45060	0.24	0.24	0.25	0.83	0.86	0.9	1.27	1.28	1.31	0.21	1.31	0.21	-1.2448	NO	#N/A	0.58218	NO	#N/A	2.63449	YES	UP	NO	NRT2.6	High affinity nitrate transporter 2.6 [Source:UniProtKB/Swiss-Prot;Acc:Q9LXH0]
675	AT4G35060	4.12	4.28	4.56	5.12	5.19	5.31	2.32	2.39	2.42	1.91	2.42	1.91	1.15809	YES	UP	1.39951	YES	UP	-0.00510719	NO	#N/A	NO	HIPP25	HIPP25 [Source:UniProtKB/TrEMBL;Acc:A0A178V323]
676	AT2G18050	18.41	19.3	20.32	15.76	16.44	16.92	4.1	4.25	4.33	9.61	4.33	9.61	1.00868	YES	UP	1.06058	NO	#N/A	-1.1984	YES	DOWN	NO	HIS1-3	HIS1-3 [Source:UniProtKB/TrEMBL;Acc:A0A178VX64]
677	AT2G27840	14.37	14.7	15.83	19.91	20.14	20.91	32.09	33.2	33.81	16.41	33.81	16.41	-0.569456	NO	#N/A	-0.128309	NO	#N/A	1.06688	YES	UP	NO	HDT4	Histone deacetylase HDT4 [Source:UniProtKB/Swiss-Prot;Acc:Q9M4T3]
678	AT2G46680	15.73	16.1	16.78	63.38	67.62	70.03	8.87	8.92	9.03	16.85	9.03	16.85	0.186004	NO	#N/A	1.89543	YES	UP	-0.223135	NO	#N/A	NO	ATHB-7	Homeobox-leucine zipper protein ATHB-7 [Source:UniProtKB/Swiss-Prot;Acc:P46897]
679	AT4G16780	21.39	21.81	22.48	40.51	42.46	43.74	17.75	18	18.1	17.51	18.1	17.51	0.306199	NO	#N/A	1.18944	YES	UP	0.383975	NO	#N/A	NO	HAT4	Homeobox-leucine zipper protein HAT4 [Source:UniProtKB/Swiss-Prot;Acc:Q05466]
680	AT4G18880	6.69	6.86	6.96	17.24	17.37	17.71	6.4	6.67	6.73	7.29	6.73	7.29	-0.0552031	NO	#N/A	1.22499	YES	UP	-0.201752	NO	#N/A	NO	HSFA4A	HSF A4A [Source:UniProtKB/TrEMBL;Acc:A0A178UUP9]
681	AT5G03720	0.75	0.77	0.78	1.14	1.21	1.22	0.23	0.24	0.25	1.13	0.25	1.13	-0.126054	NO	#N/A	0.508237	NO	#N/A	-2.29793	YES	DOWN	NO	HSFA3	HSFA3 [Source:UniProtKB/TrEMBL;Acc:A0A178UHR4]
682	AT5G62020	10.01	10.06	10.69	20.96	20.97	21.12	6.01	6.44	6.66	8.64	6.66	8.64	0.361632	NO	#N/A	1.2605	YES	UP	0.303688	NO	#N/A	NO	HSFB2A	HSFB2A [Source:UniProtKB/TrEMBL;Acc:A0A384KDZ5]
683	AT4G12400	1.5	1.53	1.57	2.49	2.56	2.59	0.96	0.99	1	1.12	1	1.12	0.50564	NO	#N/A	1.25389	YES	UP	-0.0610618	NO	#N/A	NO	HOP3	Hsp70-Hsp90 organizing protein 3 [Source:UniProtKB/Swiss-Prot;Acc:Q9STH1]
684	AT4G37240	4.17	4.19	4.33	6.45	6.52	6.71	7.52	8.11	8.39	2.52	8.39	2.52	-0.0817672	NO	#N/A	1.33008	YES	UP	1.63117	YES	UP	NO		HTH-type transcriptional regulator [Source:UniProtKB/TrEMBL;Acc:Q8LE56]
685	AT1G65450	1.5	1.55	1.6	2.5	2.69	2.75	0.98	1.02	1.04	1.02	1.04	1.02	0.5943	NO	#N/A	1.40491	YES	UP	-0.12344	NO	#N/A	NO		HXXXD-type acyl-transferase family protein [Source:UniProtKB/TrEMBL;Acc:O80816]
686	AT3G26910	4.18	4.23	4.37	8.39	8.65	8.84	3.41	3.42	3.51	3.89	3.51	3.89	0.178842	NO	#N/A	1.07617	YES	UP	-0.595076	NO	#N/A	NO		Hydroxyproline-rich glycoprotein family protein [Source:UniProtKB/TrEMBL;Acc:Q9LW19]
687	AT1G44350	7.63	7.69	7.74	16.25	16.68	16.89	5.69	6.13	6.23	5.04	6.23	5.04	0.499636	NO	#N/A	1.67131	YES	UP	-0.116975	NO	#N/A	NO	ILL6	IAA-amino acid hydrolase [Source:UniProtKB/TrEMBL;Acc:Q0WNN8]
688	AT3G02875	4.79	4.94	4.96	9.83	10.46	10.83	4.72	4.92	5.15	3.9	5.15	3.9	0.181882	NO	#N/A	1.30589	YES	UP	-0.196914	NO	#N/A	NO	ILR1	IAA-amino acid hydrolase ILR1 [Source:UniProtKB/Swiss-Prot;Acc:P54968]
689	AT5G54140	0.41	0.42	0.45	0.06	0.06	0.07	0.75	0.78	0.81	0.99	0.81	0.99	-1.12412	NO	#N/A	-4.08953	YES	DOWN	-0.485427	NO	#N/A	NO	ILL3	IAA-amino acid hydrolase ILR1-like 3 [Source:UniProtKB/Swiss-Prot;Acc:O81641]
690	AT1G54010	8.9	9.12	9.6	1.07	1.14	1.19	4.74	4.85	4.94	0.74	4.94	0.74	3.63136	YES	UP	-0.917039	NO	#N/A	2.72443	YES	UP	NO	GLL23	Inactive GDSL esterase/lipase-like protein 23 [Source:UniProtKB/Swiss-Prot;Acc:Q8W4H8]
691	AT1G67470	4.8	4.87	4.9	12.78	13.4	13.78	5.22	5.34	5.58	4.7	5.58	4.7	-0.0400367	NO	#N/A	1.4251	YES	UP	0.135811	NO	#N/A	NO		Inactive serine/threonine-protein kinase At1g67470 [Source:UniProtKB/Swiss-Prot;Acc:O64798]
692	AT1G76790	0.68	0.71	0.75	0.8	0.82	0.82	0.84	0.84	0.85	0.09	0.85	0.09	1.05497	NO	#N/A	1.24424	NO	#N/A	3.27192	YES	UP	NO	IGMT5	Indole glucosinolate O-methyltransferase 5 [Source:UniProtKB/Swiss-Prot;Acc:Q9SRD4]
693	AT5G20960	0.64	0.67	0.69	2.76	2.87	2.91	0.61	0.62	0.63	1.34	0.63	1.34	-0.726831	NO	#N/A	1.01599	YES	UP	-1.12401	YES	DOWN	NO	AAO1	Indole-3-acetaldehyde oxidase [Source:UniProtKB/Swiss-Prot;Acc:Q7G193]
694	AT2G23170	0.92	0.94	1.01	4.18	4.27	4.39	0.93	0.99	0.99	1.02	0.99	1.02	-0.0782671	NO	#N/A	2.0136	YES	UP	0.584963	NO	#N/A	NO	GH3.3	Indole-3-acetic acid-amido synthetase GH3.3 [Source:UniProtKB/Swiss-Prot;Acc:O22190]
695	AT2G30770	0.29	0.3	0.31	4.59	4.81	4.93	1.13	1.14	1.19	1.41	1.19	1.41	-2.21911	YES	DOWN	1.68313	YES	UP	-0.386609	NO	#N/A	NO	CYP71A13	Indoleacetaldoxime dehydratase [Source:UniProtKB/Swiss-Prot;Acc:O49342]
696	AT4G24380	16.91	17.33	17.47	61.83	65.58	66.62	14.83	15.61	15.68	19.05	15.68	19.05	-0.0566265	NO	#N/A	1.86895	YES	UP	-0.173566	NO	#N/A	NO		INVOLVED IN: 10-formyltetrahydrofolate biosynthetic process, folic acid and derivative biosynthetic process; EXPRESSED IN: 24 plant structures; EXPRESSED DURING: 15 growth stages; CONTAINS InterPro DOMAIN/s: Serine hydrolase (InterPro:IPR005645); BE /.../bidopsis thaliana protein match is: alpha/beta-Hydrolases superfamily protein (TAIR:AT5G65400.1); Ha. [Source:TAIR;Acc:AT4G24380]
697	AT3G63110	8.73	8.95	9.18	15.14	15.16	15.58	15.87	16.95	17.09	19.1	17.09	19.1	-1.0853	YES	DOWN	-0.269153	NO	#N/A	0.0879939	NO	#N/A	NO	IPT3	IPT3 [Source:UniProtKB/TrEMBL;Acc:A0A178V8J2]
698	AT5G67210	2.8	2.93	3	4.94	5.12	5.19	2.7	2.91	2.99	2.05	2.99	2.05	0.300196	NO	#N/A	1.24596	YES	UP	-0.0454597	NO	#N/A	NO	IRX15-L	IRX15-L [Source:UniProtKB/TrEMBL;Acc:A0A178UEM8]
699	AT4G09020	3.01	3.08	3.27	2.2	2.21	2.31	2.88	2.89	2.92	4.29	2.92	4.29	-0.297053	NO	#N/A	-1.01938	YES	DOWN	-0.506623	NO	#N/A	NO	ISA3	Isoamylase 3, chloroplastic [Source:UniProtKB/Swiss-Prot;Acc:Q9M0S5]
700	AT2G39330	48.72	49.2	52.57	20.5	20.99	21.35	37.6	37.67	38.78	7.98	38.78	7.98	2.6329	YES	UP	1.36232	YES	UP	2.25922	YES	UP	YES	JAL23	jacalin-related lectin 23 [Source:TAIR;Acc:AT2G39330]
701	AT3G16470	83.51	83.55	87.99	64.53	68.02	70.76	49.26	49.45	49.62	32.88	49.62	32.88	1.4087	YES	UP	0.817288	NO	#N/A	-0.109011	NO	#N/A	NO	JAL35	Jacalin-related lectin 35 [Source:UniProtKB/Swiss-Prot;Acc:O04309]
702	AT1G52000	76.91	77.93	81.63	69.39	72.2	73.9	37.26	37.3	38.89	37.21	38.89	37.21	1.08894	YES	UP	0.927346	NO	#N/A	0.293927	NO	#N/A	NO	JAL5	Jacalin-related lectin 5 [Source:UniProtKB/Swiss-Prot;Acc:Q9ZU23]
703	AT5G13220	2	2.08	2.09	4.59	4.81	4.87	1.57	1.65	1.71	0.45	1.71	0.45	2.11687	YES	UP	3.45696	YES	UP	1.81249	YES	UP	YES	JAZ10	jasmonate-zim-domain protein 10 [Source:TAIR;Acc:AT5G13220]
704	AT1G51760	18.46	18.51	18.85	60.75	63.44	66.06	17.85	19.14	19.59	16.42	19.59	16.42	0.0903896	NO	#N/A	1.86963	YES	UP	-0.221677	NO	#N/A	NO	ILL4	JR3 [Source:UniProtKB/TrEMBL;Acc:A0A178W8I8]
705	AT3G55970	4.49	4.61	4.64	24.38	25.1	25.86	3.82	4.08	4.28	0.12	4.28	0.12	5.23596	YES	UP	7.61916	YES	UP	5.00889	YES	UP	YES	JRG21	JRG21 [Source:UniProtKB/TrEMBL;Acc:A0A178V764]
706	AT5G15800	2.51	2.59	2.74	2.2	2.29	2.36	0.59	0.6	0.6	0.82	0.6	0.82	1.65055	YES	UP	1.61261	NO	#N/A	0.445983	NO	#N/A	NO	2022-09-01	K-box region and MADS-box transcription factor family protein [Source:UniProtKB/TrEMBL;Acc:F4KB90]
707	AT5G15970	161.83	162.45	166.39	444.41	477.47	493.99	132.91	141.66	143.96	103.67	143.96	103.67	0.482049	NO	#N/A	2.0677	YES	UP	0.340143	NO	#N/A	NO	KIN2	KIN2 [Source:UniProtKB/TrEMBL;Acc:A0A384KRF8]
708	AT3G46280	0.56	0.57	0.6	0.58	0.6	0.6	0.28	0.3	0.31	1.28	0.31	1.28	-0.730279	NO	#N/A	-0.689173	NO	#N/A	-2.16548	YES	DOWN	NO		Kinase-like protein [Source:UniProtKB/TrEMBL;Acc:Q8GYH9]
709	AT1G73260	0.22	0.23	0.24	25.77	27.26	28.21	0.15	0.16	0.16	0.11	0.16	0.11	0.860597	NO	#N/A	7.87686	YES	UP	0	NO	#N/A	NO	KTI1	Kunitz trypsin inhibitor 1 [Source:UniProtKB/Swiss-Prot;Acc:Q8RXD5]
710	AT2G46150	1.59	1.66	1.79	0.44	0.47	0.48	1.06	1.07	1.11	2.04	1.11	2.04	-0.0423108	NO	#N/A	-2.24059	YES	DOWN	-1.08172	NO	#N/A	NO		Late embryogenesis abundant (LEA) hydroxyproline-rich glycoprotein family [Source:UniProtKB/TrEMBL;Acc:O82354]
711	AT2G42560	0	0	0	2.04	2.15	2.15	0	0	0	0	0	0	-	NO	#N/A	7.27172	YES	UP	0.920566	NO	#N/A	NO		Late embryogenesis abundant domain-containing protein / LEA domain-containing protein [Source:UniProtKB/TrEMBL;Acc:Q9SIN3]
712	AT3G17520	0	0	0	8.38	8.42	8.67	0	0	0	0	0	0	-	NO	#N/A	8.38876	YES	UP	-	NO	#N/A	NO		Late embryogenesis abundant protein (LEA) family protein [Source:UniProtKB/TrEMBL;Acc:F4J573]
713	AT1G52690	0	0	0	32	32.95	32.98	0	0	0	0	0	0	-	NO	#N/A	9.4883	YES	UP	1.56294	NO	#N/A	NO	LEA7	Late embryogenesis abundant protein 7 [Source:UniProtKB/Swiss-Prot;Acc:Q96270]
714	AT5G06760	1.09	1.12	1.19	21.74	22.13	22.8	0.79	0.85	0.85	0.62	0.85	0.62	0.702032	NO	#N/A	5.10497	YES	UP	0.85561	NO	#N/A	NO	LEA46	LEA4-5 [Source:UniProtKB/TrEMBL;Acc:A0A178UIZ0]
715	AT5G38250	0.33	0.34	0.34	0.15	0.16	0.16	0.61	0.65	0.66	1.36	0.66	1.36	-2.00616	YES	DOWN	-3.19995	YES	DOWN	-2.15024	NO	#N/A	NO	LRK10L-2.3	LEAF RUST 10 DISEASE-RESISTANCE LOCUS RECEPTOR-LIKE PROTEIN KINASE-like 2.3 [Source:UniProtKB/Swiss-Prot;Acc:F4KA51]
716	AT3G16530	22.5	23.4	24.15	216	223.19	224.09	55.28	57.77	60.32	41.97	60.32	41.97	-1.04221	NO	#N/A	2.34148	YES	UP	-0.0666667	NO	#N/A	NO		Lectin-like protein At3g16530 [Source:UniProtKB/Swiss-Prot;Acc:Q9LK72]
717	AT3G15356	17.56	17.82	18.28	112.76	121.67	125.6	30.44	31.08	32.28	24.32	32.28	24.32	-0.592649	NO	#N/A	2.18991	YES	UP	0.440304	NO	#N/A	NO	LEC	Lectin-like protein LEC [Source:UniProtKB/Swiss-Prot;Acc:Q9LJR2]
718	AT1G33590	64.59	66.52	68.43	108.13	111.91	114.04	58.38	59.22	61.85	51.8	61.85	51.8	0.270283	NO	#N/A	1.04783	YES	UP	0.0920562	NO	#N/A	NO		Leucine-rich repeat (LRR) family protein [Source:TAIR;Acc:AT1G33590]
719	AT1G33610	7.73	7.95	8.22	17.83	19.24	19.68	7.49	7.82	8.07	6.27	8.07	6.27	0.213666	NO	#N/A	1.48999	YES	UP	0.156854	NO	#N/A	NO		Leucine-rich repeat (LRR) family protein [Source:UniProtKB/TrEMBL;Acc:F4HR91]
720	AT1G33600	28.28	29.33	29.61	57.82	61.94	63.67	28.44	30.38	31.46	24.8	31.46	24.8	0.105669	NO	#N/A	1.14991	YES	UP	-0.00837102	NO	#N/A	NO		Leucine-rich repeat (LRR) family protein [Source:UniProtKB/TrEMBL;Acc:Q9FW48]
721	AT5G12940	11.87	12	12.77	24.86	25.55	26.6	8	8.31	8.43	9.26	8.43	9.26	0.443134	NO	#N/A	1.40438	YES	UP	-0.176917	NO	#N/A	NO		Leucine-rich repeat (LRR) family protein [Source:UniProtKB/TrEMBL;Acc:Q9LXU5]
722	AT1G62440	0.24	0.24	0.26	0.45	0.46	0.46	0.13	0.14	0.14	0	0.14	0	2.4021	NO	#N/A	5.20944	YES	UP	-0.370007	NO	#N/A	NO	LRX2	Leucine-rich repeat extensin-like protein 2 [Source:UniProtKB/Swiss-Prot;Acc:O48809]
723	AT4G13340	15.63	15.71	15.74	31.34	32.28	32.9	15.04	16.2	16.72	12.79	16.72	12.79	0.154457	NO	#N/A	1.27807	YES	UP	-0.331689	NO	#N/A	NO	LRX3	Leucine-rich repeat extensin-like protein 3 [Source:UniProtKB/Swiss-Prot;Acc:Q9T0K5]
724	AT1G51790	6.5	6.54	6.66	2.62	2.62	2.65	6	6.15	6.19	7.41	6.19	7.41	-0.0928805	NO	#N/A	-1.5106	YES	DOWN	-0.41639	NO	#N/A	NO		Leucine-rich repeat protein kinase family protein [Source:TAIR;Acc:AT1G51790]
725	AT1G51890	0.85	0.86	0.9	1.81	1.84	1.91	1.36	1.36	1.38	2.28	1.38	2.28	-1.44203	YES	DOWN	-0.095378	NO	#N/A	-0.401871	NO	#N/A	NO		Leucine-rich repeat protein kinase family protein [Source:TAIR;Acc:AT1G51890]
726	AT1G56120	20.86	21.9	22.73	14.09	15.21	15.58	30.94	32.82	33.65	44.84	33.65	44.84	-1.05736	YES	DOWN	-1.67237	YES	DOWN	-0.29625	NO	#N/A	NO		Leucine-rich repeat transmembrane protein kinase [Source:UniProtKB/TrEMBL;Acc:F4I3K0]
727	AT1G17420	6.66	6.93	7.08	41.36	42.18	42.23	5.19	5.35	5.49	5.9	5.49	5.9	0.257601	NO	#N/A	2.79381	YES	UP	0.480133	NO	#N/A	NO	LOX3	Lipoxygenase 3, chloroplastic [Source:UniProtKB/Swiss-Prot;Acc:Q9LNR3]
728	AT1G72520	2.28	2.39	2.53	24.71	25.07	25.23	2.49	2.54	2.66	2.48	2.66	2.48	-0.0817941	NO	#N/A	3.30116	YES	UP	-1.25716	NO	#N/A	NO	LOX4	Lipoxygenase 4, chloroplastic [Source:UniProtKB/Swiss-Prot;Acc:Q9FNX8]
729	AT3G49940	8.36	8.45	8.59	17.75	17.95	18.69	13.92	14.11	14.41	8.44	14.41	8.44	-0.300873	NO	#N/A	1.0554	YES	UP	0.331671	NO	#N/A	NO	LBD38	LOB domain-containing protein 38 [Source:UniProtKB/Swiss-Prot;Acc:Q9SN23]
730	AT2G39030	43.04	43.45	45.91	48.4	50.38	52.61	45.37	47.48	47.82	1.55	47.82	1.55	4.84014	YES	UP	4.93921	YES	UP	4.91844	YES	UP	YES	NATA1	L-ornithine N5-acetyltransferase NATA1 [Source:UniProtKB/Swiss-Prot;Acc:Q9ZV05]
731	AT5G52300	0.24	0.25	0.27	4.67	4.89	5.03	0.25	0.26	0.28	0.24	0.28	0.24	0	NO	#N/A	4.2919	YES	UP	0.0506261	NO	#N/A	NO	LTI65	Low-temperature-induced 65 kDa protein [Source:UniProtKB/Swiss-Prot;Acc:Q04980]
732	AT5G52310	6.21	6.49	6.76	38.81	41.53	42.16	4.35	4.46	4.55	6.46	4.55	6.46	0.155632	NO	#N/A	2.57122	YES	UP	0.253275	NO	#N/A	NO	RD29A	Low-temperature-induced 78 kDa protein [Source:UniProtKB/Swiss-Prot;Acc:Q06738]
733	AT3G20480	2.95	3.06	3.2	1.94	1.96	1.98	1.84	1.89	1.93	1.78	1.93	1.78	1.37001	YES	UP	0.09901	NO	#N/A	-0.403005	NO	#N/A	NO	LPXK	LpxK [Source:UniProtKB/TrEMBL;Acc:A0A178VBJ6]
734	AT1G51800	2.2	2.29	2.35	2.58	2.61	2.63	3.24	3.33	3.44	5.67	3.44	5.67	-1.32302	YES	DOWN	-1.15028	YES	DOWN	-0.595389	NO	#N/A	NO	IOS1	LRR receptor-like serine/threonine-protein kinase IOS1 [Source:UniProtKB/Swiss-Prot;Acc:Q9C8I6]
735	AT3G23290	2.46	2.55	2.61	3.75	3.86	4.05	2.29	2.36	2.37	1.24	2.37	1.24	0.651806	NO	#N/A	1.57264	YES	UP	-0.371616	NO	#N/A	NO	LSH4	LSH4 [Source:UniProtKB/TrEMBL;Acc:A0A178VHD2]
736	AT2G41430	399.08	406.84	427.86	711.42	726.35	744.32	265.39	270.84	276.62	319.05	276.62	319.05	0.431683	NO	#N/A	1.13997	YES	UP	0.450217	NO	#N/A	NO	ERD15	LSR1 [Source:UniProtKB/TrEMBL;Acc:A0A178VWR6]
737	AT1G01470	29.78	30.84	30.89	95.46	99.59	104.06	30.68	32.77	34.4	34.9	34.4	34.9	-0.187354	NO	#N/A	1.43094	YES	UP	-0.19066	NO	#N/A	NO	LEA14	LSR3 [Source:UniProtKB/TrEMBL;Acc:A0A178W160]
738	AT3G49580	1.95	1.96	2	11.37	11.79	12	5.68	5.95	6.12	5.99	6.12	5.99	-2.00171	YES	DOWN	0.957945	NO	#N/A	-0.252542	NO	#N/A	NO	LSU1	LSU1 [Source:UniProtKB/TrEMBL;Acc:A0A178VF66]
739	AT5G60270	1.37	1.39	1.42	3.07	3.18	3.32	1.32	1.35	1.37	1.09	1.37	1.09	0.235684	NO	#N/A	1.47561	YES	UP	-0.0857299	NO	#N/A	NO	LECRK17	L-type lectin-domain containing receptor kinase I.7 [Source:UniProtKB/Swiss-Prot;Acc:Q9LSS0]
740	AT5G01540	2.49	2.55	2.58	3.35	3.46	3.57	0.62	0.65	0.67	2.62	0.67	2.62	0.366633	NO	#N/A	0.812576	NO	#N/A	-2.02806	YES	DOWN	NO	LECRK62	L-type lectin-domain containing receptor kinase VI.2 [Source:UniProtKB/Swiss-Prot;Acc:Q9M021]
741	AT5G40780	6.59	6.76	7.14	7.65	7.9	8.23	8.63	8.9	9.23	15.66	9.23	15.66	-1.19119	YES	DOWN	-1.03489	YES	DOWN	-0.483054	NO	#N/A	NO	LHT1	Lysine histidine transporter 1 [Source:UniProtKB/Swiss-Prot;Acc:Q9FKS8]
742	AT4G35180	0.39	0.41	0.43	1.86	1.92	2	1.26	1.36	1.41	1.8	1.41	1.8	-2.17608	YES	DOWN	0.206259	NO	#N/A	-0.66342	NO	#N/A	NO	LHT7	Lysine histidine transporter-like 7 [Source:UniProtKB/Swiss-Prot;Acc:Q84WE9]
743	AT4G33150	4.02	4.09	4.31	16.83	18.11	18.17	2.88	2.99	3.05	3.09	3.05	3.09	0.428263	NO	#N/A	2.46548	YES	UP	-0.473114	NO	#N/A	NO		Lysine-ketoglutarate reductase/saccharopine dehydrogenase bifunctional enzyme [Source:UniProtKB/TrEMBL;Acc:F4JVY8]
744	AT3G20810	0.9	0.93	0.99	0.9	0.94	0.98	0.46	0.48	0.51	0.18	0.51	0.18	2.4857	YES	UP	2.38501	YES	UP	0.189105	NO	#N/A	NO	JMJ30	Lysine-specific demethylase JMJ30 [Source:UniProtKB/Swiss-Prot;Acc:Q8RWR1]
745	AT1G29690	8.27	8.62	8.72	21.96	23.43	24.6	6.64	6.83	6.96	8.17	6.96	8.17	0.136377	NO	#N/A	1.39454	YES	UP	-0.32351	NO	#N/A	NO	CAD1	MACPF domain-containing protein CAD1 [Source:UniProtKB/Swiss-Prot;Acc:Q9C7N2]
746	AT5G62165	1.6	1.68	1.77	1.95	1.98	2.07	0.27	0.28	0.29	0	0.29	0	6.05274	YES	UP	6.07617	YES	UP	0.728838	NO	#N/A	NO	AGL42	MADS-box protein AGL42 [Source:UniProtKB/Swiss-Prot;Acc:Q9FIS1]
747	AT2G21640	4.08	4.11	4.2	12	12.69	13.19	3.99	4.13	4.19	2.41	4.19	2.41	0.459577	NO	#N/A	2.28491	YES	UP	-0.33034	NO	#N/A	NO		Marker for oxidative stress response protein [Source:UniProtKB/TrEMBL;Acc:Q9SIJ6]
748	ATCG00040	1.07	1.12	1.14	0.63	0.66	0.67	1.84	1.86	1.91	0.57	1.91	0.57	0.126713	NO	#N/A	-0.637956	NO	#N/A	1.74354	YES	UP	NO	MATK	maturase K [Source:TAIR;Acc:ATCG00040]
749	AT1G53470	0.46	0.48	0.51	3.37	3.56	3.61	0.25	0.26	0.27	0.23	0.27	0.23	0.990085	NO	#N/A	3.86448	YES	UP	-3.42999	NO	#N/A	NO	MSL4	Mechanosensitive ion channel protein 4 [Source:UniProtKB/Swiss-Prot;Acc:Q9LPG3]
750	AT1G15010	2.22	2.22	2.38	18.11	18.3	18.79	0.18	0.19	0.19	0.39	0.19	0.39	2.5763	YES	UP	5.52286	YES	UP	-	NO	#N/A	NO		Mediator of RNA polymerase II transcription subunit [Source:UniProtKB/TrEMBL;Acc:Q8LCU9]
751	AT2G01300	1.07	1.09	1.1	4.47	4.53	4.76	0.5	0.51	0.52	1.29	0.52	1.29	0.0726037	NO	#N/A	1.76243	YES	UP	0.0132968	NO	#N/A	NO		Mediator of RNA polymerase II transcription subunit [Source:UniProtKB/TrEMBL;Acc:Q9ZU37]
752	AT4G25630	13.64	13.87	14.84	17.79	18.45	19.31	30.77	32.03	33.49	15.65	33.49	15.65	-0.613409	NO	#N/A	-0.221984	NO	#N/A	1.02282	YES	UP	NO	MED36A	Mediator of RNA polymerase II transcription subunit 36a [Source:UniProtKB/Swiss-Prot;Acc:Q94AH9]
753	AT5G28540	69.79	71.29	72.23	76.86	82.75	84.2	102.55	103.88	104.88	144.8	104.88	144.8	-1.01041	YES	DOWN	-0.694195	NO	#N/A	-0.330216	NO	#N/A	NO	MED37A	Mediator of RNA polymerase II transcription subunit 37a [Source:UniProtKB/Swiss-Prot;Acc:Q9LKR3]
754	AT4G27350	5.37	5.45	5.73	13.17	13.41	13.91	6.45	6.75	7	5.21	7	5.21	-0.0739134	NO	#N/A	1.3177	YES	UP	-0.0115235	NO	#N/A	NO		Membrane lipoprotein lipid attachment site-like protein, putative (DUF1223) [Source:UniProtKB/TrEMBL;Acc:O81838]
755	AT5G24290	1.34	1.37	1.42	0.9	0.91	0.95	0.76	0.8	0.83	0.45	0.83	0.45	1.60528	YES	UP	0.673896	NO	#N/A	0.307182	NO	#N/A	NO	MEB2	Membrane protein of ER body 2 [Source:UniProtKB/Swiss-Prot;Acc:F4KFS7]
756	AT4G33540	8.84	8.94	9	35.95	36.39	37.34	10.16	10.8	11.03	10.3	11.03	10.3	-0.240138	NO	#N/A	1.77923	YES	UP	-0.0376448	NO	#N/A	NO		Metallo-beta-lactamase family protein [Source:UniProtKB/TrEMBL;Acc:Q8RWE1]
757	AT1G24140	6.02	6.03	6.32	15.43	16.51	16.65	4.06	4.11	4.15	7.23	4.15	7.23	-0.0187264	NO	#N/A	1.07533	YES	UP	0.511422	NO	#N/A	NO	3MMP	Metalloendoproteinase 3-MMP [Source:UniProtKB/Swiss-Prot;Acc:Q5XF51]
758	AT1G07610	35.3	36.84	37.87	135.41	139.97	146.75	48.22	50.08	52.54	57.56	52.54	57.56	-0.607904	NO	#N/A	1.19069	YES	UP	0.38706	NO	#N/A	NO	MT1C	Metallothionein-like protein 1C [Source:UniProtKB/Swiss-Prot;Acc:Q38804]
759	AT5G24380	7.5	7.64	7.78	8.19	8.36	8.74	3.12	3.16	3.24	7.19	3.24	7.19	0.379393	NO	#N/A	0.521353	NO	#N/A	-1.15838	YES	DOWN	NO	YSL2	Metal-nicotianamine transporter YSL2 [Source:UniProtKB/Swiss-Prot;Acc:Q6R3K9]
760	AT5G10695	1.27	1.31	1.31	6.88	6.88	7.17	1.16	1.21	1.26	0.43	1.26	0.43	0.875706	NO	#N/A	3.9543	YES	UP	0.628031	NO	#N/A	NO		Methionyl-tRNA synthetase [Source:UniProtKB/TrEMBL;Acc:Q8RXY3]
761	AT5G23020	3.14	3.25	3.38	12.12	12.14	12.18	12.08	12.27	12.74	7.91	12.74	7.91	-1.28675	YES	DOWN	0.351527	NO	#N/A	-0.242888	NO	#N/A	NO	MAM3	Methylthioalkylmalate synthase 3, chloroplastic [Source:UniProtKB/Swiss-Prot;Acc:Q9FN52]
762	ATMG00020	21.52	22.34	22.98	6.49	6.5	6.68	18.25	18.87	19.39	13.28	19.39	13.28	0.540647	NO	#N/A	-1.04795	YES	DOWN	-0.331772	NO	#N/A	NO	RRN26	mitochondrial 26S ribosomal RNA protein [Source:TAIR;Acc:ATMG00020]
763	AT1G79900	0.32	0.33	0.35	1.97	2.1	2.17	0.15	0.16	0.17	0.49	0.17	0.49	-0.201634	NO	#N/A	1.99645	YES	UP	-0.280736	NO	#N/A	NO	BAC2	Mitochondrial arginine transporter BAC2 [Source:UniProtKB/Swiss-Prot;Acc:Q9CA93]
764	AT3G10110	2.99	3.01	3.12	4.99	5.32	5.46	7.05	7.1	7.33	3.07	7.33	3.07	-0.562644	NO	#N/A	0.227433	NO	#N/A	1.13249	YES	UP	NO	TIM22-1	Mitochondrial import inner membrane translocase subunit TIM22-1 [Source:UniProtKB/Swiss-Prot;Acc:A2RVP7]
765	AT3G48850	0.58	0.6	0.63	12.76	13.6	13.92	0.73	0.74	0.75	0.91	0.75	0.91	-0.505779	NO	#N/A	3.79697	YES	UP	0.296393	NO	#N/A	NO	MPT2	Mitochondrial phosphate carrier protein 2, mitochondrial [Source:UniProtKB/Swiss-Prot;Acc:Q9M2Z8]
766	AT5G01340	1.3	1.36	1.38	5.39	5.74	5.75	3.92	4.05	4.15	2.29	4.15	2.29	-1.11163	NO	#N/A	1.21423	YES	UP	0.079448	NO	#N/A	NO	SFC1	Mitochondrial succinate-fumarate transporter 1 [Source:UniProtKB/Swiss-Prot;Acc:Q9M038]
767	AT2G22500	7.51	7.67	7.92	51.41	52.71	53.69	8.48	8.94	9.25	8.62	9.25	8.62	-0.197555	NO	#N/A	2.55903	YES	UP	0.035679	NO	#N/A	NO	PUMP5	Mitochondrial uncoupling protein 5 [Source:UniProtKB/Swiss-Prot;Acc:Q9SJY5]
768	AT1G01560	4.27	4.33	4.46	12.19	12.97	13.41	4.75	4.87	4.97	5.5	4.97	5.5	-0.290209	NO	#N/A	1.14147	YES	UP	-0.170341	NO	#N/A	NO	MPK11	Mitogen-activated protein kinase 11 [Source:UniProtKB/Swiss-Prot;Acc:Q9LMM5]
769	AT1G73500	11.59	11.98	12.43	40.81	42.99	43.88	8.24	8.27	8.34	10.98	8.34	10.98	0.248679	NO	#N/A	1.8746	YES	UP	-0.279901	NO	#N/A	NO	MKK9	Mitogen-activated protein kinase kinase 9 [Source:UniProtKB/Swiss-Prot;Acc:Q9FX43]
770	AT2G30040	8.89	9.04	9.29	19.04	20.53	20.53	8.12	8.12	8.47	7.01	8.47	7.01	0.275383	NO	#N/A	1.42226	YES	UP	-0.0343035	NO	#N/A	NO	MAPKKK14	Mitogen-activated protein kinase kinase kinase 14 [Source:UniProtKB/TrEMBL;Acc:O64741]
771	AT1G05100	0.65	0.66	0.67	2.4	2.54	2.64	0.22	0.23	0.24	0.37	0.24	0.37	1.01465	NO	#N/A	2.67656	YES	UP	0.314873	NO	#N/A	NO	MAPKKK18	Mitogen-activated protein kinase kinase kinase 18 [Source:UniProtKB/Swiss-Prot;Acc:Q9ZVP5]
772	AT5G67080	0.33	0.34	0.35	1.95	1.98	2.03	0.17	0.18	0.19	0	0.19	0	2.4245	NO	#N/A	6.3699	YES	UP	-	NO	#N/A	NO	MAPKKK19	Mitogen-activated protein kinase kinase kinase 19 [Source:UniProtKB/TrEMBL;Acc:Q9FHA5]
773	AT4G36950	0.39	0.39	0.4	2.39	2.39	2.46	0.2	0.21	0.21	0.22	0.21	0.22	0.860275	NO	#N/A	3.4439	YES	UP	0.296075	NO	#N/A	NO	MAPKKK21	Mitogen-activated protein kinase kinase kinase 21 [Source:UniProtKB/TrEMBL;Acc:Q6K1M3]
774	AT1G70830	172.41	176.36	187.08	143.95	152.54	157.03	113.06	113.43	116.39	56.28	116.39	56.28	1.64616	YES	UP	1.32414	YES	UP	1.06473	YES	UP	YES	MLP28	MLP-like protein 28 [Source:UniProtKB/Swiss-Prot;Acc:Q9SSK9]
775	AT4G15760	16.13	16.29	16.57	36	38.54	39.42	16.24	17.09	17.38	14.39	17.38	14.39	0.0858441	NO	#N/A	1.30287	YES	UP	0.332834	NO	#N/A	NO	MO1	monooxygenase 1 [Source:TAIR;Acc:AT4G15760]
776	AT4G38540	1.28	1.32	1.36	7.02	7.09	7.34	3.75	3.96	4.09	2.71	4.09	2.71	-1.26394	NO	#N/A	1.35222	YES	UP	-0.13562	NO	#N/A	NO	MO2	Monooxygenase 2 [Source:UniProtKB/Swiss-Prot;Acc:O81816]
777	AT4G15660	3.82	3.98	4.21	6.5	6.89	7.2	2.74	2.91	3.03	3.15	3.03	3.15	0.364287	NO	#N/A	1.01764	YES	UP	-0.256062	NO	#N/A	NO	GRXS8	Monothiol glutaredoxin-S8 [Source:UniProtKB/Swiss-Prot;Acc:O23417]
778	AT2G43290	29.3	30.37	32	77.58	82.16	83.17	28.07	30.12	30.89	23.24	30.89	23.24	0.244675	NO	#N/A	1.71393	YES	UP	-0.143374	NO	#N/A	NO	CML5	MSS3 [Source:UniProtKB/TrEMBL;Acc:A0A178VP84]
779	AT4G01680	2.62	2.65	2.77	2.27	2.28	2.28	2.71	2.75	2.83	0.65	2.83	0.65	2.10004	YES	UP	1.8298	YES	UP	2.15163	YES	UP	YES	MYB55	Myb domain protein 55 [Source:UniProtKB/TrEMBL;Acc:Q9ZSI4]
780	AT1G48000	0.29	0.3	0.3	2.71	2.83	2.92	0	0	0	0.22	0	0.22	1.0163	NO	#N/A	3.62448	YES	UP	0.491659	NO	#N/A	NO	MYB112	MYB transcription factor [Source:UniProtKB/TrEMBL;Acc:Q94CJ3]
781	AT4G37260	8.32	8.5	8.61	27.21	28.37	28.5	5.96	6.12	6.17	3.62	6.17	3.62	1.24775	YES	UP	2.89086	YES	UP	0.0785004	NO	#N/A	NO	MYB73	MYB73 [Source:UniProtKB/TrEMBL;Acc:A0A178V4E7]
782	AT5G67300	21.72	22.49	24.11	75.48	77.71	80.26	20.9	21.08	21.61	15.67	21.61	15.67	0.367677	NO	#N/A	2.25131	YES	UP	-0.230613	NO	#N/A	NO	MYB44	MYBR1 [Source:UniProtKB/TrEMBL;Acc:A0A178UQ74]
783	AT1G14520	3.11	3.14	3.23	2.37	2.51	2.64	0.95	1.02	1.04	1.47	1.04	1.47	1.32736	YES	UP	0.917964	NO	#N/A	0.0538382	NO	#N/A	NO	MIOX1	myo-inositol oxygenase 1 [Source:TAIR;Acc:AT1G14520]
784	AT1G04600	0.33	0.34	0.34	0.44	0.47	0.49	0.65	0.67	0.69	0.8	0.69	0.8	-1.23677	YES	DOWN	-0.709921	NO	#N/A	-0.508575	NO	#N/A	NO	XI-A	Myosin-7 [Source:UniProtKB/Swiss-Prot;Acc:F4I5Q6]
785	AT1G52040	85.89	86.59	87.93	52.24	54.15	56.6	29.87	32.1	32.57	20.97	32.57	20.97	2.07564	YES	UP	1.29881	YES	UP	0.21073	NO	#N/A	NO	MBP1	Myrosinase-binding protein 1 [Source:UniProtKB/Swiss-Prot;Acc:Q9SAV0]
786	AT1G52030	5.23	5.23	5.49	3.02	3.25	3.28	3.19	3.24	3.29	0.93	3.29	0.93	2.54869	YES	UP	1.68206	YES	UP	1.82446	YES	UP	YES	F-ATMBP	Myrosinase-binding protein 2 [Source:UniProtKB/Swiss-Prot;Acc:Q9SAV1]
787	AT5G05590	3.46	3.57	3.83	6.45	6.48	6.78	6.7	6.88	7.2	3.24	7.2	3.24	-0.333044	NO	#N/A	0.52686	NO	#N/A	1.09824	YES	UP	NO	PAI2	N-(5'-phosphoribosyl)anthranilate isomerase 2, chloroplastic [Source:UniProtKB/Swiss-Prot;Acc:Q42527]
788	AT4G27410	9.85	9.92	10.07	51.08	51.94	53.82	8.91	9.42	9.75	9.38	9.75	9.38	0.0657795	NO	#N/A	2.61781	YES	UP	-0.685425	NO	#N/A	NO	RD26	NAC (No Apical Meristem) domain transcriptional regulator superfamily protein [Source:UniProtKB/TrEMBL;Acc:F4JIU9]
789	AT5G63790	26.02	27.16	28.63	61.48	63.31	64.07	32.96	33.16	33.72	28.81	33.72	28.81	-0.15897	NO	#N/A	1.07855	YES	UP	0.0798126	NO	#N/A	NO	ANAC102	NAC domain containing protein 102 [Source:TAIR;Acc:AT5G63790]
790	AT1G52890	4.43	4.54	4.58	27.45	28.57	30	1.65	1.66	1.72	1.82	1.72	1.82	1.33072	YES	UP	3.89808	YES	UP	0	NO	#N/A	NO	NAC019	NAC domain-containing protein 19 [Source:UniProtKB/Swiss-Prot;Acc:Q9C932]
791	AT1G01720	23.56	24.06	25.86	37.9	39.87	41.19	14.7	15.01	15.04	18.37	15.04	18.37	0.504957	NO	#N/A	1.01136	YES	UP	-0.208253	NO	#N/A	NO	NAC002	NAC domain-containing protein 2 [Source:UniProtKB/Swiss-Prot;Acc:Q39013]
792	AT1G02220	2.88	2.9	2.93	10.4	10.91	11.02	3.37	3.43	3.5	3.51	3.5	3.51	-0.27239	NO	#N/A	1.59461	YES	UP	-0.125201	NO	#N/A	NO	NAC003	NAC domain-containing protein 3 [Source:UniProtKB/Swiss-Prot;Acc:Q5PP28]
793	AT3G04060	0.56	0.57	0.59	1.44	1.54	1.56	0.63	0.68	0.7	0.39	0.7	0.39	0.216811	NO	#N/A	1.84444	YES	UP	-0.394323	NO	#N/A	NO	anac046	NAC domain-containing protein 46 [Source:UniProtKB/Swiss-Prot;Acc:Q9SQQ6]
794	AT3G29035	2.31	2.39	2.48	13.31	14.17	14.29	2.63	2.77	2.82	3.58	2.82	3.58	-0.475056	NO	#N/A	1.87432	YES	UP	0.1099	NO	#N/A	NO	NAC59	NAC domain-containing protein 59 [Source:UniProtKB/Swiss-Prot;Acc:Q9LJW3]
795	AT3G49530	9.1	9.31	9.87	30.51	32.74	34.14	9.15	9.8	10.02	11.63	10.02	11.63	-0.234873	NO	#N/A	1.3824	YES	UP	0.592172	NO	#N/A	NO	NAC062	NAC domain-containing protein 62 [Source:UniProtKB/Swiss-Prot;Acc:Q9SCK6]
796	AT4G01540	1.71	1.72	1.78	3.97	4.2	4.23	1.47	1.57	1.61	1.25	1.61	1.25	0.342145	NO	#N/A	1.65848	YES	UP	0.104328	NO	#N/A	NO	NAC68	NAC domain-containing protein 68 [Source:UniProtKB/Swiss-Prot;Acc:A8MQY1]
797	AT4G29230	0.58	0.6	0.6	1.6	1.6	1.6	0.87	0.92	0.94	0.74	0.94	0.74	-0.44313	NO	#N/A	1.1638	YES	UP	-0.16839	NO	#N/A	NO	anac075	NAC domain-containing protein 75 [Source:UniProtKB/Swiss-Prot;Acc:Q9M0F8]
798	AT5G24590	8.9	9.1	9.35	31.92	33.89	34.87	8.06	8.42	8.72	8.29	8.72	8.29	0.112403	NO	#N/A	1.92933	YES	UP	-0.126324	NO	#N/A	NO	NAC091	NAC domain-containing protein 91 [Source:UniProtKB/Swiss-Prot;Acc:Q9LKG8]
799	AT5G39610	4.53	4.67	4.74	22.81	23.31	23.44	10.03	10.7	10.82	10.21	10.82	10.21	-1.1256	YES	DOWN	1.13865	YES	UP	-0.0155405	NO	#N/A	NO	NAC92	NAC domain-containing protein 92 [Source:UniProtKB/Swiss-Prot;Acc:Q9FKA0]
800	AT3G04070	0.11	0.11	0.11	2.2	2.23	2.29	0.05	0.05	0.05	0.19	0.05	0.19	-0.381871	NO	#N/A	3.55494	YES	UP	-0.120294	NO	#N/A	NO	NAC047	NAC transcription factor 47 [Source:UniProtKB/Swiss-Prot;Acc:Q84TD6]
801	AT1G77450	3.05	3.11	3.24	5.81	6.17	6.23	2.35	2.48	2.54	2.48	2.54	2.48	0.32577	NO	#N/A	1.20828	YES	UP	0.0546541	NO	#N/A	NO	NAC032	NAC032 [Source:UniProtKB/TrEMBL;Acc:A0A178WMH1]
802	AT3G15500	0.67	0.68	0.68	6.45	6.53	6.68	0.66	0.7	0.73	0.16	0.73	0.16	0.95109	NO	#N/A	5.35079	YES	UP	0.0824622	NO	#N/A	NO	NAC055	NAC3 [Source:UniProtKB/TrEMBL;Acc:A0A178VLD3]
803	AT5G07680	0.42	0.43	0.46	3.23	3.33	3.36	0.45	0.48	0.48	0.64	0.48	0.64	-0.426009	NO	#N/A	2.85894	YES	UP	0.263582	NO	#N/A	NO	NAC079	NAC4 [Source:UniProtKB/TrEMBL;Acc:A0A178UL34]
804	AT5G22380	1.77	1.83	1.94	9.06	9.67	10.03	2.54	2.54	2.61	2.65	2.61	2.65	-0.513792	NO	#N/A	1.74647	YES	UP	-0.253757	NO	#N/A	NO	NAC090	NAC-domain protein-like [Source:UniProtKB/TrEMBL;Acc:Q680R1]
805	AT1G76470	0.13	0.14	0.14	2.8	2.9	2.96	0.04	0.04	0.04	0	0.04	0	3.35755	NO	#N/A	7.00462	YES	UP	1.19265	NO	#N/A	NO		NAD(P)-binding Rossmann-fold superfamily protein [Source:UniProtKB/TrEMBL;Acc:F4I2E5]
806	AT1G60730	6.08	6.3	6.8	25.31	26.69	27.08	6.14	6.24	6.31	7.78	6.31	7.78	-0.189351	NO	#N/A	1.69748	YES	UP	-0.20738	NO	#N/A	NO		NAD(P)-linked oxidoreductase superfamily protein [Source:TAIR;Acc:AT1G60730]
807	AT2G19900	0	0	0	0.37	0.4	0.41	0	0	0	0	0	0	-	NO	#N/A	4.82242	YES	UP	1.5025	NO	#N/A	NO	NADP-ME1	NADP-dependent malic enzyme 1 [Source:UniProtKB/Swiss-Prot;Acc:O82191]
808	AT3G04000	4.46	4.54	4.75	12.23	12.79	13.4	3.35	3.39	3.48	2.69	3.48	2.69	0.634053	NO	#N/A	2.16341	YES	UP	-0.317338	NO	#N/A	NO	ChlADR2	NADPH-dependent aldehyde reductase 2, chloroplastic [Source:UniProtKB/Swiss-Prot;Acc:Q9SQR2]
809	AT2G37770	0.93	0.93	0.95	37.78	40.39	41.25	1.07	1.14	1.16	1.32	1.16	1.32	-0.435429	NO	#N/A	4.81314	YES	UP	0.555507	NO	#N/A	NO	AKR4C9	NADPH-dependent aldo-keto reductase, chloroplastic [Source:UniProtKB/Swiss-Prot;Acc:Q0PGJ6]
810	AT1G69490	41.54	42.05	44.05	104.06	104.61	105.14	31.19	32.04	32.47	44.71	32.47	44.71	0.0665007	NO	#N/A	1.19715	YES	UP	-0.00983436	NO	#N/A	NO	NAC029	NAP [Source:UniProtKB/TrEMBL;Acc:A0A178W8K0]
811	AT2G35980	0.25	0.25	0.25	4.83	4.94	5.06	0.59	0.63	0.64	0.82	0.64	0.82	-1.60407	NO	#N/A	2.53006	YES	UP	-0.202031	NO	#N/A	NO	NHL10	NDR1/HIN1-like protein 10 [Source:UniProtKB/Swiss-Prot;Acc:Q9SJ52]
812	AT2G27080	1.89	1.94	1.98	17.12	18.45	19.01	0.88	0.88	0.89	1.04	0.89	1.04	0.968075	NO	#N/A	4.01437	YES	UP	1.24844	NO	#N/A	NO	NHL13	NDR1/HIN1-like protein 13 [Source:UniProtKB/Swiss-Prot;Acc:Q9ZVD2]
813	AT3G11650	6.82	6.99	7.49	16.13	17.21	17.48	7.18	7.23	7.54	5.85	7.54	5.85	0.146745	NO	#N/A	1.44159	YES	UP	0.47085	NO	#N/A	NO	NHL2	NDR1/HIN1-like protein 2 [Source:UniProtKB/Swiss-Prot;Acc:Q9SRN1]
814	AT3G55840	0.64	0.64	0.68	2.04	2.11	2.2	0.3	0.31	0.31	0.71	0.31	0.71	0.180082	NO	#N/A	1.50688	YES	UP	0.424209	NO	#N/A	NO	HSPRO1	Nematode resistance protein-like HSPRO1 [Source:UniProtKB/Swiss-Prot;Acc:Q9LY61]
815	AT2G40000	53.55	54.13	57.53	355.34	377.21	392.63	31.87	34.14	35.06	41.81	35.06	41.81	0.477224	NO	#N/A	3.06977	YES	UP	0.176878	NO	#N/A	NO	HSPRO2	Nematode resistance protein-like HSPRO2 [Source:UniProtKB/Swiss-Prot;Acc:O04203]
816	AT2G22560	0.92	0.95	0.99	1.47	1.47	1.49	1.05	1.08	1.09	0.7	1.09	0.7	0.199869	NO	#N/A	1.06058	YES	UP	0.485814	NO	#N/A	NO	NET2D	NET2D [Source:UniProtKB/TrEMBL;Acc:A0A178VLF4]
817	AT5G06320	96.1	98.6	101.31	325.51	351.07	360.52	87.27	87.34	88.95	123.64	88.95	123.64	-0.183803	NO	#N/A	1.37133	YES	UP	0.00560416	NO	#N/A	NO	NHL3	NHL3 [Source:UniProtKB/TrEMBL;Acc:A0A178UB58]
818	AT5G04950	8.03	8.28	8.86	29.78	31.23	32.15	28.5	30.2	31.39	21.28	31.39	21.28	-1.36131	YES	DOWN	0.33316	NO	#N/A	-0.0609967	NO	#N/A	NO	NAS1	Nicotianamine synthase 1 [Source:UniProtKB/Swiss-Prot;Acc:Q9FF79]
819	AT1G09240	2.46	2.57	2.62	8.69	9.15	9.23	2.94	3.04	3.14	7.61	3.14	7.61	-1.58285	YES	DOWN	0.560129	NO	#N/A	-1.32302	YES	DOWN	NO	NAS3	Nicotianamine synthase 3 [Source:UniProtKB/Swiss-Prot;Acc:O80483]
820	AT1G02450	13.08	13.49	13.54	9.16	9.82	10.12	17.5	18.35	18.6	19.38	18.6	19.38	-0.516083	NO	#N/A	-1.12088	YES	DOWN	-0.281226	NO	#N/A	NO	NIMIN-1	NIMIN1 [Source:UniProtKB/TrEMBL;Acc:A0A178WC43]
821	AT1G69260	3.5	3.59	3.8	17.61	18.54	18.71	2.27	2.32	2.35	2.95	2.35	2.95	0.400538	NO	#N/A	2.55629	YES	UP	-0.449611	NO	#N/A	NO	AFP1	Ninja-family protein AFP1 [Source:UniProtKB/Swiss-Prot;Acc:Q9LQ98]
822	AT3G29575	10.78	11.02	11.74	21.21	22.66	23.63	5.56	5.71	5.89	13.24	5.89	13.24	0.0512253	NO	#N/A	1.06023	NO	#N/A	-1.16172	YES	DOWN	NO	AFP3	Ninja-family protein AFP3 [Source:UniProtKB/Swiss-Prot;Acc:Q94F39]
823	AT3G44300	1.58	1.58	1.6	55.2	57.71	57.75	0.59	0.63	0.66	0	0.66	0	6.37611	YES	UP	11.4398	YES	UP	4.9509	YES	UP	YES	NIT2	NIT2 [Source:UniProtKB/TrEMBL;Acc:A0A384LD03]
824	AT5G48180	41.45	41.58	44.24	190.52	199.35	204.47	37.92	39.26	39.38	47.61	39.38	47.61	-0.080786	NO	#N/A	1.98259	YES	UP	0.192952	NO	#N/A	NO	NSP5	Nitrile-specifier protein 5 [Source:UniProtKB/Swiss-Prot;Acc:Q93XW5]
825	AT3G56570	1.6	1.61	1.65	0.96	0.97	1	1.64	1.75	1.78	0.61	1.78	0.61	0.695994	NO	#N/A	-0.0340618	NO	#N/A	1.48343	YES	UP	NO		N-lysine methyltransferase [Source:UniProtKB/TrEMBL;Acc:A0A1I9LQY7]
826	AT2G38530	3.47	3.5	3.6	1.62	1.63	1.68	2.73	2.86	2.86	1.35	2.86	1.35	1.41182	YES	UP	-0.173497	NO	#N/A	-0.119128	NO	#N/A	NO	LTP2	Non-specific lipid-transfer protein [Source:UniProtKB/TrEMBL;Acc:A0A178W063]
827	AT5G59320	5.09	5.09	5.29	8.04	8.21	8.49	0.91	0.93	0.95	2.05	0.95	2.05	1.61512	NO	#N/A	1.93911	YES	UP	0.205288	NO	#N/A	NO	LTP3	Non-specific lipid-transfer protein 3 [Source:UniProtKB/Swiss-Prot;Acc:Q9LLR7]
828	AT5G59310	0.09	0.09	0.1	6.79	7.06	7.23	0.33	0.35	0.37	0.09	0.37	0.09	-0.974005	NO	#N/A	6.25126	YES	UP	-	NO	#N/A	NO	LTP4	Non-specific lipid-transfer protein 4 [Source:UniProtKB/Swiss-Prot;Acc:Q9LLR6]
829	AT3G24463	1.99	2.05	2.17	3.27	3.42	3.53	2.29	2.35	2.35	4.31	2.35	4.31	-1.07101	YES	DOWN	-0.102168	NO	#N/A	-0.668859	NO	#N/A	NO		Nuclear transport factor 2 family protein [Source:UniProtKB/TrEMBL;Acc:A0A178V9P2]
830	AT3G29631	15.02	15.37	16.13	17.96	18.42	18.63	25.28	25.77	25.98	12.63	25.98	12.63	-0.139419	NO	#N/A	0.102423	NO	#N/A	1.06797	YES	UP	NO		Nuclease [Source:UniProtKB/TrEMBL;Acc:A0A1I9LQX6]
831	AT4G29780	4.04	4.13	4.38	89.28	89.38	90.88	2.43	2.47	2.48	2.87	2.48	2.87	0.610477	NO	#N/A	4.94455	YES	UP	1.58496	NO	#N/A	NO		Nuclease [Source:UniProtKB/TrEMBL;Acc:Q84J48]
832	AT3G17030	1.98	1.99	2.04	2.66	2.67	2.69	1.28	1.34	1.34	2.69	1.34	2.69	-0.161096	NO	#N/A	0.255141	NO	#N/A	-1.45638	YES	DOWN	NO		Nucleic acid-binding proteins superfamily [Source:UniProtKB/TrEMBL;Acc:F4J3Z2]
833	AT4G29520	14.57	14.72	15.29	13.06	13.19	13.8	25.56	25.84	26.71	29.55	26.71	29.55	-0.944749	NO	#N/A	-1.19995	YES	DOWN	-0.263434	NO	#N/A	NO		Nucleophosmin [Source:UniProtKB/TrEMBL;Acc:Q9SU93]
834	AT1G73540	22.15	22.81	24.44	204.37	214.24	222.54	19.6	19.74	20.18	19.68	20.18	19.68	0.221076	NO	#N/A	3.35324	YES	UP	0.192645	NO	#N/A	NO	NUDT21	Nudix hydrolase 21, chloroplastic [Source:UniProtKB/Swiss-Prot;Acc:Q8VY81]
835	AT1G18300	5.27	5.34	5.71	73.84	79.35	81.33	5.11	5.19	5.24	5.19	5.24	5.19	0.0632466	NO	#N/A	3.80894	YES	UP	0.481127	NO	#N/A	NO	NUDT4	Nudix hydrolase 4 [Source:UniProtKB/Swiss-Prot;Acc:Q9LE73]
836	AT2G04450	12.78	12.78	12.94	9.81	10.35	10.85	15.62	15.88	16.35	19.52	16.35	19.52	-0.524767	NO	#N/A	-1.01224	YES	DOWN	-0.465217	NO	#N/A	NO	NUDT6	Nudix hydrolase 6 [Source:UniProtKB/Swiss-Prot;Acc:Q9SJC4]
837	AT5G19470	0.64	0.66	0.68	0.65	0.67	0.69	0.17	0.18	0.18	1.14	0.18	1.14	-0.313158	NO	#N/A	-0.291463	NO	#N/A	-2.69386	YES	DOWN	NO	NUDT24	nudix hydrolase homolog 24 [Source:TAIR;Acc:AT5G19470]
838	AT3G49210	1.58	1.62	1.64	5.14	5.19	5.36	1.06	1.08	1.13	1.28	1.13	1.28	0.391386	NO	#N/A	2.01627	YES	UP	-0.0582986	NO	#N/A	NO		O-acyltransferase (WSD1-like) family protein [Source:UniProtKB/TrEMBL;Acc:Q9M3B1]
839	AT2G36050	6.19	6.33	6.46	7.35	7.38	7.64	5.95	5.97	6.1	3.33	6.1	3.33	0.572852	NO	#N/A	1.12198	YES	UP	0.196329	NO	#N/A	NO	OFP15	OFP15 [Source:UniProtKB/TrEMBL;Acc:A0A178VSX7]
840	AT2G44500	6.03	6.33	6.41	20.31	21.37	22.36	6.14	6.62	6.84	6.02	6.84	6.02	-0.00843011	NO	#N/A	1.7332	YES	UP	0.380006	NO	#N/A	NO	OFUT20	O-fucosyltransferase 20 [Source:UniProtKB/Swiss-Prot;Acc:O64884]
841	AT1G20550	1.7	1.75	1.77	1.12	1.17	1.17	1.67	1.74	1.82	2.44	1.82	2.44	-0.360111	NO	#N/A	-1.14392	YES	DOWN	-0.320096	NO	#N/A	NO	OFUT6	O-fucosyltransferase 6 [Source:UniProtKB/Swiss-Prot;Acc:F4HSU3]
842	AT5G55180	3.91	3.98	4	13.82	14.73	14.78	3.76	3.88	3.97	4.91	3.97	4.91	-0.213874	NO	#N/A	1.53226	YES	UP	0.433635	NO	#N/A	NO		O-Glycosyl hydrolases family 17 protein [Source:UniProtKB/TrEMBL;Acc:F4K3D8]
843	AT5G55930	2.69	2.7	2.89	2.58	2.7	2.75	1.78	1.87	1.94	5.18	1.94	5.18	-0.570956	NO	#N/A	-1.02066	YES	DOWN	-1.49412	YES	DOWN	NO	OPT1	Oligopeptide transporter 1 [Source:UniProtKB/Swiss-Prot;Acc:Q9FG72]
844	AT1G21120	0.87	0.87	0.9	0.95	0.98	0.99	1.99	2.09	2.14	2.69	2.14	2.69	-1.58302	YES	DOWN	-1.5312	YES	DOWN	-0.385399	NO	#N/A	NO		O-methyltransferase family protein [Source:TAIR;Acc:AT1G21120]
845	AT1G16390	2.3	2.41	2.54	2.32	2.43	2.47	2.16	2.31	2.42	0.9	2.42	0.9	0.780738	NO	#N/A	1.29706	YES	UP	1.20525	YES	UP	NO	2022-10-03	Organic cation/carnitine transporter 3 [Source:UniProtKB/Swiss-Prot;Acc:Q9SA38]
846	AT1G16370	0.49	0.5	0.53	1.31	1.37	1.4	0.27	0.28	0.28	0.26	0.28	0.26	0.925999	NO	#N/A	2.33143	YES	UP	0.459432	NO	#N/A	NO	2022-10-06	Organic cation/carnitine transporter 6 [Source:UniProtKB/Swiss-Prot;Acc:Q9SA36]
847	AT2G31020	0.58	0.61	0.62	0.42	0.45	0.46	0.74	0.77	0.8	1.56	0.8	1.56	-1.37926	YES	DOWN	-1.89595	YES	DOWN	-1.0323	YES	DOWN	YES	ORP1A	ORP1A [Source:UniProtKB/TrEMBL;Acc:A0A384KLT5]
848	AT1G11175	13.81	14.49	15.35	9.89	10.23	10.34	5.65	5.88	6.01	6.71	6.01	6.71	1.09206	YES	UP	0.64863	NO	#N/A	0.34081	NO	#N/A	NO		other RNA [Source:TAIR;Acc:AT1G11175]
849	AT1G15405	40.16	40.39	43.34	6.97	7.05	7.18	22.81	24.13	25.25	29.09	25.25	29.09	0.570422	NO	#N/A	-2.19187	YES	DOWN	0.181688	NO	#N/A	NO		other RNA [Source:TAIR;Acc:AT1G15405]
850	AT1G67328	4.42	4.58	4.91	0.79	0.8	0.84	3.2	3.42	3.55	4.89	3.55	4.89	0.0614456	NO	#N/A	-2.65588	YES	DOWN	-0.143195	NO	#N/A	NO		other RNA [Source:TAIR;Acc:AT1G67328]
851	AT1G69572	3.79	3.85	3.9	3.3	3.46	3.58	3.17	3.31	3.33	0.19	3.33	0.19	4.44415	YES	UP	4.10407	YES	UP	4.1215	YES	UP	YES		other RNA [Source:TAIR;Acc:AT1G69572]
852	AT2G30362	0.22	0.22	0.23	0.5	0.51	0.53	0.14	0.15	0.15	1.22	0.15	1.22	-1.98585	YES	DOWN	-0.750022	NO	#N/A	-3.38003	YES	DOWN	NO		other RNA [Source:TAIR;Acc:AT2G30362]
853	AT2G32795	12.3	12.43	12.77	10.99	11.86	12.19	7.33	7.74	7.96	5.17	7.96	5.17	1.30428	YES	UP	1.05159	YES	UP	0.153897	NO	#N/A	NO		other RNA [Source:TAIR;Acc:AT2G32795]
854	AT2G35637	0.15	0.15	0.16	1.41	1.47	1.52	0.33	0.36	0.37	0.27	0.37	0.27	-0.984233	NO	#N/A	2.59601	YES	UP	0.172181	NO	#N/A	NO		other RNA [Source:TAIR;Acc:AT2G35637]
855	AT2G45685	0.82	0.85	0.9	4.2	4.38	4.47	4.59	4.88	5.05	1.5	5.05	1.5	-1.64722	NO	#N/A	1.46532	YES	UP	1.65845	YES	UP	NO		other RNA [Source:TAIR;Acc:AT2G45685]
856	AT3G05905	10.17	10.54	11.24	8.84	9.38	9.56	11.98	12.47	12.5	5.89	12.5	5.89	0.396048	NO	#N/A	0.194278	NO	#N/A	1.06998	YES	UP	NO		other RNA [Source:TAIR;Acc:AT3G05905]
857	AT3G46658	1.47	1.52	1.61	2.88	3.04	3.12	1.25	1.25	1.31	1.23	1.31	1.23	0.287069	NO	#N/A	1.2829	YES	UP	-0.360065	NO	#N/A	NO		other RNA [Source:TAIR;Acc:AT3G46658]
858	AT5G01215	2.57	2.66	2.66	5.15	5.48	5.58	4.76	4.96	5.16	5.55	5.16	5.55	-1.05328	YES	DOWN	-0.00444317	NO	#N/A	-0.650199	NO	#N/A	NO		other RNA [Source:TAIR;Acc:AT5G01215]
859	AT5G24205	0.3	0.3	0.31	2.17	2.25	2.28	0.93	0.97	1	1.23	1	1.23	-1.78381	YES	DOWN	0.953389	NO	#N/A	-0.477098	NO	#N/A	NO		other RNA [Source:TAIR;Acc:AT5G24205]
860	AT5G59732	11.58	11.69	11.8	32.43	33.43	33.66	10.58	11.42	11.64	11.25	11.64	11.25	0.0387744	NO	#N/A	1.5153	YES	UP	0.518896	NO	#N/A	NO		other RNA [Source:TAIR;Acc:AT5G59732]
861	AT5G63195	1.24	1.3	1.39	0.19	0.2	0.21	0.31	0.33	0.34	0	0.34	0	6.01575	YES	UP	0.819428	NO	#N/A	-	NO	#N/A	NO		other RNA [Source:TAIR;Acc:AT5G63195]
862	AT5G64572	2.2	2.3	2.38	13.7	14.38	14.84	3.42	3.54	3.57	3.18	3.57	3.18	-0.529385	NO	#N/A	2.08742	YES	UP	0.208849	NO	#N/A	NO		other RNA [Source:TAIR;Acc:AT5G64572]
863	AT5G52390	2.01	2.1	2.11	0.17	0.18	0.18	2.29	2.4	2.45	1.1	2.45	1.1	0.419684	NO	#N/A	-2.75249	YES	DOWN	-0.630463	NO	#N/A	NO		PAR1 protein [Source:UniProtKB/TrEMBL;Acc:Q9FHC1]
864	AT1G22530	6.36	6.47	6.87	9.7	10.46	10.71	6.07	6.42	6.61	3.36	6.61	3.36	0.563519	NO	#N/A	1.51516	YES	UP	0.401137	NO	#N/A	NO	PATL2	Patellin-2 [Source:UniProtKB/Swiss-Prot;Acc:Q56ZI2]
865	AT2G14610	40.39	42.04	43.16	18.5	19.89	20.16	112.76	115.12	119.16	221.48	119.16	221.48	-2.40644	YES	DOWN	-3.6086	YES	DOWN	-0.313768	NO	#N/A	NO	PR1	Pathogenesis-related protein 1 [Source:UniProtKB/Swiss-Prot;Acc:P33154]
866	AT1G75040	55.03	57.51	58.57	59.43	61.23	62.81	181.91	193.57	197.24	191.55	197.24	191.55	-1.75259	YES	DOWN	-1.71196	YES	DOWN	-0.609677	NO	#N/A	NO	PR5	Pathogenesis-related protein 5 [Source:UniProtKB/Swiss-Prot;Acc:P28493]
867	AT5G54490	2.76	2.86	2.96	7.4	7.49	7.86	2.2	2.34	2.43	3.54	2.43	3.54	-0.148468	NO	#N/A	1.03951	YES	UP	-0.194903	NO	#N/A	NO	PBP1	PBP1 [Source:UniProtKB/TrEMBL;Acc:A0A178URF6]
868	AT1G14870	2.23	2.24	2.31	5.21	5.33	5.6	1.29	1.31	1.35	1.9	1.35	1.9	0.396713	NO	#N/A	1.43318	YES	UP	0.084839	NO	#N/A	NO	PCR2	PCR2 [Source:UniProtKB/TrEMBL;Acc:A0A178WDU8]
869	AT2G26010	0.41	0.41	0.43	4.62	4.65	4.73	0.9	0.97	0.99	0.14	0.99	0.14	-0.0229004	NO	#N/A	5.02887	YES	UP	1.5502	NO	#N/A	NO	PDF1.3	PDF1.3 [Source:UniProtKB/TrEMBL;Acc:A0A178VSS6]
870	AT4G12480	5.52	5.78	5.82	1.57	1.61	1.64	5.55	5.91	6.07	0.74	6.07	0.74	2.94026	YES	UP	-0.647443	NO	#N/A	2.94999	YES	UP	NO	EARLI1	PEARLI 1 [Source:UniProtKB/TrEMBL;Acc:A0A178V1J0]
871	AT4G12470	3.3	3.39	3.5	7.49	7.51	7.52	1.46	1.55	1.6	2.47	1.6	2.47	0.639792	NO	#N/A	1.57264	YES	UP	0.533486	NO	#N/A	NO	AZI1	pEARLI1-like lipid transfer protein 1 [Source:UniProtKB/Swiss-Prot;Acc:Q9SU35]
872	AT4G12490	11.23	11.54	12.13	1.25	1.25	1.3	8.84	9.08	9.32	0.7	9.32	0.7	4.05456	YES	UP	-1.49623	NO	#N/A	3.71137	YES	UP	NO		pEARLI1-like lipid transfer protein 2 [Source:UniProtKB/Swiss-Prot;Acc:Q9SU34]
873	AT4G12500	2.76	2.77	2.77	0.08	0.08	0.08	1.58	1.59	1.59	0	1.59	0	6.33814	YES	UP	-2.72792	NO	#N/A	5.53496	YES	UP	NO		pEARLI1-like lipid transfer protein 3 [Source:UniProtKB/Swiss-Prot;Acc:Q9SU33]
874	AT3G27400	4.58	4.59	4.65	2.33	2.34	2.41	5.91	6.34	6.34	3.05	6.34	3.05	0.151771	NO	#N/A	-0.813165	NO	#N/A	1.00246	YES	UP	NO		Pectate lyase [Source:UniProtKB/TrEMBL;Acc:A0A1I9LNU6]
875	AT1G57590	0.68	0.71	0.72	2.07	2.11	2.16	0.8	0.82	0.82	2.06	0.82	2.06	-1.55732	YES	DOWN	0.359972	NO	#N/A	-1.32302	YES	DOWN	NO	PAE2	Pectin acetylesterase 2 [Source:UniProtKB/Swiss-Prot;Acc:F4I839]
876	AT1G53830	3.57	3.61	3.9	3.88	4.08	4.16	1.34	1.44	1.5	3.46	1.5	3.46	0.396066	NO	#N/A	0.525498	NO	#N/A	-1.32009	YES	DOWN	NO	PME2	Pectinesterase 2 [Source:UniProtKB/Swiss-Prot;Acc:Q42534]
877	AT1G02060	0	0	0	0.5	0.51	0.52	0.14	0.14	0.15	0	0.15	0	-	NO	#N/A	5.27902	YES	UP	1.5502	NO	#N/A	NO		Pentatricopeptide repeat-containing protein At1g02060, chloroplastic [Source:UniProtKB/Swiss-Prot;Acc:O81908]
878	AT1G04840	0.1	0.1	0.11	0.32	0.34	0.35	0.36	0.37	0.37	0.59	0.37	0.59	-2.48332	YES	DOWN	-0.617913	NO	#N/A	-0.374774	NO	#N/A	NO	PCMP-H64	Pentatricopeptide repeat-containing protein At1g04840 [Source:UniProtKB/Swiss-Prot;Acc:Q9MAT2]
879	AT1G06270	0.87	0.88	0.95	0	0	0	0.73	0.75	0.77	1.07	0.77	1.07	-0.10806	NO	#N/A	-5.73948	YES	DOWN	-	NO	#N/A	NO		Pentatricopeptide repeat-containing protein At1g06270 [Source:UniProtKB/Swiss-Prot;Acc:Q9LNC0]
880	AT1G19720	2.43	2.44	2.6	3.96	4.12	4.27	6.32	6.82	6.95	7.67	6.95	7.67	-1.61425	YES	DOWN	-0.851886	NO	#N/A	-0.625621	NO	#N/A	NO	DYW7	Pentatricopeptide repeat-containing protein At1g19720 [Source:UniProtKB/Swiss-Prot;Acc:Q9FXH1]
881	AT1G71060	0.18	0.19	0.2	0.08	0.09	0.09	0.13	0.14	0.14	0.84	0.14	0.84	-1.6749	NO	#N/A	-3.33409	YES	DOWN	-0.695776	NO	#N/A	NO		Pentatricopeptide repeat-containing protein At1g71060, mitochondrial [Source:UniProtKB/Swiss-Prot;Acc:Q9C9A2]
882	AT4G04370	1.01	1.02	1.07	0	0	0	0	0	0	0	0	0	6.37394	YES	UP	-	NO	#N/A	1.52725	NO	#N/A	NO	PCMP-E99	Pentatricopeptide repeat-containing protein At4g04370 [Source:UniProtKB/Swiss-Prot;Acc:Q9XE98]
883	AT4G19890	0.58	0.6	0.61	0.57	0.6	0.61	0.44	0.45	0.45	1.18	0.45	1.18	-0.650611	NO	#N/A	-0.658693	NO	#N/A	-1.37248	YES	DOWN	NO		Pentatricopeptide repeat-containing protein At4g19890 [Source:UniProtKB/Swiss-Prot;Acc:P0C8Q3]
884	AT5G23130	3.2	3.31	3.39	6.8	7.25	7.42	2.67	2.77	2.79	2.86	2.79	2.86	0.218269	NO	#N/A	1.23362	YES	UP	-0.10603	NO	#N/A	NO		Peptidoglycan-binding LysM domain-containing protein [Source:UniProtKB/TrEMBL;Acc:Q8VYP8]
885	AT1G74070	2.97	3.09	3.31	5.39	5.44	5.54	5.24	5.4	5.57	9.72	5.57	9.72	-1.65548	YES	DOWN	-0.611451	NO	#N/A	-0.268684	NO	#N/A	NO	CYP26-2	Peptidyl-prolyl cis-trans isomerase CYP26-2, chloroplastic [Source:UniProtKB/Swiss-Prot;Acc:F4HTT6]
886	AT5G43910	5.37	5.61	5.99	3.86	4.05	4.22	7.4	7.82	7.9	10.49	7.9	10.49	-0.767084	NO	#N/A	-1.47413	YES	DOWN	-0.47067	NO	#N/A	NO		PfkB-like carbohydrate kinase family protein [Source:UniProtKB/TrEMBL;Acc:F4K7C7]
887	AT5G06860	7.93	8.28	8.93	25.14	25.61	26.39	8.75	9.2	9.47	10.98	9.47	10.98	-0.322158	NO	#N/A	1.30515	YES	UP	0.135627	NO	#N/A	NO	PGIP1	PGIP1 [Source:UniProtKB/TrEMBL;Acc:A0A178UBN4]
888	AT5G06870	76.76	78.49	80.1	92.53	95.78	99.84	54.15	54.69	55.11	39.12	55.11	39.12	1.01876	YES	UP	1.21947	YES	UP	-0.202817	NO	#N/A	NO	PGIP2	PGIP2 [Source:UniProtKB/TrEMBL;Acc:A0A178UDM1]
889	AT5G39050	6.15	6.19	6.33	20.9	21.6	22.65	7.17	7.2	7.32	9.77	7.32	9.77	-0.524737	NO	#N/A	1.07979	YES	UP	0.538822	NO	#N/A	NO	PMAT1	Phenolic glucoside malonyltransferase 1 [Source:UniProtKB/Swiss-Prot;Acc:Q940Z5]
890	AT1G68740	1.73	1.77	1.9	3.06	3.16	3.22	2.73	2.76	2.81	4.08	2.81	4.08	-1.17804	YES	DOWN	-0.216705	NO	#N/A	-0.711705	NO	#N/A	NO	PHO1-H1	Phosphate transporter PHO1 homolog 1 [Source:UniProtKB/Swiss-Prot;Acc:Q93ZF5]
891	AT1G69480	0.41	0.41	0.44	10.27	10.5	10.96	0.28	0.29	0.3	0.58	0.3	0.58	-0.212545	NO	#N/A	4.14751	YES	UP	0.902703	NO	#N/A	NO	PHO1-H10	Phosphate transporter PHO1 homolog 10 [Source:UniProtKB/Swiss-Prot;Acc:Q6R8G0]
892	AT2G01180	10.06	10.52	10.54	29.45	31.45	32.65	9.23	9.34	9.56	11.12	9.56	11.12	-0.0311847	NO	#N/A	1.39996	YES	UP	0.192356	NO	#N/A	NO	ATPAP1	phosphatidic acid phosphatase 1 [Source:TAIR;Acc:AT2G01180]
893	AT5G24240	0	0	0	0.03	0.03	0.03	0.07	0.07	0.08	2.95	0.08	2.95	-7.90146	YES	DOWN	-6.83222	YES	DOWN	-5.41924	YES	DOWN	YES	PI4KG3	Phosphatidylinositol 4-kinase gamma 3 [Source:UniProtKB/Swiss-Prot;Acc:Q9FNF8]
894	AT3G54020	4.69	4.73	4.84	10.63	11.22	11.78	3.47	3.58	3.7	3.64	3.7	3.64	0.377096	NO	#N/A	1.52797	YES	UP	0.495597	NO	#N/A	NO	IPCS1	Phosphatidylinositol:ceramide inositolphosphotransferase 1 [Source:UniProtKB/Swiss-Prot;Acc:Q9M325]
895	AT1G02660	2.01	2.01	2.08	12.35	12.88	13.33	2.12	2.2	2.23	2.08	2.23	2.08	-0.0670067	NO	#N/A	2.55793	YES	UP	-0.249458	NO	#N/A	NO	PLIP2	Phospholipase A1 PLIP2, chloroplastic [Source:UniProtKB/Swiss-Prot;Acc:F4HXL0]
896	AT3G62590	1.41	1.44	1.49	3.99	4.18	4.3	1.12	1.18	1.23	1.74	1.23	1.74	-0.118032	NO	#N/A	1.17783	YES	UP	0.0671142	NO	#N/A	NO	PLIP3	Phospholipase A1 PLIP3, chloroplastic [Source:UniProtKB/Swiss-Prot;Acc:Q940L4]
897	AT3G05630	0.56	0.58	0.6	1.84	1.96	2.02	0.42	0.45	0.46	1.03	0.46	1.03	-0.534336	NO	#N/A	1.2076	NO	#N/A	-1.25811	YES	DOWN	NO	PLPZETA2	Phospholipase D zeta 2 [Source:UniProtKB/Swiss-Prot;Acc:Q9M9W8]
898	AT4G35630	7.99	8.2	8.44	19.67	20.67	20.85	8.89	8.93	9.08	8.41	9.08	8.41	-0.0725355	NO	#N/A	1.208	YES	UP	-0.142236	NO	#N/A	NO	PSAT1	Phosphoserine aminotransferase 1, chloroplastic [Source:UniProtKB/Swiss-Prot;Acc:Q96255]
899	ATCG00350	10.01	10.09	10.41	2.74	2.81	2.85	8.04	8.64	8.95	6.73	8.95	6.73	0.44514	NO	#N/A	-1.31476	YES	DOWN	-0.327937	NO	#N/A	NO	PSAA	Photosystem I P700 chlorophyll a apoprotein A1 [Source:UniProtKB/Swiss-Prot;Acc:P56766]
900	ATCG00340	10.96	11.43	11.57	3.74	3.78	3.87	7.9	8.07	8.44	7.75	8.44	7.75	0.504413	NO	#N/A	-1.06725	YES	DOWN	-0.0867613	NO	#N/A	NO	PSAB	Photosystem I P700 chlorophyll a apoprotein A2 [Source:UniProtKB/TrEMBL;Acc:A0A1B1W4U2]
901	ATCG00280	26.73	27.3	28.3	9.16	9.78	10.06	18.49	18.65	19.13	21.51	19.13	21.51	0.405664	NO	#N/A	-1.25135	YES	DOWN	-0.372011	NO	#N/A	NO	PSBC	Photosystem II CP43 reaction center protein [Source:UniProtKB/TrEMBL;Acc:A0A1B1W4T4]
902	ATCG00020	200.42	203.63	219.78	26.64	27.1	28.34	126.43	128.87	132.44	115.46	132.44	115.46	0.779753	NO	#N/A	-2.13982	YES	DOWN	0.313439	NO	#N/A	NO	PSBA	Photosystem II protein D1 [Source:UniProtKB/Swiss-Prot;Acc:P83755]
903	AT1G50745	0.08	0.08	0.08	2.61	2.77	2.91	0.25	0.25	0.26	0.08	0.26	0.08	-0.807355	NO	#N/A	5.07617	YES	UP	0.325815	NO	#N/A	NO		Plant mobile domain protein [Source:UniProtKB/TrEMBL;Acc:A0A1P8AP45]
904	AT1G50750	0.05	0.05	0.05	3.73	4	4.13	0.19	0.2	0.21	0.15	0.21	0.15	-1.76553	NO	#N/A	4.6031	YES	UP	1.24236	NO	#N/A	NO		Plant mobile domain protein family [Source:TAIR;Acc:AT1G50750]
905	AT4G30250	0.63	0.64	0.69	0.5	0.54	0.56	1.01	1.07	1.09	0.25	1.09	0.25	0.301827	NO	#N/A	0.00904514	NO	#N/A	1.94999	YES	UP	NO		P-loop containing nucleoside triphosphate hydrolases superfamily protein [Source:TAIR;Acc:AT4G30250]
906	AT5G27520	4.45	4.56	4.92	13.37	13.86	14.47	3.24	3.34	3.45	4.76	3.45	4.76	0.103017	NO	#N/A	1.469	YES	UP	0.0191902	NO	#N/A	NO	PNC2	PNC2 [Source:UniProtKB/TrEMBL;Acc:A0A178UG08]
907	AT1G76600	3.05	3.07	3.24	37.61	40.49	42.41	3.57	3.81	3.87	3.36	3.87	3.36	-0.178122	NO	#N/A	3.45798	YES	UP	-0.0681715	NO	#N/A	NO		Poly polymerase [Source:UniProtKB/TrEMBL;Acc:Q9C9J8]
908	AT2G31870	1.72	1.74	1.84	1.31	1.36	1.37	2.73	2.81	2.91	2.81	2.91	2.81	-0.686553	NO	#N/A	-1.22235	YES	DOWN	-0.727874	NO	#N/A	NO	PARG1	Poly(ADP-ribose) glycohydrolase 1 [Source:UniProtKB/Swiss-Prot;Acc:Q9SKB3]
909	AT1G66500	2.93	3.05	3.24	18.14	19.45	19.89	2.44	2.59	2.6	2.65	2.6	2.65	0.222914	NO	#N/A	2.75756	YES	UP	-0.0112327	NO	#N/A	NO	PCFS1	Polyadenylation and cleavage factor homolog 1 [Source:UniProtKB/Swiss-Prot;Acc:Q9C710]
910	AT5G43620	1.76	1.84	1.86	5.48	5.54	5.8	1.3	1.4	1.44	1.67	1.44	1.67	0.19189	NO	#N/A	1.69544	YES	UP	-0.0255351	NO	#N/A	NO	PCFS5	Polyadenylation and cleavage factor homolog 5 [Source:UniProtKB/Swiss-Prot;Acc:Q9FIX8]
911	AT1G02470	0.36	0.37	0.39	4.3	4.3	4.31	0.36	0.39	0.4	0.82	0.4	0.82	-0.86507	NO	#N/A	2.48376	YES	UP	0.235485	NO	#N/A	NO		Polyketide cyclase/dehydrase and lipid transport superfamily protein [Source:UniProtKB/TrEMBL;Acc:F4HXI8]
912	AT5G54170	24.86	24.94	25.75	55.37	57.66	60.16	21.8	22.32	22.73	23.13	22.73	23.13	0.131044	NO	#N/A	1.2422	YES	UP	0.268699	NO	#N/A	NO		Polyketide cyclase/dehydrase and lipid transport superfamily protein [Source:UniProtKB/TrEMBL;Acc:F4JYV3]
913	AT1G08592	0.77	0.77	0.82	0.51	0.51	0.53	0.21	0.23	0.23	0.89	0.23	0.89	0.231591	NO	#N/A	-0.374927	NO	#N/A	-2.03532	YES	DOWN	NO		Potential natural antisense gene, locus overlaps with AT1G08590 [Source:TAIR;Acc:AT1G08592]
914	AT2G05812	0.53	0.53	0.57	2.58	2.75	2.88	1.08	1.11	1.15	2.07	1.15	2.07	-2.29657	YES	DOWN	0.634114	NO	#N/A	-0.463455	NO	#N/A	NO		Potential natural antisense gene, locus overlaps with AT2G05810 [Source:TAIR;Acc:AT2G05812]
915	AT2G19572	0	0	0	0	0	0	0.61	0.62	0.63	0	0.63	0	-	NO	#N/A	-	NO	#N/A	5.05433	YES	UP	NO		Potential natural antisense gene, locus overlaps with AT2G19570 [Source:TAIR;Acc:AT2G19572]
916	AT2G35859	4.55	4.7	4.96	4.51	4.76	4.8	5.62	5.63	5.89	2.79	5.89	2.79	0.309041	NO	#N/A	0.294757	NO	#N/A	1.05931	YES	UP	NO		Potential natural antisense gene, locus overlaps with AT2G35860 [Source:TAIR;Acc:AT2G35859]
917	AT4G13918	1.87	1.93	1.94	1.15	1.15	1.19	0.88	0.91	0.94	2.49	0.94	2.49	-0.0445464	NO	#N/A	-1.12547	YES	DOWN	-1.44907	YES	DOWN	NO		Potential natural antisense gene, locus overlaps with AT4G13920 [Source:TAIR;Acc:AT4G13918]
918	AT4G28652	1.43	1.47	1.57	1.57	1.66	1.72	0.55	0.55	0.56	1.37	0.56	1.37	0.437809	NO	#N/A	0.584963	NO	#N/A	-1.27728	YES	DOWN	NO		Potential natural antisense gene, locus overlaps with AT4G28650 [Source:TAIR;Acc:AT4G28652]
919	AT4G39838	11.18	11.35	11.58	9.75	9.82	10.27	7.8	8.28	8.6	0.94	8.6	0.94	3.61956	YES	UP	3.36153	YES	UP	3.104	YES	UP	YES		Potential natural antisense gene, locus overlaps with AT4G39840 [Source:TAIR;Acc:AT4G39838]
920	AT5G01542	1.32	1.36	1.37	3.93	4.19	4.19	2.86	3	3.01	2.77	3.01	2.77	-1.02552	YES	DOWN	0.525834	NO	#N/A	-0.0269553	NO	#N/A	NO		Potential natural antisense gene, locus overlaps with AT5G01540 [Source:TAIR;Acc:AT5G01542]
921	AT2G30020	4.89	5.08	5.33	62.72	66.22	66.26	3.37	3.64	3.75	3.74	3.75	3.74	0.446174	NO	#N/A	4.05108	YES	UP	1.34915	NO	#N/A	NO		PP2C-type phosphatase AP2C1 [Source:UniProtKB/TrEMBL;Acc:F6LPR5]
922	AT4G36850	33.01	34.38	34.7	39.2	42.09	43.11	61.43	62.98	63.82	30.06	63.82	30.06	-0.2798	NO	#N/A	0.00534461	NO	#N/A	1.0767	YES	UP	NO		PQ-loop repeat family protein / transmembrane family protein [Source:UniProtKB/TrEMBL;Acc:Q94AH7]
923	AT1G17700	4.35	4.42	4.75	5.08	5.1	5.32	4.87	5.02	5.08	1.93	5.08	1.93	0.596748	NO	#N/A	1.3699	YES	UP	1.3874	YES	UP	NO	PRA1F1	PRA1 family protein F1 [Source:UniProtKB/Swiss-Prot;Acc:Q9FZ63]
924	AT3G13710	1.73	1.78	1.8	1.36	1.47	1.52	0	0	0	0.55	0	0.55	1.70325	YES	UP	1.98351	NO	#N/A	-5.52898	YES	DOWN	NO	PRA1F4	PRA1 family protein F4 [Source:UniProtKB/Swiss-Prot;Acc:Q9LIC7]
925	AT2G38240	0.38	0.38	0.4	15.18	15.69	16.2	0.89	0.92	0.93	0.04	0.93	0.04	0.19977	NO	#N/A	8.62182	YES	UP	4.59385	YES	UP	NO	ANS	Probable 2-oxoglutarate-dependent dioxygenase ANS [Source:UniProtKB/Swiss-Prot;Acc:O80449]
926	AT5G05600	13.28	13.36	13.57	51.74	54.44	55.94	11.29	11.35	11.71	4.5	11.71	4.5	1.65477	YES	UP	3.52529	YES	UP	1.37626	YES	UP	YES		Probable 2-oxoglutarate-dependent dioxygenase At5g05600 [Source:UniProtKB/Swiss-Prot;Acc:Q9FFF6]
927	AT3G49620	1.26	1.26	1.31	40.16	42.64	44.08	1.83	1.96	1.98	0.29	1.98	0.29	4.05274	YES	UP	8.40506	YES	UP	4.19792	YES	UP	YES	DIN11	Probable 2-oxoglutarate-dependent dioxygenase DIN11 [Source:UniProtKB/Swiss-Prot;Acc:Q8H113]
928	AT1G60140	5.54	5.65	5.87	16.69	17.05	17.82	4.08	4.08	4.23	6.97	4.23	6.97	-0.0909408	NO	#N/A	1.26071	YES	UP	-0.325095	NO	#N/A	NO	TPS10	Probable alpha,alpha-trehalose-phosphate synthase [UDP-forming] 10 [Source:UniProtKB/Swiss-Prot;Acc:O80738]
929	AT1G23870	1.97	2.01	2.08	3.46	3.68	3.83	1.94	1.96	2.03	1.65	2.03	1.65	0.185182	NO	#N/A	1.05066	YES	UP	-0.955945	NO	#N/A	NO	TPS9	Probable alpha,alpha-trehalose-phosphate synthase [UDP-forming] 9 [Source:UniProtKB/Swiss-Prot;Acc:Q9LRA7]
930	AT1G14250	179.39	180.64	188.38	84.97	89.46	90.75	154.41	165.36	170.26	83.59	170.26	83.59	1.14908	YES	UP	-0.347659	NO	#N/A	0.277574	NO	#N/A	NO	APY5	Probable apyrase 5 [Source:UniProtKB/Swiss-Prot;Acc:Q6NQA8]
931	AT1G79110	10.45	10.93	11.4	10.15	10.68	11.09	14.84	15.11	15.13	20.84	15.13	20.84	-0.793329	NO	#N/A	-1.09151	YES	DOWN	-0.349155	NO	#N/A	NO	BRG2	Probable BOI-related E3 ubiquitin-protein ligase 2 [Source:UniProtKB/Swiss-Prot;Acc:F4IDI6]
932	AT3G25600	7.64	7.85	8.27	15.81	16.36	16.66	6.56	6.66	6.97	5.57	6.97	5.57	0.391748	NO	#N/A	1.48223	YES	UP	0.11171	NO	#N/A	NO	CML16	Probable calcium-binding protein CML16 [Source:UniProtKB/Swiss-Prot;Acc:Q9LI84]
933	AT1G66400	2.45	2.51	2.64	15.06	15.41	15.81	2.08	2.23	2.26	2.16	2.26	2.16	0.207912	NO	#N/A	2.77511	YES	UP	0.0328834	NO	#N/A	NO	CML23	Probable calcium-binding protein CML23 [Source:UniProtKB/Swiss-Prot;Acc:Q9C8Y1]
934	AT3G01830	1.74	1.79	1.82	8.76	8.99	9.19	3.19	3.44	3.58	2.92	3.58	2.92	-0.816188	NO	#N/A	1.2757	YES	UP	-0.289097	NO	#N/A	NO	CML40	Probable calcium-binding protein CML40 [Source:UniProtKB/Swiss-Prot;Acc:Q9SGI8]
935	AT3G50770	66.79	68.54	69.69	40.64	43.74	45.84	35.88	37.12	37.66	101.39	37.66	101.39	-0.229912	NO	#N/A	-1.34546	YES	DOWN	-1.44846	YES	DOWN	NO	CML41	Probable calcium-binding protein CML41 [Source:UniProtKB/Swiss-Prot;Acc:Q8L3R2]
936	AT1G21550	6.73	6.97	7.39	11.29	11.73	12.04	5.23	5.63	5.84	12.24	5.84	12.24	-0.523711	NO	#N/A	0.209556	NO	#N/A	-1.17627	YES	DOWN	NO	CML44	Probable calcium-binding protein CML44 [Source:UniProtKB/Swiss-Prot;Acc:Q9LPK5]
937	AT3G29000	1.94	1.98	1.98	4.84	4.97	5	3.39	3.53	3.59	6.46	3.59	6.46	-1.68423	YES	DOWN	-0.156768	NO	#N/A	-0.254719	NO	#N/A	NO	CML45	Probable calcium-binding protein CML45 [Source:UniProtKB/Swiss-Prot;Acc:Q9MBG5]
938	AT3G47480	24.5	25.6	27.16	18.24	18.78	19.41	30.96	31.89	32.15	49.11	32.15	49.11	-0.754818	NO	#N/A	-1.4523	YES	DOWN	0.0454851	NO	#N/A	NO	CML47	Probable calcium-binding protein CML47 [Source:UniProtKB/Swiss-Prot;Acc:Q9SN89]
939	AT1G68620	2.15	2.25	2.26	14.76	15.49	15.6	2.07	2.12	2.13	2.57	2.13	2.57	-0.126433	NO	#N/A	2.50049	YES	UP	-0.060929	NO	#N/A	NO	CXE6	Probable carboxylesterase 6 [Source:UniProtKB/Swiss-Prot;Acc:Q9SX25]
940	AT5G22250	3.78	3.89	4.13	15.93	16.04	16.83	2.55	2.71	2.74	3.2	2.74	3.2	0.368521	NO	#N/A	2.29661	YES	UP	0.321928	NO	#N/A	NO	CAF1-11	Probable CCR4-associated factor 1 homolog 11 [Source:UniProtKB/Swiss-Prot;Acc:Q9FMS6]
941	AT1G61470	1.11	1.14	1.19	7.95	8.55	8.61	1.03	1.03	1.06	1.52	1.06	1.52	-0.253215	NO	#N/A	2.36203	YES	UP	-0.00865187	NO	#N/A	NO	CAF1-5	Probable CCR4-associated factor 1 homolog 5 [Source:UniProtKB/Swiss-Prot;Acc:O64773]
942	AT3G44260	20.25	21.14	21.42	120.34	128.66	134.78	13.11	13.7	14.17	16.39	14.17	16.39	0.419869	NO	#N/A	2.85527	YES	UP	0.0325333	NO	#N/A	NO	CAF1-9	Probable CCR4-associated factor 1 homolog 9 [Source:UniProtKB/Swiss-Prot;Acc:Q9LXM2]
943	AT4G37970	1.8	1.86	1.89	2.97	3.09	3.13	1.55	1.63	1.69	0.82	1.69	0.82	0.736966	NO	#N/A	1.81003	YES	UP	-1.76081	NO	#N/A	NO	CAD6	Probable cinnamyl alcohol dehydrogenase 6 [Source:UniProtKB/Swiss-Prot;Acc:O65621]
944	AT1G63440	0.6	0.63	0.67	1.75	1.82	1.86	0.37	0.39	0.4	0.79	0.4	0.79	-0.059501	NO	#N/A	1.13757	YES	UP	-0.0344132	NO	#N/A	NO	HMA5	Probable copper-transporting ATPase HMA5 [Source:UniProtKB/Swiss-Prot;Acc:Q9SH30]
945	AT4G11320	7.74	8.11	8.57	0.98	1.06	1.07	8.2	8.6	8.92	0.66	8.92	0.66	3.7157	YES	UP	-1.71923	NO	#N/A	3.71755	YES	UP	NO	RDL5	Probable cysteine protease RDL5 [Source:UniProtKB/Swiss-Prot;Acc:Q9SUS9]
946	AT4G37890	1.69	1.69	1.74	2.41	2.53	2.62	1.96	2.04	2.1	0.9	2.1	0.9	0.39267	NO	#N/A	1.41091	YES	UP	1.17463	YES	UP	NO	EDA40	Probable E3 ubiquitin-protein ligase EDA40 [Source:UniProtKB/Swiss-Prot;Acc:F4JSV3]
947	AT3G44550	0.45	0.47	0.5	0.12	0.13	0.13	0.52	0.54	0.56	0	0.56	0	4.86009	YES	UP	-0.559427	NO	#N/A	4.94999	YES	UP	NO	FAR5	Probable fatty acyl-CoA reductase 5 [Source:UniProtKB/Swiss-Prot;Acc:Q0WRB0]
948	AT1G19250	0.09	0.09	0.09	1.03	1.08	1.1	0.4	0.42	0.43	0.09	0.43	0.09	-1.17585	NO	#N/A	3.49121	YES	UP	-0.189971	NO	#N/A	NO	FMO1	Probable flavin-containing monooxygenase 1 [Source:UniProtKB/Swiss-Prot;Acc:Q9LMA1]
949	AT3G57520	7.89	7.98	8.41	41.33	42.25	42.75	9.27	9.76	10.12	7.32	10.12	7.32	-0.0282429	NO	#N/A	2.48076	YES	UP	0.329848	NO	#N/A	NO	RFS2	Probable galactinol--sucrose galactosyltransferase 2 [Source:UniProtKB/Swiss-Prot;Acc:Q94A08]
950	AT1G70090	9.54	9.81	9.82	15.97	17.13	17.48	9.87	10.39	10.49	5.66	10.49	5.66	0.419496	NO	#N/A	1.52082	YES	UP	0.136605	NO	#N/A	NO	GATL9	Probable galacturonosyltransferase-like 9 [Source:UniProtKB/Swiss-Prot;Acc:O04536]
951	AT1G24070	7.41	7.46	7.93	3.37	3.41	3.57	3.63	3.74	3.84	1.85	3.84	1.85	2.02711	YES	UP	0.456994	NO	#N/A	0.685303	NO	#N/A	NO	CSLA10	Probable glucomannan 4-beta-mannosyltransferase 10 [Source:UniProtKB/Swiss-Prot;Acc:Q9LR87]
952	AT1G02390	1.5	1.54	1.55	6.26	6.54	6.64	1.37	1.45	1.5	2.18	1.5	2.18	-0.352407	NO	#N/A	1.5047	YES	UP	0.277046	NO	#N/A	NO	GPAT2	Probable glycerol-3-phosphate acyltransferase 2 [Source:UniProtKB/Swiss-Prot;Acc:Q9FZ22]
953	AT5G10170	4.97	5.19	5.29	9.7	10	10.11	9.64	10.06	10.47	11.17	10.47	11.17	-1.1258	YES	DOWN	-0.138339	NO	#N/A	-0.67319	NO	#N/A	NO	IPS3	Probable inositol 3-phosphate synthase isozyme 3 [Source:UniProtKB/Swiss-Prot;Acc:Q9LX12]
954	AT4G30570	1.12	1.16	1.22	3.16	3.29	3.37	0.35	0.36	0.37	0.7	0.37	0.7	0.983606	NO	#N/A	2.14255	YES	UP	0.0404322	NO	#N/A	NO		Probable mannose-1-phosphate guanylyltransferase 3 [Source:UniProtKB/Swiss-Prot;Acc:Q8H1Q7]
955	AT1G09080	4.89	4.94	4.97	6.19	6.34	6.43	8.96	9.6	9.82	17.24	9.82	17.24	-1.77531	YES	DOWN	-1.4953	YES	DOWN	-0.196083	NO	#N/A	NO	MED37B	Probable mediator of RNA polymerase II transcription subunit 37b [Source:UniProtKB/Swiss-Prot;Acc:Q8H1B3]
956	AT5G02490	5.89	6.13	6.28	28.03	29.26	29.63	13.65	13.94	14.03	15.78	14.03	15.78	-1.37817	YES	DOWN	0.930971	NO	#N/A	0.228612	NO	#N/A	NO	MED37D	Probable mediator of RNA polymerase II transcription subunit 37c [Source:UniProtKB/Swiss-Prot;Acc:P22954]
957	AT3G12580	6.2	6.22	6.59	32.71	34.16	34.44	7.86	8.43	8.73	9.22	8.73	9.22	-0.515256	NO	#N/A	1.81171	YES	UP	0.5484	NO	#N/A	NO	MED37C	Probable mediator of RNA polymerase II transcription subunit 37c [Source:UniProtKB/Swiss-Prot;Acc:Q9LHA8]
958	AT1G48370	0.46	0.46	0.47	2.27	2.31	2.39	0.8	0.84	0.84	1.03	0.84	1.03	-1.06097	NO	#N/A	1.12533	YES	UP	-0.10523	NO	#N/A	NO	YSL8	Probable metal-nicotianamine transporter YSL8 [Source:UniProtKB/Swiss-Prot;Acc:Q6R3K4]
959	AT2G18600	2.41	2.48	2.61	2.74	2.9	3	1.37	1.45	1.45	3.78	1.45	3.78	-0.264637	NO	#N/A	-0.0604958	NO	#N/A	-1.41679	YES	DOWN	NO	RCE2	Probable NEDD8-conjugating enzyme Ubc12-like [Source:UniProtKB/Swiss-Prot;Acc:Q9ZU75]
960	AT1G56430	5.82	5.89	5.99	10.54	10.66	10.96	19.9	20.59	20.72	15.76	20.72	15.76	-1.39226	YES	DOWN	-0.699887	NO	#N/A	0.135295	NO	#N/A	NO	NAS4	Probable nicotianamine synthase 4 [Source:UniProtKB/Swiss-Prot;Acc:Q9C7X5]
961	AT2G33380	110.88	112.27	119.1	469.48	492.97	495.61	70.06	74.59	78.16	95.05	78.16	95.05	0.351419	NO	#N/A	2.28391	YES	UP	0.348608	NO	#N/A	NO	PXG3	Probable peroxygenase 3 [Source:UniProtKB/Swiss-Prot;Acc:O22788]
962	AT3G15720	0.8	0.82	0.82	0.24	0.25	0.25	0.55	0.55	0.56	0.09	0.56	0.09	3.5763	YES	UP	0	NO	#N/A	1.06942	NO	#N/A	NO		Probable polygalacturonase At3g15720 [Source:UniProtKB/Swiss-Prot;Acc:Q9LW07]
963	AT2G18480	0.96	1	1.03	1.58	1.66	1.66	0.58	0.62	0.65	0.39	0.65	0.39	1.06413	NO	#N/A	1.98705	YES	UP	-0.0686166	NO	#N/A	NO	PLT3	Probable polyol transporter 3 [Source:UniProtKB/Swiss-Prot;Acc:Q9ZNS0]
964	AT3G05640	9.81	9.86	10.59	16.7	17.25	17.28	3.4	3.62	3.72	8.71	3.72	8.71	0.517437	NO	#N/A	1.27701	NO	#N/A	-1.32929	YES	DOWN	NO		Probable protein phosphatase 2C 34 [Source:UniProtKB/Swiss-Prot;Acc:Q9M9W9]
965	AT3G62260	7.96	8.11	8.49	22.86	23.35	23.71	6.28	6.35	6.57	9.58	6.57	9.58	-0.0671409	NO	#N/A	1.26829	YES	UP	-0.0508764	NO	#N/A	NO		Probable protein phosphatase 2C 49 [Source:UniProtKB/Swiss-Prot;Acc:Q3EAF9]
966	AT4G33920	8.95	9	9.42	35.87	37.52	37.76	10.25	10.92	11.14	11.36	11.14	11.36	-0.306987	NO	#N/A	1.6476	YES	UP	0.302376	NO	#N/A	NO		Probable protein phosphatase 2C 63 [Source:UniProtKB/Swiss-Prot;Acc:O81760]
967	AT5G59220	1.51	1.57	1.67	28.57	29.63	30.98	0.39	0.41	0.42	0.98	0.42	0.98	0.996966	NO	#N/A	4.84742	YES	UP	-0.0468864	NO	#N/A	NO	SAG113	Probable protein phosphatase 2C 78 [Source:UniProtKB/Swiss-Prot;Acc:Q9FIF5]
968	AT1G11050	5.04	5.14	5.18	11.74	12.15	12.44	4.4	4.71	4.82	5.7	4.82	5.7	-0.0785956	NO	#N/A	1.02594	YES	UP	0.301435	NO	#N/A	NO		Probable receptor-like protein kinase At1g11050 [Source:UniProtKB/Swiss-Prot;Acc:O04086]
969	AT4G10390	1.13	1.18	1.25	2.22	2.27	2.37	1.11	1.19	1.23	0.63	1.23	0.63	0.515731	NO	#N/A	1.80479	YES	UP	0.386758	NO	#N/A	NO		Probable receptor-like protein kinase At4g10390 [Source:UniProtKB/Swiss-Prot;Acc:Q9SV83]
970	AT4G17660	0.04	0.04	0.04	0	0	0	0.45	0.45	0.46	0.62	0.46	0.62	-4.03473	YES	DOWN	-4.96549	YES	DOWN	-1.23266	NO	#N/A	NO	PBL20	Probable serine/threonine-protein kinase PBL20 [Source:UniProtKB/Swiss-Prot;Acc:F4JPX3]
971	AT3G48260	1.19	1.22	1.3	0.92	0.98	1.01	0.95	1.02	1.03	0.28	1.03	0.28	2.15707	YES	UP	0.871992	NO	#N/A	1.83752	YES	UP	NO	WNK3	Probable serine/threonine-protein kinase WNK3 [Source:UniProtKB/Swiss-Prot;Acc:Q9STK6]
972	AT1G23090	3.66	3.83	3.85	15.4	16.2	16.21	7.45	7.62	7.73	7.75	7.73	7.75	-1.0285	YES	DOWN	1.04132	NO	#N/A	0.0754522	NO	#N/A	NO	SULTR3;3	Probable sulfate transporter 3.3 [Source:UniProtKB/Swiss-Prot;Acc:Q9SXS2]
973	AT1G25054	8.44	8.62	8.92	2.98	3.13	3.19	4.93	5.3	5.56	13.7	5.56	13.7	-0.343315	NO	#N/A	-2.22094	YES	DOWN	-1.42586	YES	DOWN	NO	LPXC5	Probable UDP-3-O-acyl-N-acetylglucosamine deacetylase 3, mitochondrial [Source:UniProtKB/Swiss-Prot;Acc:P0DKB8]
974	AT1G25210	0.2	0.21	0.21	0.16	0.17	0.17	0.2	0.2	0.21	0.42	0.21	0.42	-0.760049	NO	#N/A	-1.36938	YES	DOWN	-0.412832	NO	#N/A	NO	LPXC5	Probable UDP-3-O-acyl-N-acetylglucosamine deacetylase 3, mitochondrial [Source:UniProtKB/Swiss-Prot;Acc:P0DKB8]
975	AT2G23320	25.64	25.71	26.96	58.08	62.15	63.56	24.39	26.22	26.83	22.34	26.83	22.34	0.131052	NO	#N/A	1.35691	YES	UP	-0.241008	NO	#N/A	NO	WRKY15	Probable WRKY transcription factor 15 [Source:UniProtKB/Swiss-Prot;Acc:O22176]
976	AT5G52830	0.27	0.28	0.29	1.21	1.29	1.33	1.03	1.1	1.14	1.55	1.14	1.55	-2.49746	YES	DOWN	-0.14672	NO	#N/A	-0.976244	NO	#N/A	NO	WRKY27	Probable WRKY transcription factor 27 [Source:UniProtKB/Swiss-Prot;Acc:Q9FLX8]
977	AT5G22570	3.02	3.11	3.25	3.01	3.22	3.33	3.66	3.71	3.73	6.02	3.73	6.02	-0.749523	NO	#N/A	-1.02241	YES	DOWN	-0.0463267	NO	#N/A	NO	WRKY38	Probable WRKY transcription factor 38 [Source:UniProtKB/Swiss-Prot;Acc:Q8GWF1]
978	AT1G80840	4.42	4.43	4.65	98.52	105.19	107.34	4.13	4.36	4.52	2.93	4.52	2.93	0.379153	NO	#N/A	5.04158	YES	UP	0.530515	NO	#N/A	NO	WRKY40	Probable WRKY transcription factor 40 [Source:UniProtKB/Swiss-Prot;Acc:Q9SAH7]
979	AT3G01970	0.55	0.56	0.6	3.11	3.17	3.21	0.64	0.68	0.69	0.71	0.69	0.71	-0.303247	NO	#N/A	2.11548	YES	UP	0.406126	NO	#N/A	NO	WRKY45	Probable WRKY transcription factor 45 [Source:UniProtKB/Swiss-Prot;Acc:Q9S763]
980	AT5G49520	0.61	0.61	0.65	2.46	2.48	2.48	0.54	0.55	0.58	0.99	0.58	0.99	-0.453106	NO	#N/A	1.28704	YES	UP	-0.132674	NO	#N/A	NO	WRKY48	Probable WRKY transcription factor 48 [Source:UniProtKB/Swiss-Prot;Acc:Q9FGZ4]
981	AT5G26170	3.52	3.65	3.91	1.74	1.8	1.86	5.2	5.43	5.56	7.76	5.56	7.76	-1.09344	YES	DOWN	-2.18324	YES	DOWN	-0.307018	NO	#N/A	NO	WRKY50	Probable WRKY transcription factor 50 [Source:UniProtKB/Swiss-Prot;Acc:Q8VWQ5]
982	AT5G64810	1.89	1.91	1.92	2.81	3.02	3.1	4.6	4.9	5.01	4.86	5.01	4.86	-1.31291	YES	DOWN	-0.722025	NO	#N/A	-0.457655	NO	#N/A	NO	WRKY51	Probable WRKY transcription factor 51 [Source:UniProtKB/Swiss-Prot;Acc:Q93WU9]
983	AT4G23810	6.06	6.3	6.69	30.11	31.6	32.07	5.92	6.22	6.37	6.42	6.37	6.42	-0.0120665	NO	#N/A	2.21056	YES	UP	0.504923	NO	#N/A	NO	WRKY53	Probable WRKY transcription factor 53 [Source:UniProtKB/Swiss-Prot;Acc:Q9SUP6]
984	AT3G30775	5.21	5.25	5.34	12.98	13.95	14.63	4.46	4.8	4.87	4.8	4.87	4.8	0.12686	NO	#N/A	1.41896	YES	UP	0.339486	NO	#N/A	NO	POX1	Proline dehydrogenase 1, mitochondrial [Source:UniProtKB/Swiss-Prot;Acc:P92983]
985	AT5G22860	6.46	6.72	6.77	22.89	23.74	24.13	5.4	5.79	5.87	7.02	5.87	7.02	0.00289553	NO	#N/A	1.66108	YES	UP	-0.599038	NO	#N/A	NO		Prolylcarboxypeptidase-like protein [Source:UniProtKB/TrEMBL;Acc:Q9FFC2]
986	AT4G22470	0.61	0.63	0.64	19.95	21.11	21.5	0.52	0.54	0.55	0	0.55	0	1.77323	NO	#N/A	9.70042	YES	UP	-	NO	#N/A	NO		Protease inhibitor/seed storage/lipid transfer protein (LTP) family protein [Source:UniProtKB/TrEMBL;Acc:F4JLV4]
987	AT3G44450	29.31	30.27	31.6	20.73	22.24	23.11	41.17	43.21	44.56	41.38	44.56	41.38	-0.48167	NO	#N/A	-1.01938	YES	DOWN	-0.404206	NO	#N/A	NO	BIC2	Protein BIC2 [Source:UniProtKB/Swiss-Prot;Acc:Q9M280]
988	AT3G13980	9.21	9.52	9.76	10.91	11.64	11.8	11.01	11.18	11.38	5.64	11.38	5.64	0.330308	NO	#N/A	0.600162	NO	#N/A	1.01212	YES	UP	NO		Protein BIG GRAIN 1-like A [Source:UniProtKB/Swiss-Prot;Acc:Q9LVK2]
989	AT2G42540	95.53	95.91	97.97	195.91	210.38	219.74	57.72	59.07	61.12	83.06	61.12	83.06	0.348898	NO	#N/A	1.264	YES	UP	-0.357362	NO	#N/A	NO	COR15A	Protein COLD-REGULATED 15A, chloroplastic [Source:UniProtKB/Swiss-Prot;Acc:Q42512]
990	AT2G42530	5.9	5.93	6.31	13.86	14.55	15.25	4.2	4.28	4.32	5.66	4.32	5.66	0.213934	NO	#N/A	1.27404	YES	UP	-0.10507	NO	#N/A	NO	COR15B	Protein COLD-REGULATED 15B, chloroplastic [Source:UniProtKB/Swiss-Prot;Acc:Q9SIN5]
991	AT5G52450	5.7	5.8	6	18.55	19.81	20.6	4.73	4.92	5	5.86	5	5.86	0.0657801	NO	#N/A	1.64554	YES	UP	0.0384062	NO	#N/A	NO	DTX16	Protein DETOXIFICATION [Source:UniProtKB/TrEMBL;Acc:A0A178UMN3]
992	AT1G73700	0.93	0.95	0.99	0.3	0.32	0.33	0.51	0.55	0.57	1.44	0.57	1.44	-0.265546	NO	#N/A	-2.27034	YES	DOWN	-0.991335	NO	#N/A	NO	DTX17	Protein DETOXIFICATION 17 [Source:UniProtKB/Swiss-Prot;Acc:Q9C9U1]
993	AT3G23550	0.59	0.6	0.64	6.26	6.34	6.6	2.88	3.1	3.18	0.65	3.18	0.65	-1.29166	NO	#N/A	3.24909	YES	UP	2.19392	YES	UP	NO	DTX18	Protein DETOXIFICATION 18 [Source:UniProtKB/Swiss-Prot;Acc:Q9LUH3]
994	AT2G04050	0.1	0.1	0.1	1.78	1.79	1.82	0.06	0.06	0.06	0.19	0.06	0.19	-0.552541	NO	#N/A	3.20944	YES	UP	1.01057	NO	#N/A	NO	DTX3	Protein DETOXIFICATION 3 [Source:UniProtKB/Swiss-Prot;Acc:Q9SIA4]
995	AT1G61890	14.67	15.35	15.96	56.6	57.54	60.06	13.04	13.86	14.35	12.88	14.35	12.88	0.197044	NO	#N/A	2.1295	YES	UP	-0.0929654	NO	#N/A	NO	DTX37	Protein DETOXIFICATION 37 [Source:UniProtKB/Swiss-Prot;Acc:O80695]
996	AT2G04070	0.07	0.07	0.07	1.44	1.45	1.5	1.03	1.05	1.09	0.72	1.09	0.72	-3.33958	YES	DOWN	0.795084	NO	#N/A	-0.667703	NO	#N/A	NO	DTX4	Protein DETOXIFICATION 4 [Source:UniProtKB/Swiss-Prot;Acc:Q9SIA3]
997	AT1G58340	0.19	0.2	0.21	1.89	1.89	1.97	0.28	0.29	0.29	0.03	0.29	0.03	0.777608	NO	#N/A	6.09926	YES	UP	1.53434	NO	#N/A	NO	DTX48	Protein DETOXIFICATION 48 [Source:UniProtKB/Swiss-Prot;Acc:Q9SLV0]
998	AT5G52050	1.84	1.86	1.94	18.28	19.35	19.78	2.57	2.65	2.76	2.41	2.76	2.41	-0.426503	NO	#N/A	2.90903	YES	UP	-1.0633	NO	#N/A	NO	DTX50	Protein DETOXIFICATION 50 [Source:UniProtKB/Swiss-Prot;Acc:Q9FJ87]
999	AT2G04100	0.57	0.59	0.63	1.66	1.66	1.72	0.64	0.66	0.68	0.38	0.68	0.38	0.313891	NO	#N/A	2.12198	YES	UP	-0.31034	NO	#N/A	NO	DTX6	Protein DETOXIFICATION 6 [Source:UniProtKB/Swiss-Prot;Acc:Q8RWF5]
1000	AT1G66760	13.31	13.79	14.87	23.87	25.56	26.51	13.22	13.99	14.43	8.2	14.43	8.2	0.445024	NO	#N/A	1.52898	YES	UP	0.696855	NO	#N/A	NO	DTX9	Protein DETOXIFICATION 9 [Source:UniProtKB/Swiss-Prot;Acc:Q9C9M8]
1001	AT1G21750	37.26	37.44	40.35	36.15	37.74	38.92	47.81	50.65	51.72	72.16	51.72	72.16	-0.768887	NO	#N/A	-1.01335	YES	DOWN	-0.38666	NO	#N/A	NO	PDIL1-1	Protein disulfide isomerase-like 1-1 [Source:UniProtKB/Swiss-Prot;Acc:Q9XI01]
1002	AT1G77510	22.21	22.93	23.28	20.72	21.54	21.79	35.65	36.84	37.45	54.31	37.45	54.31	-1.24651	YES	DOWN	-1.40772	YES	DOWN	-0.553428	NO	#N/A	NO	PDIL1-2	Protein disulfide isomerase-like 1-2 [Source:UniProtKB/Swiss-Prot;Acc:Q9SRG3]
1003	AT1G04980	6.37	6.39	6.81	3.88	3.89	3.93	9.84	9.98	10.46	15.11	10.46	15.11	-1.20285	YES	DOWN	-1.97999	YES	DOWN	-0.511899	NO	#N/A	NO	PDIL2-2	Protein disulfide-isomerase like 2-2 [Source:UniProtKB/Swiss-Prot;Acc:Q9MAU6]
1004	AT4G10500	13.13	13.22	14.19	8.54	8.78	8.97	33.43	33.74	34.21	47.29	34.21	47.29	-1.80334	YES	DOWN	-2.48961	YES	DOWN	-0.639787	NO	#N/A	NO	DLO1	Protein DMR6-LIKE OXYGENASE 1 [Source:UniProtKB/Swiss-Prot;Acc:Q9ZSA8]
1005	AT2G17840	8.89	9.24	9.87	26.01	27.12	27.18	7.08	7.3	7.5	9.94	7.5	9.94	0.0323044	NO	#N/A	1.39241	YES	UP	0.0353125	NO	#N/A	NO	ERD7	Protein EARLY-RESPONSIVE TO DEHYDRATION 7, chloroplastic [Source:UniProtKB/Swiss-Prot;Acc:O48832]
1006	AT4G08950	5.19	5.26	5.35	13.38	13.52	14.15	7.55	8.1	8.43	3.37	8.43	3.37	0.0587035	NO	#N/A	1.96997	YES	UP	1.21303	YES	UP	NO	EXO	Protein EXORDIUM [Source:UniProtKB/Swiss-Prot;Acc:Q9ZPE7]
1007	AT1G35140	1.52	1.54	1.58	21.22	22.9	23.26	0.52	0.53	0.54	0.15	0.54	0.15	2.46566	YES	UP	6.32579	YES	UP	0.920566	NO	#N/A	NO	EXL1	Protein EXORDIUM-like 1 [Source:UniProtKB/Swiss-Prot;Acc:Q9C6E4]
1008	AT5G64260	7.77	8.09	8.52	20.73	21.82	22.69	3.95	4.23	4.33	5.28	4.33	5.28	0.711354	NO	#N/A	1.95503	YES	UP	-0.67611	NO	#N/A	NO	EXL2	Protein EXORDIUM-like 2 [Source:UniProtKB/Swiss-Prot;Acc:Q9FE06]
1009	AT4G31730	1.19	1.22	1.25	2.75	2.79	2.89	2.09	2.2	2.21	0.87	2.21	0.87	-0.110009	NO	#N/A	1.63655	YES	UP	0.391344	NO	#N/A	NO	GDU1	Protein GLUTAMINE DUMPER 1 [Source:UniProtKB/Swiss-Prot;Acc:O81775]
1010	AT3G50930	4.78	4.91	4.95	12.46	13.14	13.14	3.76	3.79	3.84	5.54	3.84	5.54	-0.027332	NO	#N/A	1.15428	YES	UP	-0.49315	NO	#N/A	NO	HSR4	Protein HYPER-SENSITIVITY-RELATED 4 [Source:UniProtKB/Swiss-Prot;Acc:Q8VZG2]
1011	AT3G22275	0.78	0.8	0.8	2.12	2.19	2.29	0.16	0.16	0.17	0.09	0.17	0.09	2.76553	NO	#N/A	4.58141	YES	UP	0.0789404	NO	#N/A	NO	JAZ13	Protein JAZ13 [Source:UniProtKB/Swiss-Prot;Acc:F4J078]
1012	AT5G40540	1.43	1.45	1.49	2.8	2.93	3.03	2.32	2.5	2.62	1.28	2.62	1.28	-0.245319	NO	#N/A	1.12198	YES	UP	0.497971	NO	#N/A	NO		Protein kinase ATN1 [Source:UniProtKB/TrEMBL;Acc:Q9FM43]
1013	AT1G66930	0.18	0.18	0.19	0.29	0.29	0.3	0.56	0.6	0.61	0.08	0.61	0.08	-0.485427	NO	#N/A	0.192645	NO	#N/A	2.89173	YES	UP	NO	LRK10L-2.7	Protein kinase superfamily protein [Source:TAIR;Acc:AT1G66930]
1014	AT2G47060	32.62	34.18	36.49	58.73	59.1	59.46	24.77	25.84	26.72	25.53	26.72	25.53	0.409229	NO	#N/A	1.1483	YES	UP	-0.446213	NO	#N/A	NO		Protein kinase superfamily protein [Source:TAIR;Acc:AT2G47060]
1015	AT1G71530	0	0	0	0.53	0.56	0.58	0.04	0.04	0.04	0.15	0.04	0.15	-	NO	#N/A	3.1255	YES	UP	-0.0324215	NO	#N/A	NO		Protein kinase superfamily protein [Source:UniProtKB/TrEMBL;Acc:Q9C9I9]
1016	AT3G57700	0.85	0.86	0.93	0.16	0.17	0.17	1.08	1.14	1.14	0	1.14	0	1.2115	NO	#N/A	-1.18903	NO	#N/A	5.08996	YES	UP	NO		Protein kinase superfamily protein [Source:UniProtKB/TrEMBL;Acc:Q9SVY4]
1017	AT3G27960	3.79	3.81	3.87	6.01	6.37	6.68	3.65	3.72	3.83	3.06	3.83	3.06	0.205097	NO	#N/A	1.02743	YES	UP	-0.219579	NO	#N/A	NO	KLCR2	Protein KINESIN LIGHT CHAIN-RELATED 2 [Source:UniProtKB/Swiss-Prot;Acc:Q9LII8]
1018	AT2G33580	4.15	4.22	4.46	18.36	18.49	19.06	4.21	4.5	4.59	5.34	4.59	5.34	-0.251179	NO	#N/A	1.76669	YES	UP	-1.01874	NO	#N/A	NO	LYK5	Protein LYK5 [Source:UniProtKB/Swiss-Prot;Acc:O22808]
1019	AT1G69870	11.79	11.82	12.54	29.77	29.93	30.8	8.63	8.92	9.16	13.42	9.16	13.42	0.00599874	NO	#N/A	1.13315	YES	UP	0.188741	NO	#N/A	NO	NPF2.13	Protein NRT1/ PTR FAMILY 2.13 [Source:UniProtKB/Swiss-Prot;Acc:Q8RX77]
1020	AT3G45680	0.73	0.74	0.75	1.62	1.68	1.73	1.33	1.33	1.36	0.56	1.36	0.56	-0.15978	NO	#N/A	1.52797	YES	UP	-0.0305414	NO	#N/A	NO	NPF2.3	Protein NRT1/ PTR FAMILY 2.3 [Source:UniProtKB/Swiss-Prot;Acc:Q9M175]
1021	AT1G72120	4.4	4.54	4.72	8.74	9.29	9.57	3.41	3.59	3.66	3.95	3.66	3.95	0.240816	NO	#N/A	1.12747	YES	UP	-0.225713	NO	#N/A	NO	NPF5.14	Protein NRT1/ PTR FAMILY 5.14 [Source:UniProtKB/Swiss-Prot;Acc:Q8VZE2]
1022	AT1G22570	1.13	1.17	1.23	3.42	3.61	3.67	0.99	1.03	1.05	2.2	1.05	2.2	-0.626588	NO	#N/A	0.973283	NO	#N/A	-1.16865	YES	DOWN	NO	NPF5.15	Protein NRT1/ PTR FAMILY 5.15 [Source:UniProtKB/Swiss-Prot;Acc:Q9SK99]
1023	AT5G46050	0.81	0.83	0.85	0.49	0.49	0.5	0.87	0.89	0.91	1.57	0.91	1.57	-0.701776	NO	#N/A	-1.67157	YES	DOWN	-0.340382	NO	#N/A	NO	NPF5.2	Protein NRT1/ PTR FAMILY 5.2 [Source:UniProtKB/Swiss-Prot;Acc:Q9FNL7]
1024	AT2G37900	1.3	1.31	1.35	1.91	2.06	2.06	1.52	1.59	1.65	0.83	1.65	0.83	0.258669	NO	#N/A	1.18426	YES	UP	-0.212994	NO	#N/A	NO	NPF5.6	Protein NRT1/ PTR FAMILY 5.6 [Source:UniProtKB/Swiss-Prot;Acc:P0CI03]
1025	AT4G21680	0	0	0	2.15	2.22	2.29	0.02	0.02	0.02	0	0.02	0	-	NO	#N/A	7.35079	YES	UP	-	NO	#N/A	NO	NPF7.2	Protein NRT1/ PTR FAMILY 7.2 [Source:UniProtKB/Swiss-Prot;Acc:Q8GXN2]
1026	AT1G32450	4.82	4.85	5.14	12.37	12.62	13.15	11.25	12.1	12.31	10.62	12.31	10.62	-1.09734	YES	DOWN	0.184992	NO	#N/A	-0.449727	NO	#N/A	NO	NPF7.3	Protein NRT1/ PTR FAMILY 7.3 [Source:UniProtKB/Swiss-Prot;Acc:Q9LQL2]
1027	AT1G13470	33.21	33.47	35.34	26.59	28.03	29.13	32.88	33.1	34.2	58.58	34.2	58.58	-0.569132	NO	#N/A	-1.16016	YES	DOWN	-0.24806	NO	#N/A	NO		Protein of unknown function (DUF1262) [Source:TAIR;Acc:AT1G13470]
1028	AT2G19460	8.76	9.09	9.25	12.23	12.38	12.96	10.91	11.53	12.05	5.95	12.05	5.95	0.178267	NO	#N/A	1.01847	YES	UP	-0.104182	NO	#N/A	NO		Protein of unknown function (DUF3511) [Source:TAIR;Acc:AT2G19460]
1029	AT1G53890	3.81	3.93	4.05	7.37	7.56	7.88	4.04	4.1	4.26	3.48	4.26	3.48	0.071491	NO	#N/A	1.06956	YES	UP	-0.436517	NO	#N/A	NO		Protein of unknown function (DUF567) [Source:TAIR;Acc:AT1G53890]
1030	AT1G65390	0.47	0.47	0.49	5.32	5.37	5.46	0.21	0.22	0.23	0.45	0.23	0.45	0.339692	NO	#N/A	3.54824	YES	UP	0.185831	NO	#N/A	NO	PP2A5	Protein PHLOEM PROTEIN 2-LIKE A5 [Source:UniProtKB/Swiss-Prot;Acc:Q9C5Q9]
1031	AT1G07430	1.07	1.08	1.12	4.02	4.18	4.21	0.4	0.43	0.45	1.4	0.45	1.4	0.00885092	NO	#N/A	1.5053	YES	UP	-1.76621	YES	DOWN	NO	AIP1	Protein phosphatase 2C 3 [Source:UniProtKB/Swiss-Prot;Acc:Q9LNW3]
1032	AT2G17500	2.87	2.9	3.12	16.39	17.03	17.14	1.3	1.34	1.37	3.43	1.37	3.43	0.111291	NO	#N/A	2.22837	YES	UP	-1.37931	YES	DOWN	NO	PILS5	Protein PIN-LIKES 5 [Source:UniProtKB/Swiss-Prot;Acc:Q9SHL8]
1033	AT1G14880	246.13	256.06	269.43	141.03	144.99	146.79	360.58	365.17	373.01	646.83	373.01	646.83	-1.34562	YES	DOWN	-2.22376	YES	DOWN	-0.679741	NO	#N/A	NO	PCR1	Protein PLANT CADMIUM RESISTANCE 1 [Source:UniProtKB/Swiss-Prot;Acc:Q9LQU2]
1034	AT1G52200	2.85	2.89	2.91	6.38	6.82	7.1	4.49	4.66	4.68	6.01	4.68	6.01	-1.04384	YES	DOWN	0.281632	NO	#N/A	-0.36743	NO	#N/A	NO	PCR8	Protein PLANT CADMIUM RESISTANCE 8 [Source:UniProtKB/Swiss-Prot;Acc:Q9M815]
1035	AT3G30720	15.29	15.54	16.26	10.68	11.24	11.67	5.08	5.23	5.43	52.83	5.43	52.83	-1.74622	YES	DOWN	-2.3527	YES	DOWN	-3.29962	YES	DOWN	YES	QQS	Protein QQS [Source:UniProtKB/Swiss-Prot;Acc:Q3E7K4]
1036	AT3G49570	2.36	2.42	2.43	19.09	19.56	20.12	5.74	5.9	6.19	6.16	6.19	6.16	-1.33059	YES	DOWN	1.59879	YES	UP	0.226181	NO	#N/A	NO	LSU3	Protein RESPONSE TO LOW SULFUR 3 [Source:UniProtKB/Swiss-Prot;Acc:Q9SCK2]
1037	AT5G24655	1.28	1.31	1.39	3.73	3.99	4.03	3.22	3.26	3.29	4.24	3.29	4.24	-1.67309	YES	DOWN	-0.00245356	NO	#N/A	-0.651577	NO	#N/A	NO	LSU4	Protein RESPONSE TO LOW SULFUR 4 [Source:UniProtKB/Swiss-Prot;Acc:Q8L8S2]
1038	AT5G37260	2.57	2.59	2.74	4.11	4.29	4.46	2.78	2.94	3.01	1.84	3.01	1.84	0.239846	NO	#N/A	1.18807	YES	UP	0.52413	NO	#N/A	NO	RVE2	Protein REVEILLE 2 [Source:UniProtKB/Swiss-Prot;Acc:F4K5X6]
1039	AT4G36260	0.74	0.74	0.79	1.22	1.28	1.31	0.22	0.24	0.24	1.54	0.24	1.54	-0.548491	NO	#N/A	0.198608	NO	#N/A	-2.76621	YES	DOWN	NO	SRS2	Protein SHI RELATED SEQUENCE 2 [Source:UniProtKB/Swiss-Prot;Acc:O65517]
1040	AT1G09070	103.85	106.79	114.83	407.45	418.44	433.28	78.09	82.53	86.28	102.81	86.28	102.81	0.15705	NO	#N/A	1.96791	YES	UP	0.0848409	NO	#N/A	NO	SRC2	Protein SRC2 homolog [Source:UniProtKB/Swiss-Prot;Acc:O04023]
1041	AT1G17020	0.28	0.28	0.29	5.05	5.43	5.63	0.3	0.32	0.34	0.04	0.34	0.04	1.01707	NO	#N/A	6.97996	YES	UP	0.547488	NO	#N/A	NO	SRG1	Protein SRG1 [Source:UniProtKB/Swiss-Prot;Acc:Q39224]
1042	AT4G11910	0.43	0.45	0.47	2.1	2.12	2.18	0.44	0.45	0.47	0.67	0.47	0.67	-0.42303	NO	#N/A	1.63655	YES	UP	0.718587	NO	#N/A	NO	SGR2	Protein STAY-GREEN 2, chloroplastic [Source:UniProtKB/Swiss-Prot;Acc:Q66WT5]
1043	AT1G74020	4.84	4.85	4.97	23.9	25.75	26.83	4.71	4.78	4.88	6.52	4.88	6.52	-0.289686	NO	#N/A	1.85279	YES	UP	0.441598	NO	#N/A	NO	SSL12	Protein STRICTOSIDINE SYNTHASE-LIKE 12 [Source:UniProtKB/Swiss-Prot;Acc:P94111]
1044	AT3G51440	3.19	3.32	3.55	6.04	6.31	6.42	3.49	3.54	3.62	6.64	3.62	6.64	-1.00955	YES	DOWN	0.151405	NO	#N/A	-0.3416	NO	#N/A	NO	SSL6	Protein STRICTOSIDINE SYNTHASE-LIKE 6 [Source:UniProtKB/Swiss-Prot;Acc:Q9SD05]
1045	AT3G51450	24.05	25.22	25.76	33.14	34.73	35.14	18.15	19.18	19.81	15.03	19.81	15.03	0.589295	NO	#N/A	1.11953	YES	UP	-0.241889	NO	#N/A	NO	SSL7	Protein STRICTOSIDINE SYNTHASE-LIKE 7 [Source:UniProtKB/Swiss-Prot;Acc:Q9SD04]
1046	AT3G57010	0.97	0.98	1.02	6.63	6.84	7.15	1.3	1.33	1.37	1.09	1.37	1.09	-0.257356	NO	#N/A	2.59075	YES	UP	-0.246788	NO	#N/A	NO	SSL8	Protein STRICTOSIDINE SYNTHASE-LIKE 8 [Source:UniProtKB/Swiss-Prot;Acc:Q9M1J7]
1047	AT1G04770	18.8	19.36	20.7	68.03	71.84	75.31	24.1	25.86	26.73	21.93	26.73	21.93	-0.262176	NO	#N/A	1.61154	YES	UP	0.243557	NO	#N/A	NO		Protein SULFUR DEFICIENCY-INDUCED 2 [Source:UniProtKB/Swiss-Prot;Acc:Q8L730]
1048	AT4G03320	1.49	1.5	1.59	3.38	3.57	3.7	0.55	0.58	0.6	1.14	0.6	1.14	0.669279	NO	#N/A	1.55261	YES	UP	-0.210649	NO	#N/A	NO	TIC20-IV	Protein TIC 20-IV, chloroplastic [Source:UniProtKB/Swiss-Prot;Acc:Q9ZQZ9]
1049	AT1G17380	4.72	4.81	4.98	17.47	18.33	19.01	3.16	3.37	3.51	1.59	3.51	1.59	1.4423	YES	UP	3.26275	YES	UP	-0.5025	NO	#N/A	NO	TIFY11A	Protein TIFY 11A [Source:UniProtKB/Swiss-Prot;Acc:Q9LDU5]
1050	AT1G30135	0.91	0.93	0.99	3.04	3.26	3.27	0.17	0.17	0.18	0.09	0.18	0.09	2.97473	NO	#N/A	5.02887	YES	UP	1.17119	NO	#N/A	NO	TIFY5A	Protein TIFY 5A [Source:UniProtKB/Swiss-Prot;Acc:Q8LBM2]
1051	AT2G34600	1.15	1.19	1.25	8.94	9.61	9.73	0.66	0.71	0.73	0.09	0.73	0.09	1.98005	NO	#N/A	6.62977	YES	UP	0.827819	NO	#N/A	NO	TIFY 5B	Protein TIFY 5B [Source:UniProtKB/Swiss-Prot;Acc:O64687]
1052	AT3G60540	10	10.01	10.36	9.54	10.24	10.31	15.98	16.83	17.4	22.56	17.4	22.56	-1.04167	NO	#N/A	-1.2335	YES	DOWN	-0.220294	NO	#N/A	NO		Protein transport protein Sec61 subunit beta [Source:UniProtKB/TrEMBL;Acc:Q9M206]
1053	AT2G34070	15.01	15.59	15.89	59.84	61.35	61.44	11.87	12.65	13.04	13.51	13.04	13.51	0.214758	NO	#N/A	2.12643	YES	UP	-0.180035	NO	#N/A	NO	TBL37	Protein trichome birefringence-like 37 [Source:UniProtKB/Swiss-Prot;Acc:O22960]
1054	AT2G02710	15.4	15.53	16.53	37.75	38.9	39.33	11.2	11.33	11.84	15.48	11.84	15.48	0.149101	NO	#N/A	1.27599	YES	UP	0.116184	NO	#N/A	NO	TLP1	Protein TWIN LOV 1 [Source:UniProtKB/Swiss-Prot;Acc:O64511]
1055	AT3G55890	0.89	0.93	0.99	2.05	2.15	2.16	0.98	1	1.05	0.32	1.05	0.32	0.733547	NO	#N/A	2.64554	YES	UP	1.00856	NO	#N/A	NO		Protein yippee-like [Source:UniProtKB/TrEMBL;Acc:Q0WPD7]
1056	AT5G09530	2.21	2.31	2.43	0.4	0.41	0.42	1.55	1.64	1.71	0.22	1.71	0.22	3.39851	YES	UP	-0.805678	NO	#N/A	2.88859	YES	UP	NO	PELPK1	PRP10 [Source:UniProtKB/TrEMBL;Acc:A0A178UP14]
1057	AT1G19770	54.37	56.93	61.23	152.26	159.98	161.75	54.86	58.47	58.68	56.97	58.68	56.97	-0.000752383	NO	#N/A	1.39816	YES	UP	-0.103195	NO	#N/A	NO	PUP14	PUP14 [Source:UniProtKB/TrEMBL;Acc:A0A178WHV5]
1058	AT1G57990	7.31	7.39	7.68	39.98	40.99	41.29	6.85	7.2	7.5	5.32	7.5	5.32	0.303036	NO	#N/A	2.89125	YES	UP	0.444587	NO	#N/A	NO	PUP18	PUP18 [Source:UniProtKB/TrEMBL;Acc:A0A178WC51]
1059	AT3G17790	11.34	11.45	11.48	25.4	26.15	26.41	4.72	5.07	5.23	12.56	5.23	12.56	0.17525	NO	#N/A	1.36104	NO	#N/A	-1.36578	YES	DOWN	NO	PAP17	Purple acid phosphatase 17 [Source:UniProtKB/Swiss-Prot;Acc:Q9SCX8]
1060	AT1G60270	15.58	16.02	16.93	14.83	15.17	15.74	12.91	13.2	13.76	7.61	13.76	7.61	1.07816	YES	UP	0.658399	NO	#N/A	0.462404	NO	#N/A	NO	BGLU6	Putative beta-glucosidase 6 [Source:UniProtKB/Swiss-Prot;Acc:Q682B4]
1061	AT1G67980	0.22	0.22	0.23	2.76	2.78	2.86	0	0	0	0.22	0	0.22	0.606658	NO	#N/A	3.96328	YES	UP	0.775905	NO	#N/A	NO	CCOAMT	Putative caffeoyl-CoA O-methyltransferase At1g67980 [Source:UniProtKB/Swiss-Prot;Acc:Q9C9W3]
1062	AT4G23240	0.55	0.57	0.57	1.4	1.48	1.53	1.31	1.32	1.35	3.24	1.35	3.24	-2.50731	YES	DOWN	-0.828234	NO	#N/A	0.069709	NO	#N/A	NO	CRK16	Putative cysteine-rich receptor-like protein kinase 16 [Source:UniProtKB/Swiss-Prot;Acc:O65476]
1063	AT4G23310	2.4	2.41	2.46	1.34	1.4	1.44	2.12	2.23	2.25	3.39	2.25	3.39	-0.312771	NO	#N/A	-1.36501	YES	DOWN	-0.170718	NO	#N/A	NO	CRK23	Putative cysteine-rich receptor-like protein kinase 23 [Source:UniProtKB/Swiss-Prot;Acc:O65482]
1064	AT4G04540	0.28	0.28	0.3	0.24	0.26	0.27	0.16	0.17	0.18	0.92	0.18	0.92	-1.23195	NO	#N/A	-2.04995	YES	DOWN	-2.41252	YES	DOWN	NO	CRK39	Putative cysteine-rich receptor-like protein kinase 39 [Source:UniProtKB/Swiss-Prot;Acc:Q9SYS7]
1065	AT1G52710	7.59	7.89	8.24	5.35	5.66	5.72	4.46	4.49	4.65	3.92	4.65	3.92	1.00298	YES	UP	0.421664	NO	#N/A	-0.66617	NO	#N/A	NO		Putative cytochrome c oxidase subunit 5b-like [Source:UniProtKB/Swiss-Prot;Acc:Q9SSS5]
1066	AT2G35710	0.95	0.97	1.04	5.01	5.27	5.44	1.12	1.17	1.2	1.23	1.2	1.23	-0.306246	NO	#N/A	1.98359	YES	UP	-0.207606	NO	#N/A	NO	PGSIP8	Putative glucuronosyltransferase PGSIP8 [Source:UniProtKB/Swiss-Prot;Acc:Q8VZP6]
1067	AT5G63580	3.66	3.81	3.93	4.92	5.2	5.39	2.25	2.42	2.43	1.89	2.43	1.89	0.876369	NO	#N/A	1.36014	YES	UP	0.114934	NO	#N/A	NO	FLS2	Putative inactive flavonol synthase 2 [Source:UniProtKB/Swiss-Prot;Acc:B2GVM7]
1068	AT1G22800	0.38	0.4	0.43	8.41	8.62	8.99	8.23	8.32	8.65	7.96	8.65	7.96	-4.35449	YES	DOWN	0.0827231	NO	#N/A	-0.742668	NO	#N/A	NO		Putative methyltransferase At1g22800, mitochondrial [Source:UniProtKB/Swiss-Prot;Acc:O80543]
1069	AT1G01690	1.72	1.75	1.77	1.43	1.45	1.48	1.67	1.69	1.73	0.53	1.73	0.53	1.75318	YES	UP	0.644063	NO	#N/A	1.73135	YES	UP	NO	ATPRD3	Putative recombination initiation defects 3 [Source:UniProtKB/TrEMBL;Acc:F4HU48]
1070	AT5G44480	0.36	0.37	0.39	1.02	1.07	1.08	0.56	0.58	0.6	0.1	0.6	0.1	0.485427	NO	#N/A	3.2919	YES	UP	-0.127527	NO	#N/A	NO	DUR	Putative UDP-arabinose 4-epimerase 4 [Source:UniProtKB/Swiss-Prot;Acc:Q9FI17]
1071	AT2G25964	17.02	17.28	17.73	14	14.76	15.3	11.48	12.36	12.51	8.51	12.51	8.51	1.08057	YES	UP	0.577288	NO	#N/A	0.460246	NO	#N/A	NO		Putative uncharacterized protein [Source:UniProtKB/TrEMBL;Acc:Q0WR94]
1072	AT1G13550	0.7	0.71	0.76	0.16	0.17	0.18	0.88	0.89	0.9	1.09	0.9	1.09	-0.505235	NO	#N/A	-2.75249	YES	DOWN	0.618693	NO	#N/A	NO		Putative uncharacterized protein [Source:UniProtKB/TrEMBL;Acc:Q3EDD3]
1073	AT4G33467	0.13	0.13	0.13	10.35	10.39	10.63	0.12	0.12	0.13	0	0.13	0	1.58496	NO	#N/A	7.38876	YES	UP	-	NO	#N/A	NO		Putative uncharacterized protein [Source:UniProtKB/TrEMBL;Acc:Q570U1]
1074	AT1G55152	2.31	2.35	2.47	0.11	0.11	0.12	0	0	0	0	0	0	5.90324	YES	UP	-	NO	#N/A	-	NO	#N/A	NO		Putative uncharacterized protein [Source:UniProtKB/TrEMBL;Acc:Q570Y5]
1075	AT5G47060	2.29	2.34	2.46	2.14	2.19	2.21	1.81	1.93	1.95	4.22	1.95	4.22	-0.551338	NO	#N/A	-0.667833	NO	#N/A	-1.172	YES	DOWN	NO		Putative uncharacterized protein [Source:UniProtKB/TrEMBL;Acc:Q9FGQ9]
1076	AT5G45630	1.36	1.39	1.44	10.07	10.16	10.4	0.71	0.73	0.73	1.02	0.73	1.02	0.597064	NO	#N/A	3.27848	YES	UP	0.714206	NO	#N/A	NO		Putative uncharacterized protein [Source:UniProtKB/TrEMBL;Acc:Q9FK78]
1077	AT3G09260	3.16	3.17	3.2	1.93	2.07	2.09	1.85	1.93	1.96	0.1	1.96	0.1	5.06769	YES	UP	4.2919	YES	UP	4.29577	YES	UP	YES	BGLU23	PYK10 [Source:UniProtKB/TrEMBL;Acc:A0A178VCN3]
1078	AT5G45750	5.46	5.6	5.67	16.64	16.89	17.56	4.74	4.82	5	5.44	5	5.44	0.0752265	NO	#N/A	1.59146	YES	UP	-0.179149	NO	#N/A	NO	RABA1C	RABA1c [Source:UniProtKB/TrEMBL;Acc:A0A178UDB2]
1079	AT3G09910	2	2.06	2.11	2.81	2.94	2.94	1.26	1.36	1.4	0.81	1.4	0.81	1.03072	NO	#N/A	1.85756	YES	UP	-0.318511	NO	#N/A	NO	RABC2B	RABC2b [Source:UniProtKB/TrEMBL;Acc:A0A178V665]
1080	AT5G13330	0.12	0.12	0.12	11.95	11.98	12.36	0.08	0.08	0.09	0.12	0.09	0.12	0.125531	NO	#N/A	6.61383	YES	UP	1.58496	NO	#N/A	NO	ERF113	Rap2.6L [Source:UniProtKB/TrEMBL;Acc:A0A178UKL8]
1081	AT1G20440	37.51	37.98	40.17	146.73	151.31	153.59	27.63	29.19	29.61	32.72	29.61	32.72	0.283131	NO	#N/A	2.14905	YES	UP	0.730539	NO	#N/A	NO	COR47	RD17 [Source:UniProtKB/TrEMBL;Acc:A0A384KK16]
1082	AT2G32680	13.29	13.37	13.73	11.37	11.74	12.12	16.21	16.48	17.2	28.22	17.2	28.22	-1.04454	YES	DOWN	-1.32611	YES	DOWN	-0.552764	NO	#N/A	NO	AtRLP23	Receptor like protein 23 [Source:UniProtKB/Swiss-Prot;Acc:O48849]
1083	AT3G24900	0.91	0.93	0.99	0.53	0.55	0.57	1.29	1.37	1.37	2.17	1.37	2.17	-1.21279	YES	DOWN	-2.21244	YES	DOWN	-0.601092	NO	#N/A	NO	AtRLP39	Receptor like protein 39 [Source:UniProtKB/TrEMBL;Acc:A0A1I9LR86]
1084	AT3G25010	11.16	11.26	11.94	6.57	6.71	6.71	17.29	18.55	19.38	26.75	19.38	26.75	-1.22158	YES	DOWN	-2.04735	YES	DOWN	-0.36585	NO	#N/A	NO	AtRLP41	Receptor like protein 41 [Source:UniProtKB/TrEMBL;Acc:A0A1I9LTP5]
1085	AT5G27060	0.54	0.55	0.55	1.19	1.24	1.26	0.98	1	1.03	1.33	1.03	1.33	-1.26892	YES	DOWN	-4.80514e-16	NO	#N/A	0.0523554	NO	#N/A	NO	AtRLP53	receptor like protein 53 [Source:TAIR;Acc:AT5G27060]
1086	AT3G05360	0.58	0.61	0.63	1.86	1.89	1.92	0.75	0.77	0.8	0.74	0.8	0.74	-0.325095	NO	#N/A	1.3096	YES	UP	-0.541019	NO	#N/A	NO	RLP30	Receptor-like protein 30 [Source:UniProtKB/Swiss-Prot;Acc:Q9MA83]
1087	AT3G11010	30.24	30.91	33.14	18.09	19.3	20.19	38.42	41.4	42.91	60.37	42.91	60.37	-0.795437	NO	#N/A	-1.75408	YES	DOWN	-0.515174	NO	#N/A	NO	AtRLP34	Receptor-like protein 34 [Source:UniProtKB/Swiss-Prot;Acc:Q9SRL2]
1088	AT3G23110	10.03	10.19	10.62	5.83	6.2	6.48	11.5	12.15	12.62	14.28	12.62	14.28	-0.417141	NO	#N/A	-1.30739	YES	DOWN	0.193691	NO	#N/A	NO	AtRLP37	Receptor-like protein 37 [Source:UniProtKB/Swiss-Prot;Acc:Q9LS80]
1089	AT3G23120	19.66	20.4	21.51	12.47	13.19	13.36	20.19	20.52	20.76	26.97	20.76	26.97	-0.278881	NO	#N/A	-1.12545	YES	DOWN	-0.322255	NO	#N/A	NO	AtRLP38	Receptor-like protein 38 [Source:UniProtKB/Swiss-Prot;Acc:Q9LS79]
1090	AT3G25020	5.11	5.27	5.62	4.07	4.3	4.31	6.3	6.44	6.64	10.3	6.64	10.3	-0.767655	NO	#N/A	-1.35307	YES	DOWN	-0.203689	NO	#N/A	NO	AtRLP42	Receptor-like protein 42 [Source:UniProtKB/Swiss-Prot;Acc:Q9LJS0]
1091	AT3G28890	3.15	3.24	3.45	4.57	4.79	4.86	4.62	4.75	4.85	7.69	4.85	7.69	-1.2417	YES	DOWN	-0.508575	NO	#N/A	-0.293857	NO	#N/A	NO	AtRLP43	Receptor-like protein 43 [Source:UniProtKB/Swiss-Prot;Acc:Q9LJW7]
1092	AT1G65790	10.05	10.41	10.87	6.89	7.38	7.54	9.12	9.84	10.33	14.97	10.33	14.97	-0.362161	NO	#N/A	-1.13336	YES	DOWN	-0.35735	NO	#N/A	NO	SD17	Receptor-like serine/threonine-protein kinase SD1-7 [Source:UniProtKB/Swiss-Prot;Acc:Q39086]
1093	AT5G47910	16.99	17.33	17.63	36.11	38.59	39.81	16.42	16.86	17.26	17.69	17.26	17.69	-0.0190357	NO	#N/A	1.01544	YES	UP	0.420296	NO	#N/A	NO	RBOHD	Respiratory burst oxidase homolog protein D [Source:UniProtKB/Swiss-Prot;Acc:Q9FIJ0]
1094	AT5G62920	12.15	12.34	13.08	5.62	5.87	5.89	11.91	12.22	12.72	12.63	12.72	12.63	-0.0156588	NO	#N/A	-1.18822	YES	DOWN	-0.494669	NO	#N/A	NO	ARR6	Response regulator 6 [Source:UniProtKB/TrEMBL;Acc:Q0WSS6]
1095	AT5G51060	0.1	0.1	0.1	3.36	3.62	3.72	0.15	0.16	0.16	0.3	0.16	0.3	-1.34104	NO	#N/A	3.48343	YES	UP	0.0872224	NO	#N/A	NO	RBOHC	RHD2 [Source:UniProtKB/TrEMBL;Acc:A0A178UIV0]
1096	AT2G02990	1.11	1.16	1.19	4.88	5.25	5.33	0.22	0.23	0.23	0.06	0.23	0.06	4.30066	YES	UP	6.3699	YES	UP	-	NO	#N/A	NO	RNS1	Ribonuclease 1 [Source:UniProtKB/Swiss-Prot;Acc:P42813]
1097	ATCG00490	53.62	56.06	57.34	7.57	7.6	7.66	41.06	43	43.55	34.48	43.55	34.48	0.569968	NO	#N/A	-2.20715	YES	DOWN	-0.502711	NO	#N/A	NO	RBCL	Ribulose bisphosphate carboxylase large chain [Source:UniProtKB/Swiss-Prot;Acc:O03042]
1098	AT1G02610	5.87	5.96	5.97	10.99	11.04	11.53	4	4.19	4.26	4.74	4.26	4.74	0.373495	NO	#N/A	1.20637	YES	UP	0.236714	NO	#N/A	NO		RING/FYVE/PHD zinc finger superfamily protein [Source:UniProtKB/TrEMBL;Acc:F4HXK4]
1099	AT2G44578	1.14	1.14	1.19	1.91	1.92	1.93	0.21	0.21	0.22	0.11	0.22	0.11	2.97936	NO	#N/A	4.02887	YES	UP	-	NO	#N/A	NO		RING/U-box superfamily protein [Source:UniProtKB/TrEMBL;Acc:A8MS73]
1100	AT1G67856	1.76	1.77	1.89	4.03	4.15	4.31	2.23	2.26	2.3	1.41	2.3	1.41	0.082149	NO	#N/A	1.49281	YES	UP	-0.980237	NO	#N/A	NO		RING/U-box superfamily protein [Source:UniProtKB/TrEMBL;Acc:B3H543]
1101	AT2G38220	0.15	0.15	0.15	1.9	2	2.1	1	1.07	1.11	0.96	1.11	0.96	-2.64473	YES	DOWN	0.985645	NO	#N/A	0.325345	NO	#N/A	NO		RING/U-box superfamily protein [Source:UniProtKB/TrEMBL;Acc:B3H754]
1102	AT5G66070	6.88	7.06	7.35	17.18	17.78	18.14	5.87	6.05	6.11	4.76	6.11	4.76	0.445858	NO	#N/A	1.74791	YES	UP	-0.0406941	NO	#N/A	NO		RING/U-box superfamily protein [Source:UniProtKB/TrEMBL;Acc:F4JZ26]
1103	AT3G16720	11.21	11.66	11.84	31.61	32.2	32.37	11.77	12.07	12.37	15.29	12.37	15.29	-0.307307	NO	#N/A	1.02935	YES	UP	0.17073	NO	#N/A	NO	ATL2	RING-H2 finger protein ATL2 [Source:UniProtKB/Swiss-Prot;Acc:Q8L9T5]
1104	AT3G10910	2.18	2.26	2.36	3.64	3.81	3.89	2.09	2.14	2.22	1.35	2.22	1.35	0.466876	NO	#N/A	1.40577	YES	UP	-0.018859	NO	#N/A	NO	ATL72	RING-H2 finger protein ATL72 [Source:UniProtKB/Swiss-Prot;Acc:Q9SG96]
1105	AT1G20823	22.41	22.61	22.71	66.84	67.87	71.14	19.9	21.47	22.37	19.59	22.37	19.59	0.138036	NO	#N/A	1.7458	YES	UP	-0.0764004	NO	#N/A	NO	ATL80	RING-H2 finger protein ATL80 [Source:UniProtKB/Swiss-Prot;Acc:Q9LM69]
1106	AT3G18710	6.94	6.97	7.08	13.83	14.14	14.33	6.56	6.65	6.83	5.2	6.83	5.2	0.284779	NO	#N/A	1.39584	YES	UP	-0.440224	NO	#N/A	NO	PUB29	RING-type E3 ubiquitin transferase [Source:UniProtKB/TrEMBL;Acc:A0A178VJJ8]
1107	AT3G52450	0.75	0.75	0.79	2.81	2.9	2.92	0.33	0.33	0.35	0.68	0.35	0.68	0.421351	NO	#N/A	2.03344	YES	UP	-0.520007	NO	#N/A	NO	PUB22	RING-type E3 ubiquitin transferase [Source:UniProtKB/TrEMBL;Acc:A0A178VML4]
1108	AT5G50940	3.05	3.16	3.38	1.09	1.11	1.14	1.83	1.84	1.91	0.84	1.91	0.84	1.7897	YES	UP	-0.104136	NO	#N/A	0.570904	NO	#N/A	NO		RNA-binding KH domain-containing protein [Source:UniProtKB/TrEMBL;Acc:F4KAH4]
1109	AT2G01020	7415.98	7464.83	7511.52	841.13	897	905.81	5607.23	5964.66	6179.69	4022.42	6179.69	4022.42	1.08582	YES	UP	-2.47642	YES	DOWN	-0.345248	NO	#N/A	NO		rRNA [Source:TAIR;Acc:AT2G01020]
1110	AT3G41768	3180.51	3283.2	3361.33	910	959.77	977.68	2467.92	2576.7	2610.36	1911.23	2610.36	1911.23	0.611012	NO	#N/A	-1.08834	YES	DOWN	-0.333657	NO	#N/A	NO		rRNA [Source:TAIR;Acc:AT3G41768]
1111	AT3G41979	7415.98	7517.92	8020.22	841.13	885	912.65	5607.23	5727.31	5763.29	4022.42	5763.29	4022.42	1.08582	YES	UP	-2.47642	YES	DOWN	0.319566	NO	#N/A	NO		rRNA [Source:TAIR;Acc:AT3G41979]
1112	AT4G22530	1.82	1.82	1.87	7.02	7.18	7.44	2.03	2.13	2.13	3.95	2.13	3.95	-1.12586	YES	DOWN	1.10938	NO	#N/A	-0.260676	NO	#N/A	NO		S-adenosyl-L-methionine-dependent methyltransferases superfamily protein [Source:UniProtKB/TrEMBL;Acc:Q9SUW6]
1113	AT2G29350	7.74	7.88	8.16	177.69	187.3	189.11	7.92	8.28	8.59	7.44	8.59	7.44	0.0189309	NO	#N/A	4.54802	YES	UP	0.0537106	NO	#N/A	NO	SAG13	SAG13 [Source:UniProtKB/TrEMBL;Acc:A0A178VTS8]
1114	AT5G20230	16.95	17.18	18.24	183.01	187.35	193.93	23.22	24.7	24.95	23.2	24.95	23.2	-0.446173	NO	#N/A	2.95761	YES	UP	0.39927	NO	#N/A	NO	BCB	SAG14 [Source:UniProtKB/TrEMBL;Acc:A0A178UM84]
1115	AT5G64000	7.24	7.38	7.61	3.08	3.28	3.34	9.37	9.4	9.63	17.31	9.63	17.31	-1.21209	YES	DOWN	-2.51113	YES	DOWN	-0.668742	NO	#N/A	NO	SAL2	SAL2 phosphatase [Source:UniProtKB/Swiss-Prot;Acc:O49623]
1116	AT3G11480	0.46	0.48	0.5	5.34	5.36	5.62	0.19	0.2	0.21	0.08	0.21	0.08	1.96047	NO	#N/A	5.99234	YES	UP	-	NO	#N/A	NO	BSMT1	Salicylate/benzoate carboxyl methyltransferase [Source:UniProtKB/Swiss-Prot;Acc:Q6XMI3]
1117	AT3G55980	20.92	21.82	22.76	208.38	214.7	225.17	18.57	19.52	20.41	19.76	20.41	19.76	0.128217	NO	#N/A	3.36517	YES	UP	-0.201807	NO	#N/A	NO	SZF1	Salt-inducible zinc finger 1 [Source:UniProtKB/TrEMBL;Acc:A0A1I9LNJ4]
1118	AT4G17230	6.53	6.67	6.84	16.22	17.02	17.82	4.89	5.01	5.1	7.6	5.1	7.6	-0.0185972	NO	#N/A	1.06903	YES	UP	-0.022142	NO	#N/A	NO	SCL13	SCARECROW-like 13 [Source:TAIR;Acc:AT4G17230]
1119	AT3G46600	34.96	35.96	36.55	88.06	92.66	95.98	31.1	31.39	32.71	35.83	32.71	35.83	0.0422269	NO	#N/A	1.28616	YES	UP	-0.589756	NO	#N/A	NO	SCL30	Scarecrow-like protein 30 [Source:UniProtKB/Swiss-Prot;Acc:Q9SNB8]
1120	AT3G10450	2.85	2.9	2.98	4.63	4.85	4.99	2.51	2.67	2.75	1.99	2.75	1.99	0.375375	NO	#N/A	1.20141	YES	UP	-0.314037	NO	#N/A	NO	SCPL7	SCPL7 [Source:UniProtKB/TrEMBL;Acc:A0A178VAE4]
1121	AT1G04110	0.76	0.79	0.84	1	1.08	1.11	1.64	1.71	1.72	0.76	1.72	0.76	-0.438983	NO	#N/A	-0.0224374	NO	#N/A	1.16631	YES	UP	NO	SBT1.2	SDD1 [Source:UniProtKB/TrEMBL;Acc:A0A178WPN6]
1122	AT4G35770	16.75	16.82	17.71	35.88	38	39.6	11.42	11.58	12.03	11.01	12.03	11.01	0.590741	NO	#N/A	1.75624	YES	UP	0.206082	NO	#N/A	NO	STR15	SEN1 [Source:UniProtKB/TrEMBL;Acc:A0A178UYD5]
1123	AT4G02380	41.09	43.06	43.59	167.3	176.21	178.49	48.36	51.42	53.96	57.05	53.96	57.05	-0.395766	NO	#N/A	1.54139	YES	UP	-0.0186424	NO	#N/A	NO	SAG21	senescence-associated gene 21 [Source:TAIR;Acc:AT4G02380]
1124	AT2G19190	1.03	1.05	1.09	1.06	1.08	1.09	0.75	0.79	0.81	2.65	0.81	2.65	-1.31463	YES	DOWN	-1.33466	YES	DOWN	-1.77583	YES	DOWN	YES	SIRK	Senescence-induced receptor-like serine/threonine-protein kinase [Source:UniProtKB/Swiss-Prot;Acc:O64483]
1125	AT3G12220	6.53	6.67	7.11	2.46	2.62	2.63	6.91	7.35	7.65	6.79	7.65	6.79	-0.0639141	NO	#N/A	-1.47249	YES	DOWN	-0.320929	NO	#N/A	NO	SCPL16	Serine carboxypeptidase-like 16 [Source:UniProtKB/Swiss-Prot;Acc:Q9C7D4]
1126	AT3G63470	0.92	0.96	0.99	1.27	1.36	1.38	0.61	0.64	0.64	0.31	0.64	0.31	1.18763	NO	#N/A	2.0095	YES	UP	0.304973	NO	#N/A	NO	SCPL40	Serine carboxypeptidase-like 40 [Source:UniProtKB/Swiss-Prot;Acc:Q0WRX3]
1127	AT4G13890	0.98	0.99	1.06	0.25	0.25	0.25	1.6	1.63	1.64	1.6	1.64	1.6	-0.675689	NO	#N/A	-2.71933	YES	DOWN	-0.356089	NO	#N/A	NO	SHM5	Serine hydroxymethyltransferase 5 [Source:UniProtKB/Swiss-Prot;Acc:Q9SVM4]
1128	AT5G43580	0.35	0.36	0.36	1.71	1.82	1.86	0	0	0	0	0	0	-	NO	#N/A	4.82242	YES	UP	-	NO	#N/A	NO		Serine protease inhibitor, potato inhibitor I-type family protein [Source:UniProtKB/TrEMBL;Acc:F4K627]
1129	AT3G54930	2.13	2.23	2.39	1.33	1.37	1.43	1.92	1.95	2.02	3.31	2.02	3.31	-0.356144	NO	#N/A	-1.3312	YES	DOWN	-0.491158	NO	#N/A	NO	B'EPSILON	Serine/threonine protein phosphatase 2A 57 kDa regulatory subunit B' epsilon isoform [Source:UniProtKB/Swiss-Prot;Acc:Q9SV41]
1130	AT3G08720	3.15	3.19	3.33	7.39	7.84	7.85	1.98	2.01	2.03	4.26	2.03	4.26	-0.125655	NO	#N/A	1.1294	NO	#N/A	-1.01204	YES	DOWN	NO	ATPK2	Serine/threonine-protein kinase AtPK2/AtPK19 [Source:UniProtKB/Swiss-Prot;Acc:Q39030]
1131	AT2G05940	20.08	20.57	20.61	46.43	48.43	50.01	18.58	19.83	20.16	22.94	20.16	22.94	-0.108395	NO	#N/A	1.00033	YES	UP	-0.278145	NO	#N/A	NO	RIPK	Serine/threonine-protein kinase RIPK [Source:UniProtKB/Swiss-Prot;Acc:Q9ZUF4]
1132	AT5G63650	1.98	2.05	2.1	0.89	0.93	0.94	0.95	0.97	1	0.68	1	0.68	1.57691	YES	UP	0.225881	NO	#N/A	0.510417	NO	#N/A	NO	SRK2H	Serine/threonine-protein kinase SRK2H [Source:UniProtKB/Swiss-Prot;Acc:Q9FFP9]
1133	AT1G60060	1.76	1.82	1.87	0.98	1.04	1.05	1.43	1.53	1.58	0.44	1.58	0.44	1.84123	YES	UP	0.31958	NO	#N/A	1.73849	YES	UP	NO		Serine/threonine-protein kinase WNK (With No Lysine)-like protein [Source:UniProtKB/TrEMBL;Acc:Q9ZUI7]
1134	AT5G43380	0.42	0.44	0.46	3.85	4.06	4.26	0.88	0.94	0.94	0.93	0.94	0.93	-1.08489	NO	#N/A	2.25948	YES	UP	0.243392	NO	#N/A	NO	TOPP7	Serine/threonine-protein phosphatase PP1 isozyme 7 [Source:UniProtKB/Swiss-Prot;Acc:O82733]
1135	AT2G47130	20.18	20.94	22.13	12.91	13.82	13.89	22.69	23.14	23.17	31.72	23.17	31.72	-0.453468	NO	#N/A	-1.31927	YES	DOWN	-0.247973	NO	#N/A	NO	SDR3A	Short-chain dehydrogenase reductase 3a [Source:UniProtKB/Swiss-Prot;Acc:O80713]
1136	AT1G72920	12.37	12.73	12.99	35.92	38.53	40.43	8.68	8.95	9.27	10.72	9.27	10.72	0.310704	NO	#N/A	1.72214	YES	UP	-0.31238	NO	#N/A	NO		Similar to part of disease resistance protein [Source:UniProtKB/TrEMBL;Acc:Q9SSN4]
1137	AT1G72910	53.4	54.54	56.63	118.81	121.63	124.61	51.48	53.39	54.87	53.3	54.87	53.3	0.0274352	NO	#N/A	1.13864	YES	UP	-0.771376	NO	#N/A	NO		Similar to part of disease resistance protein [Source:UniProtKB/TrEMBL;Acc:Q9SSN5]
1138	AT1G61420	1.54	1.61	1.66	1.1	1.13	1.14	2.12	2.14	2.18	2.28	2.18	2.28	-0.486712	NO	#N/A	-1.04087	YES	DOWN	-0.386745	NO	#N/A	NO		S-locus lectin protein kinase family protein [Source:TAIR;Acc:AT1G61420]
1139	AT2G37970	78.03	79.61	80.58	180.7	195.15	203.61	70.91	74.9	76.88	81.33	76.88	81.33	-0.00797205	NO	#N/A	1.12274	YES	UP	0.109792	NO	#N/A	NO	SOUL-1	SOUL heme-binding family protein [Source:TAIR;Acc:AT2G37970]
1140	AT3G15270	1.08	1.12	1.17	3.34	3.57	3.71	1.43	1.53	1.56	1.46	1.56	1.46	-0.41075	NO	#N/A	1.17877	YES	UP	-0.17891	NO	#N/A	NO	SPL5	SPL5 [Source:UniProtKB/TrEMBL;Acc:A0A178VL13]
1141	AT4G09250	16.06	16.74	17.54	6.65	7.18	7.32	7.57	7.78	7.89	15.3	7.89	15.3	0.387222	NO	#N/A	-1.22253	YES	DOWN	-0.62527	NO	#N/A	NO		SPla/RYanodine receptor (SPRY) domain-containing protein [Source:UniProtKB/TrEMBL;Acc:Q9SMS3]
1142	AT5G50570	6.74	6.84	7.23	13.31	13.73	14.31	2.87	3.02	3.16	6.38	3.16	6.38	0.386437	NO	#N/A	1.04663	YES	UP	-1.11607	YES	DOWN	NO	SPL13A	Squamosa promoter-binding-like protein 13B [Source:UniProtKB/Swiss-Prot;Acc:P0DI11]
1143	AT5G50670	2.38	2.44	2.5	1.78	1.92	1.99	5.49	5.63	5.71	0.06	5.71	0.06	5.49261	YES	UP	5.07445	YES	UP	6.64743	YES	UP	YES	SPL13A	Squamosa promoter-binding-like protein 13B [Source:UniProtKB/Swiss-Prot;Acc:P0DI11]
1144	AT5G41320	0.65	0.66	0.71	0.26	0.27	0.27	0.55	0.56	0.56	1.38	0.56	1.38	-0.716828	NO	#N/A	-2.29509	YES	DOWN	-1	NO	#N/A	NO		Stress response NST1-like protein [Source:UniProtKB/TrEMBL;Acc:Q9FN68]
1145	AT5G61820	27.74	28.64	30.69	85.51	87.1	91.45	26.84	27.04	27.13	34.22	27.13	34.22	-0.134382	NO	#N/A	1.30615	YES	UP	0.19167	NO	#N/A	NO		Stress up-regulated Nod 19 protein [Source:UniProtKB/TrEMBL;Acc:Q8VZ21]
1146	AT5G15960	8.99	9.07	9.11	40.39	41.33	41.47	8.82	9.14	9.51	5.39	9.51	5.39	0.421246	NO	#N/A	3.1129	YES	UP	0.0856814	NO	#N/A	NO	KIN1	Stress-induced protein KIN1 [Source:UniProtKB/Swiss-Prot;Acc:P18612]
1147	AT5G22580	194	201.9	204.64	169.58	180.66	187.06	175.53	189.41	196.97	94.08	196.97	94.08	1.09242	YES	UP	0.480382	NO	#N/A	-0.147637	NO	#N/A	NO		Stress-response A/B barrel domain-containing protein At5g22580 [Source:UniProtKB/Swiss-Prot;Acc:Q9FK81]
1148	AT1G32960	0.11	0.11	0.11	5.98	6.15	6.24	0.39	0.41	0.41	0.4	0.41	0.4	-1.87447	NO	#N/A	3.89642	YES	UP	0.0955777	NO	#N/A	NO	SBT3.3	Subtilisin-like protease SBT3.3 [Source:UniProtKB/Swiss-Prot;Acc:Q9MAP5]
1149	AT1G32950	0.24	0.24	0.25	0.94	0.98	1.01	0.54	0.55	0.56	0.32	0.56	0.32	-0.717066	NO	#N/A	2.31921	YES	UP	-0.192194	NO	#N/A	NO	SBT3.4	Subtilisin-like protease SBT3.4 [Source:UniProtKB/Swiss-Prot;Acc:F4HPF1]
1150	AT1G32940	5.72	5.98	6.34	30.39	31.07	32.17	5.25	5.31	5.56	6.41	5.56	6.41	-0.0269374	NO	#N/A	2.22632	YES	UP	0.387023	NO	#N/A	NO	SBT3.5	Subtilisin-like protease SBT3.5 [Source:UniProtKB/Swiss-Prot;Acc:Q9MAP7]
1151	AT5G20830	3.68	3.72	3.77	38.31	39.56	40.13	6.66	7.16	7.17	8.83	7.17	8.83	-1.20147	YES	DOWN	2.07779	YES	UP	-0.176994	NO	#N/A	NO	SUS1	Sucrose synthase 1 [Source:UniProtKB/Swiss-Prot;Acc:P49040]
1152	AT1G66570	0	0	0	1.62	1.74	1.81	0	0	0	0	0	0	-	NO	#N/A	6.51429	YES	UP	-0.796467	NO	#N/A	NO	SUC7	Sucrose transport protein SUC7 [Source:UniProtKB/Swiss-Prot;Acc:Q67YF8]
1153	AT3G51895	43.57	44.27	46.67	121.65	127.56	128.59	40.25	40.93	42.67	49.37	42.67	49.37	-0.0721707	NO	#N/A	1.29587	YES	UP	-0.616296	NO	#N/A	NO	SULTR3;1	Sulfate transporter 31 [Source:UniProtKB/TrEMBL;Acc:A0A1I9LNF9]
1154	AT5G07010	1.26	1.32	1.32	5.99	6.33	6.39	1.08	1.12	1.16	0.1	1.16	0.1	3.7157	YES	UP	5.90334	YES	UP	3.49432	YES	UP	YES	SOT15	Sulfotransferase [Source:UniProtKB/TrEMBL;Acc:A0A178UG65]
1155	AT5G50580	12.35	12.54	12.84	5.09	5.47	5.7	4.86	5.05	5.2	0.28	5.2	0.28	5.73205	YES	UP	4.38831	YES	UP	4.38969	YES	UP	YES	SAE1B-2	SUMO-activating enzyme subunit 1B-1 [Source:UniProtKB/Swiss-Prot;Acc:P0DI12]
1156	AT5G50680	4.32	4.48	4.8	11.34	12.15	12.43	11.87	12.76	13.01	17.54	13.01	17.54	-1.97611	YES	DOWN	-0.42095	NO	#N/A	-0.49787	NO	#N/A	NO	SAE1B-2	SUMO-activating enzyme subunit 1B-1 [Source:UniProtKB/Swiss-Prot;Acc:P0DI12]
1157	AT3G52400	12.57	12.89	13.51	55.66	56.4	56.6	12.69	12.94	13.41	18.55	13.41	18.55	-0.374205	NO	#N/A	1.56553	YES	UP	-0.231423	NO	#N/A	NO	SYP122	Syntaxin-122 [Source:UniProtKB/Swiss-Prot;Acc:Q9SVC2]
1158	AT1G20310	0.05	0.05	0.05	1.49	1.58	1.62	0.28	0.29	0.3	0.15	0.3	0.15	-2	NO	#N/A	3.2919	YES	UP	1.12102	NO	#N/A	NO		Syringolide-induced protein [Source:UniProtKB/TrEMBL;Acc:Q8L956]
1159	AT1G20070	3.82	3.95	4.16	11.28	11.37	11.86	3.19	3.42	3.47	12.83	3.47	12.83	-1.69994	YES	DOWN	0.244509	NO	#N/A	-1.95869	YES	DOWN	NO		T20H2.15 protein [Source:UniProtKB/TrEMBL;Acc:Q9LNT3]
1160	AT1G23850	1.69	1.73	1.82	2.73	2.86	2.98	1.16	1.2	1.24	1.08	1.24	1.08	0.624032	NO	#N/A	1.32128	YES	UP	0.213611	NO	#N/A	NO		T23E23.1 [Source:UniProtKB/TrEMBL;Acc:Q9LRA9]
1161	AT1G65150	2.11	2.13	2.26	1.21	1.23	1.25	2.36	2.45	2.51	2.96	2.51	2.96	-0.375093	NO	#N/A	-1.35446	YES	DOWN	-0.45226	NO	#N/A	NO		T23K8.6 [Source:UniProtKB/TrEMBL;Acc:Q9S9J5]
1162	AT1G08050	2.33	2.35	2.42	1.14	1.17	1.23	2.52	2.56	2.66	3.52	2.66	3.52	-0.450166	NO	#N/A	-1.64688	YES	DOWN	-0.711495	NO	#N/A	NO		T6D22.13 [Source:UniProtKB/TrEMBL;Acc:Q9LN03]
1163	AT5G37770	31.65	32.08	32.16	153.58	164.92	172.46	30.52	31.49	32.72	26.23	32.72	26.23	0.170866	NO	#N/A	2.48842	YES	UP	-0.826935	NO	#N/A	NO	CML24	TCH2 [Source:UniProtKB/TrEMBL;Acc:A0A178UBB8]
1164	AT5G13820	1.27	1.33	1.36	6.28	6.65	6.8	1.38	1.39	1.4	1.89	1.4	1.89	-0.387452	NO	#N/A	1.66904	YES	UP	-0.157991	NO	#N/A	NO	TRP4	Telomere repeat-binding protein 4 [Source:UniProtKB/Swiss-Prot;Acc:Q9FFY9]
1165	AT1G68840	68.9	71.69	73	177.68	187.56	194.31	66.12	69.85	71.35	59.49	71.35	59.49	0.166341	NO	#N/A	1.54353	YES	UP	0.0163018	NO	#N/A	NO	RAV2	TEM2 [Source:UniProtKB/TrEMBL;Acc:A0A178WNP0]
1166	AT3G45130	0.78	0.82	0.87	0.54	0.54	0.57	0.6	0.64	0.64	1.36	0.64	1.36	-0.44395	NO	#N/A	-1.36835	YES	DOWN	-0.60562	NO	#N/A	NO	LAS1	Terpene cyclase/mutase family member [Source:UniProtKB/TrEMBL;Acc:A0A1I9LTE4]
1167	AT1G66960	1.73	1.79	1.91	0.58	0.59	0.6	1.88	2.03	2.12	2.67	2.12	2.67	-0.458223	NO	#N/A	-2.18923	YES	DOWN	-0.208767	NO	#N/A	NO		Terpenoid cyclases family protein [Source:TAIR;Acc:AT1G66960]
1168	AT2G23810	39.5	40.34	40.56	150.59	152.51	159.66	38.62	39.87	39.9	45.43	39.9	45.43	-0.119086	NO	#N/A	1.70794	YES	UP	-0.0913827	NO	#N/A	NO	TET8	TET8 [Source:UniProtKB/TrEMBL;Acc:A0A178VYI5]
1169	AT1G69880	0	0	0	2.06	2.11	2.16	0	0	0	0	0	0	-	NO	#N/A	5.4439	YES	UP	-	NO	#N/A	NO	TRX8	Thioredoxin H8 [Source:UniProtKB/Swiss-Prot;Acc:Q9CAS1]
1170	AT5G38900	1.97	2.04	2.12	5.57	5.86	6.07	2.98	3.06	3.19	1.97	3.19	1.97	-0.218015	NO	#N/A	1.47953	YES	UP	0.0760268	NO	#N/A	NO		Thioredoxin superfamily protein [Source:TAIR;Acc:AT5G38900]
1171	AT5G61440	0.85	0.87	0.88	1.72	1.75	1.8	0.5	0.53	0.53	0.35	0.53	0.35	1.07985	NO	#N/A	2.25948	YES	UP	-0.0207586	NO	#N/A	NO	ACHT5	Thioredoxin-like 1-2, chloroplastic [Source:UniProtKB/Swiss-Prot;Acc:Q9XFI1]
1172	AT2G40790	0.11	0.11	0.12	0.31	0.32	0.32	0.57	0.61	0.62	0	0.62	0	-0.866733	NO	#N/A	0.615659	NO	#N/A	5.09649	YES	UP	NO	CXXS2	Thioredoxin-like protein CXXS2 [Source:UniProtKB/Swiss-Prot;Acc:Q8GXV2]
1173	AT3G16565	4.55	4.73	4.94	1.96	2.02	2.07	3.61	3.88	3.97	4.82	3.97	4.82	0.0632544	NO	#N/A	-1.16753	YES	DOWN	-0.260417	NO	#N/A	NO		Threonyl and alanyl tRNA synthetase second additional domain-containing protein [Source:UniProtKB/TrEMBL;Acc:A0A1I9LMV6]
1174	AT2G43510	11.03	11.32	11.65	63.15	64.37	66.87	10.91	10.97	11.39	4.37	11.39	4.37	1.38772	YES	UP	3.82242	YES	UP	1.37321	YES	UP	YES	ATTI1	TI1 [Source:UniProtKB/TrEMBL;Acc:A0A178VRC4]
1175	AT2G43520	3.02	3.13	3.22	5.83	6.16	6.29	2.89	2.97	2.97	2.33	2.97	2.33	0.296366	NO	#N/A	1.29783	YES	UP	0.0173922	NO	#N/A	NO	ATTI2	TI2 [Source:UniProtKB/TrEMBL;Acc:A0A178W058]
1176	AT1G19180	27.42	27.81	28.23	119.3	128.47	132.15	16.27	17.13	17.25	19.28	17.25	19.28	0.580561	NO	#N/A	2.60488	YES	UP	0.220126	NO	#N/A	NO	TIFY10A	TIFY10A [Source:UniProtKB/TrEMBL;Acc:A0A178W7G1]
1177	AT1G74950	20.84	21.57	21.7	43.7	43.88	45.93	19.47	19.79	20.53	20.77	20.53	20.77	0.0466533	NO	#N/A	1.06661	YES	UP	0.26117	NO	#N/A	NO	TIFY10B	TIFY10B [Source:UniProtKB/TrEMBL;Acc:A0A178WA69]
1178	AT3G54000	0.93	0.95	0.99	3.3	3.56	3.57	1.17	1.19	1.2	1.16	1.2	1.16	-0.294525	NO	#N/A	1.54152	YES	UP	-0.128484	NO	#N/A	NO		TIP41-like protein [Source:UniProtKB/TrEMBL;Acc:Q84JE0]
1179	AT3G02140	1.75	1.79	1.8	5.03	5.15	5.35	1.26	1.27	1.33	1.35	1.33	1.35	0.40606	NO	#N/A	1.87941	YES	UP	-0.38468	NO	#N/A	NO	AFP4	TMAC2 [Source:UniProtKB/TrEMBL;Acc:A0A178VMX2]
1180	AT3G08970	1.36	1.39	1.48	2.43	2.51	2.6	3.28	3.51	3.63	3.62	3.63	3.62	-1.3695	YES	DOWN	-0.527716	NO	#N/A	-0.18525	NO	#N/A	NO	ERDJ3A	TMS1 [Source:UniProtKB/TrEMBL;Acc:A0A178VJB6]
1181	AT4G01870	5.72	5.82	5.87	53	53.88	54.03	6.84	6.91	7.07	4.57	7.07	4.57	0.103032	NO	#N/A	3.51933	YES	UP	1.20082	NO	#N/A	NO		tolB protein-related [Source:TAIR;Acc:AT4G01870]
1182	AT5G01760	0.2	0.2	0.21	1.05	1.06	1.07	0.07	0.08	0.08	0.19	0.08	0.19	0.407175	NO	#N/A	2.46586	YES	UP	-0.0492869	NO	#N/A	NO	TOL7	TOM1-like protein 7 [Source:UniProtKB/Swiss-Prot;Acc:F4KAU9]
1183	AT3G55646	12.48	12.95	13.14	15.36	16.47	16.85	7.97	8.35	8.53	23.05	8.53	23.05	-0.502214	NO	#N/A	-0.166364	NO	#N/A	-1.48371	YES	DOWN	NO		TPRXL [Source:UniProtKB/TrEMBL;Acc:Q1G3N4]
1184	AT1G65970	0.21	0.22	0.23	18.55	19.42	20.31	0.78	0.81	0.82	0.73	0.82	0.73	-1.7885	NO	#N/A	4.62547	YES	UP	0.283454	NO	#N/A	NO	PRXIIC	TPX2 [Source:UniProtKB/TrEMBL;Acc:A0A178WKG0]
1185	AT2G32340	2.13	2.18	2.32	2.86	3.05	3.09	3.18	3.24	3.3	4.46	3.3	4.46	-1.02436	YES	DOWN	-0.441247	NO	#N/A	0.0530097	NO	#N/A	NO		TraB family protein [Source:TAIR;Acc:AT2G32340]
1186	AT2G04190	0	0	0	0.7	0.71	0.71	0	0	0	0	0	0	-	NO	#N/A	5.2919	YES	UP	1.51937	NO	#N/A	NO		TRAF-like family protein [Source:UniProtKB/TrEMBL;Acc:F4IV59]
1187	AT2G04170	8.11	8.36	8.87	6.04	6.4	6.69	4.43	4.47	4.65	11.6	4.65	11.6	-0.136261	NO	#N/A	-0.54184	NO	#N/A	-1.21439	YES	DOWN	NO		TRAF-like family protein [Source:UniProtKB/TrEMBL;Acc:Q6RF45]
1188	AT2G46510	11.95	12.32	13.01	28.33	30.13	30.98	10.95	11.81	12.26	10.38	12.26	10.38	0.175062	NO	#N/A	1.43226	YES	UP	0.474255	NO	#N/A	NO	AIB	Transcription factor ABA-INDUCIBLE bHLH-TYPE [Source:UniProtKB/Swiss-Prot;Acc:Q9ZPY8]
1189	AT1G10585	2.92	2.98	2.99	66.63	71.74	73.45	2.94	3	3.02	3.69	3.02	3.69	-0.226328	NO	#N/A	4.31664	YES	UP	0.0558532	NO	#N/A	NO	BHLH167	Transcription factor bHLH167 [Source:UniProtKB/Swiss-Prot;Acc:F4I4E1]
1190	AT1G25550	30.05	30.86	32.6	66.99	71.69	72.5	30.55	32.05	32.64	27.48	32.64	27.48	0.0941898	NO	#N/A	1.2713	YES	UP	0.0934446	NO	#N/A	NO	HHO3	Transcription factor HHO3 [Source:UniProtKB/Swiss-Prot;Acc:Q9FPE8]
1191	AT3G06490	0	0	0	0.48	0.51	0.52	0.03	0.03	0.03	0	0.03	0	-	NO	#N/A	4.92933	YES	UP	0.839064	NO	#N/A	NO	MYB108	Transcription factor MYB108 [Source:UniProtKB/Swiss-Prot;Acc:Q9LDE1]
1192	AT3G23250	0.34	0.35	0.36	1.8	1.92	1.94	0.4	0.42	0.43	0.09	0.43	0.09	0.783508	NO	#N/A	4.3699	YES	UP	-0.215013	NO	#N/A	NO	MYB15	Transcription factor MYB15 [Source:UniProtKB/Swiss-Prot;Acc:Q9LTC4]
1193	AT3G50060	10.24	10.67	11.02	33.57	35.94	36.48	7.72	7.9	8.23	7.95	8.23	7.95	0.404085	NO	#N/A	2.06003	YES	UP	0.634716	NO	#N/A	NO	MYB77	Transcription factor MYB77 [Source:UniProtKB/Swiss-Prot;Acc:Q9SN12]
1194	AT5G62470	11.19	11.74	11.97	25.17	26.01	27.13	11.5	11.85	12.35	11.82	12.35	11.82	-0.0443691	NO	#N/A	1.07617	YES	UP	-0.126809	NO	#N/A	NO	MYB96	Transcription factor MYB96 [Source:UniProtKB/Swiss-Prot;Acc:Q24JK1]
1195	AT3G56970	3.72	3.9	4.02	7.32	7.56	7.88	4.93	5.03	5.15	3.4	5.15	3.4	-0.0379196	NO	#N/A	1.08384	YES	UP	-0.407965	NO	#N/A	NO	ORG2	Transcription factor ORG2 [Source:UniProtKB/Swiss-Prot;Acc:Q9M1K1]
1196	AT2G42870	4.31	4.39	4.62	2.22	2.39	2.41	1.43	1.43	1.45	1.38	1.45	1.38	1.69215	YES	UP	0.737651	NO	#N/A	-0.323539	NO	#N/A	NO	PAR1	Transcription factor PAR1 [Source:UniProtKB/Swiss-Prot;Acc:Q9SJH0]
1197	AT2G46970	0.67	0.67	0.68	1.89	1.97	2.05	0.66	0.68	0.7	0.43	0.7	0.43	0.372809	NO	#N/A	2.22631	YES	UP	0.036475	NO	#N/A	NO	PIL1	Transcription factor PIL1 [Source:UniProtKB/Swiss-Prot;Acc:Q8L5W8]
1198	AT3G26480	0.16	0.17	0.17	0.09	0.09	0.09	0.03	0.03	0.03	0.39	0.03	0.39	-0.695994	NO	#N/A	-1.58496	NO	#N/A	-4.13747	YES	DOWN	NO		Transducin family protein / WD-40 repeat family protein [Source:UniProtKB/TrEMBL;Acc:Q9LIM7]
1199	AT1G19750	0.36	0.37	0.38	0.53	0.54	0.57	0.35	0.36	0.36	0.03	0.36	0.03	1.4021	NO	#N/A	4.02887	YES	UP	0.540568	NO	#N/A	NO		Transducin/WD40 repeat-like superfamily protein [Source:UniProtKB/TrEMBL;Acc:F4HQX6]
1200	AT2G04621	4.39	4.57	4.6	1.23	1.29	1.32	0	0	0	5.08	0	5.08	0.416457	NO	#N/A	-1.40372	NO	#N/A	-4.99205	YES	DOWN	NO		Transmembrane protein [Source:UniProtKB/TrEMBL;Acc:A0A1P8B340]
1201	AT4G12495	23.97	24.42	26.05	5.93	6.08	6.23	17.05	18.03	18.56	3.5	18.56	3.5	2.87433	YES	UP	-0.486782	NO	#N/A	-0.355095	NO	#N/A	NO		Transmembrane protein [Source:UniProtKB/TrEMBL;Acc:A0A1P8B684]
1202	AT3G21351	0.43	0.45	0.48	0	0	0	0.29	0.31	0.32	2.1	0.32	2.1	-1.73272	NO	#N/A	-4.70889	YES	DOWN	-1.71786	NO	#N/A	NO		Transmembrane protein [Source:UniProtKB/TrEMBL;Acc:F4IXJ9]
1203	AT1G36622	1.33	1.37	1.48	5.1	5.11	5.23	1.71	1.77	1.85	2.14	1.85	2.14	-0.552384	NO	#N/A	1.22434	YES	UP	0.453612	NO	#N/A	NO		Transmembrane protein [Source:UniProtKB/TrEMBL;Acc:Q1G3E7]
1204	AT5G01881	1.44	1.5	1.53	4.76	4.9	5.08	9.33	9.99	10.31	1.2	10.31	1.2	-1.50762	NO	#N/A	0.213772	NO	#N/A	3.03198	YES	UP	NO		Transmembrane protein [Source:UniProtKB/TrEMBL;Acc:Q2V3A8]
1205	AT5G44568	34.07	35.04	37.44	29.84	30.29	31.48	49.78	50.12	51.66	60.63	51.66	60.63	-0.698574	NO	#N/A	-1.05636	YES	DOWN	-0.513792	NO	#N/A	NO		Transmembrane protein [Source:UniProtKB/TrEMBL;Acc:Q570K8]
1206	AT3G13275	3.87	3.93	4.17	6.12	6.28	6.38	3.42	3.68	3.84	2.41	3.84	2.41	0.466984	NO	#N/A	1.31101	YES	UP	0.025091	NO	#N/A	NO		Transmembrane protein [Source:UniProtKB/TrEMBL;Acc:Q84VG5]
1207	AT1G05575	0.66	0.66	0.67	5.29	5.61	5.73	0.82	0.82	0.83	0.99	0.83	0.99	-0.497802	NO	#N/A	2.37832	YES	UP	-0.489169	NO	#N/A	NO		Transmembrane protein [Source:UniProtKB/TrEMBL;Acc:Q8LC91]
1208	AT5G58570	27.84	28.3	28.97	19.59	20.3	20.38	26.18	26.4	26.87	38.5	26.87	38.5	-0.287378	NO	#N/A	-1.01656	YES	DOWN	-0.301234	NO	#N/A	NO		Transmembrane protein [Source:UniProtKB/TrEMBL;Acc:Q94AT2]
1209	AT2G37025	2.91	3.01	3.14	2.93	3.03	3.17	3.14	3.25	3.38	1.45	3.38	1.45	1.17905	YES	UP	1.06852	YES	UP	1.31232	YES	UP	YES	TRFL8	TRF-like 8 [Source:UniProtKB/TrEMBL;Acc:F4IPY7]
1210	AT5G14180	0.36	0.38	0.38	6.13	6.54	6.59	0.17	0.18	0.19	0.16	0.19	0.16	1.13493	NO	#N/A	5.3052	YES	UP	-	NO	#N/A	NO	LIP2	Triacylglycerol lipase 2 [Source:UniProtKB/Swiss-Prot;Acc:Q67ZU1]
1211	AT2G45900	0.39	0.41	0.43	0.26	0.28	0.29	0.57	0.58	0.58	0.91	0.58	0.91	-0.964376	NO	#N/A	-1.75249	YES	DOWN	-0.415126	NO	#N/A	NO		TRM13 [Source:UniProtKB/TrEMBL;Acc:A0A384LCE0]
1212	AT1G34060	2.9	2.93	3.12	3.56	3.84	4.01	1.96	2.03	2.05	4.4	2.05	4.4	-0.277735	NO	#N/A	0.0726037	NO	#N/A	-1.03222	YES	DOWN	NO	TAR4	Tryptophan aminotransferase-related protein 4 [Source:UniProtKB/Swiss-Prot;Acc:Q93Z38]
1213	AT5G28237	0.22	0.23	0.23	0.88	0.93	0.94	0.31	0.33	0.33	0.04	0.33	0.04	0.729911	NO	#N/A	4.58141	YES	UP	0.485427	NO	#N/A	NO		Tryptophan synthase [Source:UniProtKB/TrEMBL;Acc:F4K727]
1214	AT3G15950	2.7	2.71	2.75	2.3	2.31	2.4	1.43	1.52	1.54	1.05	1.54	1.05	1.40381	YES	UP	1.07712	YES	UP	-0.011672	NO	#N/A	NO	NAI2	TSA1-like protein [Source:UniProtKB/Swiss-Prot;Acc:Q9LSB4]
1215	AT1G52410	45.92	46.94	47.74	29.52	31.35	32.25	25.49	25.59	25.64	13.66	25.64	13.66	1.79139	YES	UP	1.09744	YES	UP	-0.0776053	NO	#N/A	NO	TSA1	TSK-associating protein 1 [Source:UniProtKB/Swiss-Prot;Acc:F4ICX9]
1216	AT3G27060	0	0	0	0	0	0	1.23	1.26	1.3	0.69	1.3	0.69	-5.2576	YES	DOWN	-5.18836	YES	DOWN	0.0266706	NO	#N/A	NO	TSO2	TSO2 [Source:UniProtKB/TrEMBL;Acc:A0A178VJE9]
1217	AT2G47770	0.26	0.27	0.27	12.89	13.51	13.97	0.06	0.06	0.06	0.06	0.06	0.06	2.152	NO	#N/A	7.63768	YES	UP	-	NO	#N/A	NO	TSPO	TSPO [Source:UniProtKB/TrEMBL;Acc:A0A178W1Q1]
1218	AT5G64510	2.24	2.35	2.48	2.84	2.85	2.93	3.97	4.14	4.14	7.25	4.14	7.25	-1.6477	YES	DOWN	-1.36901	YES	DOWN	-0.783508	NO	#N/A	NO	TIN1	Tunicamycin induced protein [Source:UniProtKB/TrEMBL;Acc:Q84JN2]
1219	AT4G18010	5.78	5.99	6.02	18.3	19.09	19.65	5.88	6.28	6.37	8.76	6.37	8.76	-0.42534	NO	#N/A	1.04854	YES	UP	0.0915489	NO	#N/A	NO	IP5P2	Type I inositol polyphosphate 5-phosphatase 2 [Source:UniProtKB/Swiss-Prot;Acc:Q9FUR2]
1220	AT5G65090	0.41	0.43	0.43	0	0	0	0.19	0.2	0.21	0.6	0.21	0.6	-0.150867	NO	#N/A	-5.04795	YES	DOWN	-0.234765	NO	#N/A	NO	IP5P5	Type I inositol polyphosphate 5-phosphatase 5 [Source:UniProtKB/Swiss-Prot;Acc:Q66GQ6]
1221	AT1G47510	1.55	1.57	1.59	8.41	8.48	8.9	1.49	1.51	1.56	1.24	1.56	1.24	0.221372	NO	#N/A	2.74876	YES	UP	-0.0946495	NO	#N/A	NO	IP5P11	Type IV inositol polyphosphate 5-phosphatase 11 [Source:UniProtKB/Swiss-Prot;Acc:Q5EAF2]
1222	AT2G32960	1.93	1.99	2.11	4.13	4.23	4.36	5.5	5.8	5.8	4.34	5.8	4.34	-1.1248	YES	DOWN	-0.186963	NO	#N/A	-0.121021	NO	#N/A	NO	DSP2	Tyrosine-protein phosphatase DSP2 [Source:UniProtKB/Swiss-Prot;Acc:Q84MD6]
1223	AT1G10560	1.46	1.49	1.6	4.42	4.44	4.54	0.69	0.74	0.77	0.87	0.77	0.87	0.858179	NO	#N/A	2.33143	YES	UP	0.0531113	NO	#N/A	NO	PUB18	U-box domain-containing protein 18 [Source:UniProtKB/Swiss-Prot;Acc:Q9XIJ5]
1224	AT1G60190	2.08	2.08	2.22	20.74	21.46	21.88	1.21	1.25	1.3	2.83	1.3	2.83	-0.125531	NO	#N/A	2.86012	YES	UP	-1.17339	YES	DOWN	NO	PUB19	U-box domain-containing protein 19 [Source:UniProtKB/Swiss-Prot;Acc:O80742]
1225	AT1G66160	2.53	2.64	2.68	15.64	16.04	16.21	2.27	2.39	2.44	2.25	2.44	2.25	0.177757	NO	#N/A	2.77468	YES	UP	0.749082	NO	#N/A	NO	PUB20	U-box domain-containing protein 20 [Source:UniProtKB/Swiss-Prot;Acc:Q9C8D1]
1226	AT1G49780	12.32	12.62	13.28	24.41	25.95	26.86	13.48	14.16	14.71	12.04	14.71	12.04	-0.021357	NO	#N/A	1.00132	YES	UP	0.0884495	NO	#N/A	NO	PUB26	U-box domain-containing protein 26 [Source:UniProtKB/Swiss-Prot;Acc:Q9FXA4]
1227	AT5G64660	1.71	1.77	1.78	11.08	11.74	12.27	1.62	1.62	1.63	1.66	1.63	1.66	0.0876343	NO	#N/A	2.71736	YES	UP	-0.506185	NO	#N/A	NO	PUB27	U-box domain-containing protein 27 [Source:UniProtKB/Swiss-Prot;Acc:Q9FLF4]
1228	AT2G44790	0.98	0.99	1.04	1.42	1.49	1.53	0.58	0.58	0.6	0.26	0.6	0.26	1.42626	NO	#N/A	2.4439	YES	UP	0.14439	NO	#N/A	NO	UCC2	Uclacyanin-2 [Source:UniProtKB/Swiss-Prot;Acc:O80517]
1229	AT2G28400	6.9	6.97	7.14	24.27	24.47	24.83	2.91	3.13	3.23	6.07	3.23	6.07	0.450959	NO	#N/A	1.97775	YES	UP	-1.0122	YES	DOWN	NO		Uncharacterized protein At2g28400 [Source:UniProtKB/TrEMBL;Acc:Q9SKN0]
1230	AT3G10930	1.43	1.46	1.56	15.68	15.97	16.53	0.31	0.32	0.33	1.09	0.33	1.09	0.826118	NO	#N/A	3.81385	YES	UP	-0.00740795	NO	#N/A	NO		Uncharacterized protein At3g10930 [Source:UniProtKB/TrEMBL;Acc:Q84TK4]
1231	AT3G27210	1.15	1.19	1.22	4.48	4.57	4.79	0.87	0.89	0.9	2.13	0.9	2.13	-0.535494	NO	#N/A	1.04983	YES	UP	-0.366544	NO	#N/A	NO	Y-2	Uncharacterized protein At3g27210 [Source:UniProtKB/Swiss-Prot;Acc:Q9LK32]
1232	AT3G29370	1.63	1.7	1.76	0.86	0.88	0.9	0.08	0.08	0.09	0.09	0.09	0.09	4.30066	YES	UP	3.28951	NO	#N/A	1.23078	NO	#N/A	NO		Uncharacterized protein At3g29370 [Source:UniProtKB/TrEMBL;Acc:Q8LD48]
1233	AT3G45730	13.97	14.44	14.89	22.06	23.32	23.7	7.21	7.4	7.43	10.03	7.43	10.03	0.65546	NO	#N/A	1.11092	YES	UP	-0.236092	NO	#N/A	NO		Uncharacterized protein At3g45730 [Source:UniProtKB/TrEMBL;Acc:Q9M170]
1234	AT3G50800	2.7	2.74	2.82	12.24	12.65	13	1.78	1.78	1.87	1.89	1.87	1.89	0.547891	NO	#N/A	2.66725	YES	UP	0.624032	NO	#N/A	NO		Uncharacterized protein At3g50800 [Source:UniProtKB/TrEMBL;Acc:Q9SVL8]
1235	AT4G06744	1.52	1.53	1.56	2.79	2.85	2.95	1.77	1.9	1.91	1.26	1.91	1.26	0.0574601	NO	#N/A	1.12198	YES	UP	0.522351	NO	#N/A	NO		Uncharacterized protein At4g06744 [Source:UniProtKB/Swiss-Prot;Acc:Q8W3M4]
1236	AT4G16000	10.5	10.74	11.15	6.33	6.53	6.85	5.21	5.22	5.41	10.91	5.41	10.91	0.250351	NO	#N/A	-0.466269	NO	#N/A	-1.01606	YES	DOWN	NO		Uncharacterized protein At4g16000 [Source:UniProtKB/TrEMBL;Acc:Q0WWC4]
1237	AT4G21920	0.09	0.09	0.1	2.37	2.46	2.51	0.87	0.94	0.98	0.34	0.98	0.34	-2.56768	NO	#N/A	2.76583	YES	UP	0.181607	NO	#N/A	NO		Uncharacterized protein AT4g21920 [Source:UniProtKB/TrEMBL;Acc:O49715]
1238	AT4G23870	9.66	10.1	10.32	10.21	10.91	11.41	6.3	6.59	6.67	4.48	6.67	4.48	1.15657	YES	UP	1.16441	YES	UP	0.173894	NO	#N/A	NO		Uncharacterized protein At4g23870; T32A16.40 [Source:UniProtKB/TrEMBL;Acc:Q9T0A2]
1239	AT4G36500	46.74	47.84	48.49	94.3	98.17	102.69	38.75	39.63	41.01	37.37	41.01	37.37	0.305709	NO	#N/A	1.31123	YES	UP	0.337174	NO	#N/A	NO		Uncharacterized protein At4g36500 [Source:UniProtKB/TrEMBL;Acc:O23231]
1240	AT5G01900	0.49	0.49	0.51	0.8	0.84	0.84	0.4	0.41	0.41	3.02	0.41	3.02	-2.59112	YES	DOWN	-1.93692	YES	DOWN	-2.88651	YES	DOWN	YES	WRKY62	Uncharacterized protein At5g01900 (Fragment) [Source:UniProtKB/TrEMBL;Acc:C0SVM7]
1241	AT5G11070	21.13	21.46	23.17	68.64	71.92	73.16	21.62	23.33	23.95	21.57	23.95	21.57	-0.0288874	NO	#N/A	1.64384	YES	UP	-0.259965	NO	#N/A	NO		Uncharacterized protein At5g11070 [Source:UniProtKB/TrEMBL;Acc:Q9FY58]
1242	AT5G17350	2.3	2.35	2.53	15.76	16.97	17.06	1.92	2.07	2.08	1.82	2.08	1.82	0.327969	NO	#N/A	3.09259	YES	UP	-0.420451	NO	#N/A	NO		Uncharacterized protein At5g17350 [Source:UniProtKB/TrEMBL;Acc:Q9LF49]
1243	AT5G39520	0.39	0.4	0.42	11.93	12.47	12.49	0.06	0.06	0.07	0.13	0.07	0.13	1.87447	NO	#N/A	6.49702	YES	UP	1.50696	NO	#N/A	NO		Uncharacterized protein At5g39520 [Source:UniProtKB/TrEMBL;Acc:Q0WW43]
1244	AT5G65207	23.35	23.53	24.37	43.89	45.86	47.38	24.75	25.34	26.26	17.18	26.26	17.18	0.233096	NO	#N/A	1.30255	YES	UP	0.0995357	NO	#N/A	NO		Uncharacterized protein At5g65207 [Source:UniProtKB/TrEMBL;Acc:Q8RXW8]
1245	AT5G65300	0.7	0.7	0.72	2.71	2.86	2.88	0.59	0.61	0.62	0.14	0.62	0.14	1.23607	NO	#N/A	4.25126	YES	UP	0.199309	NO	#N/A	NO		Uncharacterized protein At5g65300 [Source:UniProtKB/TrEMBL;Acc:Q9FKQ7]
1246	AT5G65660	11.45	11.68	11.83	22.98	23.28	24.12	12.08	12.72	12.85	8.97	12.85	8.97	0.183243	NO	#N/A	1.33751	YES	UP	0.0281136	NO	#N/A	NO		Uncharacterized protein At5g65660 [Source:UniProtKB/Swiss-Prot;Acc:Q9LSK9]
1247	AT1G35210	1.74	1.8	1.92	8.8	9.5	9.89	1.79	1.88	1.92	2.09	1.92	2.09	-0.159908	NO	#N/A	2.04798	YES	UP	0.520531	NO	#N/A	NO		Uncharacterized protein T32G9.25 [Source:UniProtKB/TrEMBL;Acc:Q9C6F2]
1248	AT3G15536	11.21	11.22	11.52	9.68	10.44	10.93	20.3	20.31	20.48	35.53	20.48	35.53	-1.60177	YES	DOWN	-1.92986	YES	DOWN	-0.425954	NO	#N/A	NO		Unknown gene [Source:TAIR;Acc:AT3G15536]
1249	AT3G41762	2.34	2.42	2.54	5.07	5.23	5.38	3.22	3.46	3.49	5.2	3.49	5.2	-1.10468	YES	DOWN	0.174879	NO	#N/A	0.104072	NO	#N/A	NO		unknown protein. [Source:TAIR;Acc:AT3G41762]
1250	AT1G47400	2.21	2.26	2.42	4.26	4.44	4.64	9.64	10.27	10.3	3.16	10.3	3.16	-1.27034	NO	#N/A	-0.317162	NO	#N/A	1.66049	YES	UP	NO		unknown protein; BEST Arabidopsis thaliana protein match is: unknown protein (TAIR:AT1G47395.1); Ha. [Source:TAIR;Acc:AT1G47400]
1251	AT2G32200	0.68	0.69	0.75	3.74	3.75	3.8	0.5	0.52	0.54	0.42	0.54	0.42	0.619396	NO	#N/A	3.06058	YES	UP	-0.152578	NO	#N/A	NO		unknown protein; BEST Arabidopsis thaliana protein match is: unknown protein (TAIR:AT2G32210.1); Ha. [Source:TAIR;Acc:AT2G32200]
1252	AT5G64190	2.05	2.05	2.07	8.04	8.31	8.49	2.2	2.25	2.25	3.2	2.25	3.2	-0.48743	NO	#N/A	1.264	YES	UP	-0.353069	NO	#N/A	NO		unknown protein; BEST Arabidopsis thaliana protein match is: unknown protein (TAIR:AT2G40390.1); Ha. [Source:TAIR;Acc:AT5G64190]
1253	AT1G35320	6.39	6.52	6.81	2.9	2.97	3	2.21	2.33	2.34	2.54	2.34	2.54	1.40066	YES	UP	0.257515	NO	#N/A	0.0439959	NO	#N/A	NO		unknown protein; BEST Arabidopsis thaliana protein match is: unknown protein (TAIR:AT3G30160.1); Ha. [Source:TAIR;Acc:AT1G35320]
1254	AT1G13990	21.1	21.49	21.5	37.85	38.63	39.7	16.42	17.36	18.08	37.24	18.08	37.24	-0.53029	NO	#N/A	0.327901	NO	#N/A	-1.1326	YES	DOWN	NO		unknown protein; FUNCTIONS IN: molecular_function unknown; INVOLVED IN: biological_process unknown; LOCATED IN: chloroplast; EXPRESSED IN: 23 plant structures; EXPRESSED DURING: 13 growth stages; CONTAINS InterPro DOMAIN/s: Protein of unknown functi /.../3110 (InterPro:IPR021503); Ha. [Source:TAIR;Acc:AT1G13990]
1255	AT5G20790	4.64	4.71	4.85	1.66	1.73	1.8	2.56	2.6	2.67	7.51	2.67	7.51	-0.317043	NO	#N/A	-1.76913	NO	#N/A	-1.37193	YES	DOWN	NO		unknown protein; FUNCTIONS IN: molecular_function unknown; INVOLVED IN: biological_process unknown; LOCATED IN: endomembrane system; EXPRESSED IN: 11 plant structures; EXPRESSED DURING: LP.04 four leaves visible, 4 anthesis, petal differentiation an /.../nsion stage; BEST Arabidopsis thaliana protein match is: unknown protein (TAIR:AT3G43110.1); Ha. [Source:TAIR;Acc:AT5G20790]
1256	AT5G56980	19.5	20.25	20.91	51.38	53.65	56	18.66	18.79	19.31	18.35	19.31	18.35	0.115061	NO	#N/A	1.46664	YES	UP	0.154861	NO	#N/A	NO	A70	unknown protein; FUNCTIONS IN: molecular_function unknown; INVOLVED IN: biological_process unknown; LOCATED IN: endomembrane system; EXPRESSED IN: 18 plant structures; EXPRESSED DURING: 12 growth stages; BEST Arabidopsis thaliana protein match is: u /.../ protein (TAIR:AT4G26130.1); Ha. [Source:TAIR;Acc:AT5G56980]
1257	AT5G44570	1.47	1.49	1.5	3.33	3.44	3.58	0.25	0.25	0.25	0.71	0.25	0.71	1.4172	NO	#N/A	1.97996	YES	UP	0.850047	NO	#N/A	NO		unknown protein; FUNCTIONS IN: molecular_function unknown; INVOLVED IN: biological_process unknown; LOCATED IN: endomembrane system; EXPRESSED IN: leaf whorl, hypocotyl, sepal, flower, leaf; EXPRESSED DURING: petal differentiation and expansion stag /.../08 eight leaves visible; Ha. [Source:TAIR;Acc:AT5G44570]
1258	AT4G37290	0.25	0.26	0.27	2.97	3.03	3.05	0.59	0.61	0.62	0.38	0.62	0.38	-0.823122	NO	#N/A	2.92933	YES	UP	0.0583458	NO	#N/A	NO	PIP2	unknown protein; FUNCTIONS IN: molecular_function unknown; INVOLVED IN: response to karrikin; LOCATED IN: endomembrane system; EXPRESSED IN: cotyledon, hypocotyl, leaf; EXPRESSED DURING: LP.04 four leaves visible; BEST Arabidopsis thaliana protein m /.../s: unknown protein (TAIR:AT2G23270.1); Ha. [Source:TAIR;Acc:AT4G37290]
1259	AT5G47400	0.63	0.64	0.66	1.27	1.28	1.32	1.66	1.77	1.8	0.86	1.8	0.86	-0.866975	NO	#N/A	0.136758	NO	#N/A	1.0004	YES	UP	NO		unknown protein; FUNCTIONS IN: molecular_function unknown; LOCATED IN: endomembrane system; EXPRESSED IN: 23 plant structures; EXPRESSED DURING: 13 growth stages; Ha. [Source:TAIR;Acc:AT5G47400]
1260	AT1G10990	0.46	0.47	0.47	0.36	0.39	0.4	1.34	1.42	1.49	0	1.49	0	-0.0898855	NO	#N/A	-0.373678	NO	#N/A	5.11992	YES	UP	NO		unknown protein; Ha. [Source:TAIR;Acc:AT1G10990]
1261	AT1G54575	3.53	3.62	3.85	39.74	40.5	41.23	3.17	3.35	3.51	6.31	3.51	6.31	-0.552243	NO	#N/A	2.61767	YES	UP	0.560405	NO	#N/A	NO		unknown protein; Ha. [Source:TAIR;Acc:AT1G54575]
1262	AT1G73090	18.94	19.75	21.29	25.65	26.25	27.27	17.38	18.49	18.58	15.94	18.58	15.94	0.249341	NO	#N/A	1.12198	YES	UP	0.332958	NO	#N/A	NO		unknown protein; Ha. [Source:TAIR;Acc:AT1G73090]
1263	AT4G25707	1.16	1.19	1.23	1.2	1.24	1.28	1.22	1.32	1.34	1.96	1.34	1.96	-0.555103	NO	#N/A	-1.38285	YES	DOWN	0.320821	NO	#N/A	NO		unknown protein; Ha. [Source:TAIR;Acc:AT4G25707]
1264	AT5G51390	11.01	11.34	11.41	13.19	14.21	14.82	3.74	3.79	3.96	5.25	3.96	5.25	1.22325	NO	#N/A	1.27687	YES	UP	-0.316461	NO	#N/A	NO		unknown protein; Ha. [Source:TAIR;Acc:AT5G51390]
1265	AT4G30660	97.07	101.5	101.89	38.65	41.73	43.75	28.94	30.28	31.06	63.74	31.06	63.74	0.922326	NO	#N/A	-0.352995	NO	#N/A	-1.00982	YES	DOWN	NO		UPF0057 membrane protein At4g30660 [Source:UniProtKB/Swiss-Prot;Acc:Q9SUI0]
1266	AT3G28300	13.74	13.94	14.82	8.69	9.07	9.07	7.63	7.65	7.77	4.61	7.77	4.61	1.62096	YES	UP	0.659161	NO	#N/A	0.466239	NO	#N/A	NO	AT14A	UPF0496 protein At3g28290 [Source:UniProtKB/Swiss-Prot;Acc:P0DI78]
1267	AT3G28290	13.74	14.22	14.57	8.69	9.17	9.31	7.63	7.73	7.73	4.61	7.73	4.61	1.62096	YES	UP	0.680729	NO	#N/A	0.440081	NO	#N/A	NO	AT14A	UPF0496 protein At3g28290 [Source:UniProtKB/Swiss-Prot;Acc:P0DI78]
1268	AT5G66675	12.5	13.1	13.38	25.37	25.38	26.58	9.2	9.58	9.95	12.38	9.95	12.38	0.167383	NO	#N/A	1.05777	YES	UP	0.452794	NO	#N/A	NO		UPF0496 protein At5g66675 [Source:UniProtKB/Swiss-Prot;Acc:Q8GW16]
1269	AT2G03590	2.58	2.64	2.83	1.69	1.79	1.81	0.93	0.94	0.98	2.49	0.98	2.49	0.433676	NO	#N/A	-0.172045	NO	#N/A	-1.38185	YES	DOWN	NO	UPS1	UPS1 [Source:UniProtKB/TrEMBL;Acc:A0A178VW66]
1270	AT1G62710	3.11	3.12	3.3	5.94	6.34	6.56	3.56	3.61	3.63	6.77	3.63	6.77	-1.07918	YES	DOWN	0.133909	NO	#N/A	-0.14769	NO	#N/A	NO	bVPE	Vacuolar-processing enzyme beta-isozyme [Source:UniProtKB/Swiss-Prot;Acc:Q39044]
1271	AT1G30900	9.59	9.59	10.31	6.46	6.81	6.99	11.46	12.18	12.59	20.29	12.59	20.29	-0.850387	NO	#N/A	-1.41508	YES	DOWN	-0.143297	NO	#N/A	NO	VSR6	Vacuolar-sorting receptor 6 [Source:UniProtKB/Swiss-Prot;Acc:Q9FYH7]
1272	AT5G24780	169.72	172.85	176.14	20.74	21.44	21.92	81.7	83.96	85.44	39.24	85.44	39.24	2.15816	YES	UP	-1.3546	NO	#N/A	1.09913	YES	UP	NO	VSP1	Vegetative storage protein 1 [Source:UniProtKB/Swiss-Prot;Acc:O49195]
1273	AT5G24770	561.95	570.88	604.56	201.88	211.49	220.74	354.69	361.94	376.63	195.43	376.63	195.43	1.5687	YES	UP	-0.275415	NO	#N/A	0.490894	NO	#N/A	NO	VSP2	Vegetative storage protein 2 [Source:UniProtKB/Swiss-Prot;Acc:O82122]
1274	AT5G50360	0	0	0	1.04	1.1	1.13	0	0	0	0.1	0	0.1	-	NO	#N/A	3.3699	YES	UP	1.02433	NO	#N/A	NO		von willebrand factor A domain protein [Source:UniProtKB/TrEMBL;Acc:Q9FK36]
1275	AT3G56880	18.76	19.12	19.61	87.88	89.27	91.51	12.2	12.67	13.25	12.01	13.25	12.01	0.625296	NO	#N/A	2.85169	YES	UP	0.205584	NO	#N/A	NO		VQ motif-containing protein [Source:UniProtKB/TrEMBL;Acc:Q9LES0]
1276	AT5G53830	2.8	2.86	3.06	4.99	5.09	5.13	2.66	2.84	2.97	2.29	2.97	2.29	0.207851	NO	#N/A	1.10427	YES	UP	0.5347	NO	#N/A	NO	VQ33	VQ motif-containing protein 33 [Source:UniProtKB/Swiss-Prot;Acc:Q9FHZ3]
1277	AT2G34940	2.89	3.01	3.16	1.55	1.67	1.73	3.29	3.34	3.48	3.95	3.48	3.95	-0.328918	NO	#N/A	-1.36741	YES	DOWN	-0.837729	NO	#N/A	NO	VSR5	VSR5 [Source:UniProtKB/TrEMBL;Acc:A0A384KPH5]
1278	AT1G70260	1.26	1.3	1.41	1.35	1.36	1.42	0.3	0.31	0.32	1.26	0.32	1.26	0.483248	NO	#N/A	0.540251	NO	#N/A	-2.00936	YES	DOWN	NO		WAT1-related protein At1g70260 [Source:UniProtKB/Swiss-Prot;Acc:F4I5D5]
1279	AT4G01430	0.36	0.37	0.39	2.09	2.2	2.26	0.88	0.91	0.94	1.43	0.94	1.43	-1.90662	YES	DOWN	0.785495	NO	#N/A	-0.35347	NO	#N/A	NO		WAT1-related protein At4g01430 [Source:UniProtKB/Swiss-Prot;Acc:Q9M131]
1280	AT4G08300	7.61	7.63	8.06	18.48	18.68	19.51	24	25.26	25.81	21.27	25.81	21.27	-1.43861	YES	DOWN	-0.270356	NO	#N/A	-0.534839	NO	#N/A	NO		WAT1-related protein At4g08300 [Source:UniProtKB/Swiss-Prot;Acc:Q501F8]
1281	AT4G28040	0.59	0.6	0.62	2.7	2.83	2.86	0.15	0.16	0.17	0.24	0.17	0.24	1.47748	NO	#N/A	3.41966	YES	UP	0.197588	NO	#N/A	NO		WAT1-related protein At4g28040 [Source:UniProtKB/Swiss-Prot;Acc:Q9SUD5]
1282	AT5G64700	1.36	1.37	1.48	4.66	4.97	5.17	0.82	0.88	0.91	1.48	0.91	1.48	0.121487	NO	#N/A	1.64044	YES	UP	-0.412383	NO	#N/A	NO		WAT1-related protein At5g64700 [Source:UniProtKB/Swiss-Prot;Acc:Q9FGG3]
1283	AT5G52250	1.6	1.68	1.73	3.34	3.46	3.5	1.84	1.91	1.97	0.91	1.97	0.91	0.402613	NO	#N/A	1.85894	YES	UP	0.412647	NO	#N/A	NO	RUP1	WD repeat-containing protein RUP1 [Source:UniProtKB/Swiss-Prot;Acc:Q9LTJ6]
1284	AT4G01250	2.83	2.86	3.06	17.02	17.11	17.8	2.89	2.98	3.09	2.34	3.09	2.34	0.171368	NO	#N/A	2.84006	YES	UP	0.780473	NO	#N/A	NO	WRKY22	WRKY transcription factor 22 [Source:UniProtKB/Swiss-Prot;Acc:O04609]
1285	AT2G38470	21.83	22.5	22.82	125.62	130.14	136.14	20.71	22.23	23.1	23.04	23.1	23.04	-0.0429676	NO	#N/A	2.42966	YES	UP	-0.285402	NO	#N/A	NO	WRKY33	WRKY33 [Source:UniProtKB/TrEMBL;Acc:A0A384L4W4]
1286	AT5G13080	1.09	1.11	1.18	5.83	5.85	5.99	0.42	0.43	0.44	0.63	0.44	0.63	0.991489	NO	#N/A	3.1726	YES	UP	0.253757	NO	#N/A	NO	WRKY75	WRKY75 [Source:UniProtKB/TrEMBL;Acc:A0A178UJF4]
1287	AT3G46090	5.32	5.56	5.72	13.08	13.62	13.98	7.77	8.04	8.08	12.62	8.08	12.62	-1.19807	YES	DOWN	0.287931	NO	#N/A	-0.319453	NO	#N/A	NO	ZAT7	ZAT7 [Source:UniProtKB/TrEMBL;Acc:A0A178VI57]
1288	AT1G32640	20.76	21.33	21.71	76	79.62	81.57	13.69	14.16	14.65	14.93	14.65	14.93	0.519427	NO	#N/A	2.33356	YES	UP	0.189072	NO	#N/A	NO	MYC2	ZBF1 [Source:UniProtKB/TrEMBL;Acc:A0A178W7C3]
1289	AT3G19580	8.55	8.71	9.34	42.51	44.07	44.44	5.4	5.51	5.76	7.01	5.76	7.01	0.427384	NO	#N/A	2.58058	YES	UP	-0.38696	NO	#N/A	NO	AZF2	ZF2 [Source:UniProtKB/TrEMBL;Acc:A0A178VJ97]
1290	AT5G59550	9.8	10.19	10.76	69.28	70.38	73.79	9.23	9.66	9.84	7.36	9.84	7.36	0.324276	NO	#N/A	3.21676	YES	UP	-1.28951	NO	#N/A	NO		zinc finger (C3HC4-type RING finger) family protein [Source:TAIR;Acc:AT5G59550]
1291	AT3G28210	0.52	0.53	0.55	6.49	6.72	6.79	0.3	0.32	0.32	1.37	0.32	1.37	-0.93546	NO	#N/A	2.22151	YES	UP	0.590417	NO	#N/A	NO	SAP12	Zinc finger AN1 domain-containing stress-associated protein 12 [Source:UniProtKB/Swiss-Prot;Acc:Q67YE6]
1292	AT2G40140	8.42	8.48	9.12	40.36	43.11	44.76	8.66	9.31	9.46	9.48	9.46	9.48	-0.127286	NO	#N/A	2.06463	YES	UP	-0.0168386	NO	#N/A	NO	CZF1	Zinc finger CCCH domain-containing protein 29 [Source:UniProtKB/Swiss-Prot;Acc:Q9XEE6]
1293	AT5G44260	10.38	10.71	10.78	13.49	14.19	14.47	2.95	3.07	3.13	5.66	3.13	5.66	1.14113	NO	#N/A	1.23543	YES	UP	-0.0482667	NO	#N/A	NO	TZF5	Zinc finger CCCH domain-containing protein 61 [Source:UniProtKB/Swiss-Prot;Acc:Q9FKW2]
1294	AT5G58620	3	3.03	3.05	9.33	10.02	10.14	4.65	4.66	4.68	3.89	4.68	3.89	-0.45654	NO	#N/A	1.24851	YES	UP	0.278551	NO	#N/A	NO		Zinc finger CCCH domain-containing protein 66 [Source:UniProtKB/Swiss-Prot;Acc:Q9LUZ4]
1295	AT1G27730	7.61	7.93	8.32	109.32	111.93	113.79	7.38	7.57	7.9	12.69	7.9	12.69	-0.480061	NO	#N/A	3.08545	YES	UP	0.51965	NO	#N/A	NO	ZAT10	Zinc finger protein ZAT10 [Source:UniProtKB/Swiss-Prot;Acc:Q96289]
1296	AT5G59820	3.05	3.06	3.18	28.26	29.65	29.79	3.61	3.69	3.79	4.7	3.79	4.7	-0.505694	NO	#N/A	2.56199	YES	UP	0.00976998	NO	#N/A	NO	ZAT12	Zinc finger protein ZAT12 [Source:UniProtKB/Swiss-Prot;Acc:Q42410]
1297	AT5G04340	3.22	3.26	3.46	30.72	31.1	31.38	3.35	3.54	3.7	5.5	3.7	5.5	-0.564498	NO	#N/A	2.46136	YES	UP	0.652077	NO	#N/A	NO	ZAT6	Zinc finger protein ZAT6 [Source:UniProtKB/Swiss-Prot;Acc:O22533]
1298	AT3G46080	1.61	1.63	1.75	7.25	7.51	7.69	2.2	2.24	2.27	1.8	2.27	1.8	-0.234321	NO	#N/A	1.98257	YES	UP	-0.26829	NO	#N/A	NO	ZAT8	Zinc finger protein ZAT8 [Source:UniProtKB/Swiss-Prot;Acc:Q9LX85]
1299	AT5G16980	0.74	0.75	0.79	2.47	2.53	2.62	0.52	0.54	0.55	1.13	0.55	1.13	-0.301536	NO	#N/A	1.16778	YES	UP	0.323589	NO	#N/A	NO		Zinc-binding dehydrogenase family protein [Source:UniProtKB/TrEMBL;Acc:F4KFK3]
